# Supplementary material for: Crystal structure of a sodium, zinc and iron(III)-based non-stoichiometric phosphate with an alluaudite-like structure: Na1.67Zn1.67Fe1.33(PO4)3
Source: Acta Crystallogr E Crystallogr Commun. 2015 May 23;71(Pt 6):690–2. doi: 10.1107/S2056989015009767 (PMC4459337; doi:10.1107/S2056989015009767)
Supplement: Supplementary file 1 [file e-71-00690-sup1.cif]

##############################################################################
#                                                                            #
# This CIF contains the data in a paper accepted for publication in          #
# Acta Crystallographica Section E. It conforms to the requirements of       #
# Notes for Authors for Acta Crystallographica Section E, and has been       #
# peer reviewed under the auspices of the IUCr Commission on Journals.       #
#                                                                            #
# Full details of the Crystallographic Information File format               #
# are given in the paper "The Crystallographic Information File (CIF):       #
# a New Standard Archive File for Crystallography" by S. R. Hall, F. H.      #
# Allen and I. D. Brown [Acta Cryst. (1991), A47, 655-685].                  #
#                                                                            #
# The current version of the core CIF dictionary is obtainable from          #
# ftp://ftp.iucr.org/pub/cif_core.dic.                                       #
#                                                                            #
# Software is freely available for graphical display of the structure(s)     #
# in this CIF. For information consult the CIF software page                 #
# http://www.iucr.org/resources/cif/software.                                #
#                                                                            #
# This file may be used for bona fide research purposes within the           #
# scientific community so long as proper attribution is given to the journal # 
# article from which it was obtained.                                        #
#                                                                            #
##############################################################################
data_I
_database_code_depnum_ccdc_archive 'CCDC 1402019'
_audit_creation_method     SHELXL-2013
_journal_date_recd_electronic     2015-05-04
_journal_date_accepted     2015-05-20
_journal_name_full     'Acta Crystallographica, Section E'
_journal_year     2015
_journal_volume     71
_journal_issue      6
_journal_page_first     690
_journal_page_last     692
_journal_paper_category     GI
_journal_paper_doi     10.1107/S2056989015009767
_journal_coeditor_code     PK2551
_publ_contact_author_name     'Jamal Khmiyas'
_publ_contact_author_address
;
Laboratoire de Chimie du Solide Appliqu\'ee,
Facult\'e des Sciences, Universit\'e Mohammed V
Avenue Ibn Battouta, BP 1014, Rabat, Maroc
;
_publ_contact_author_email     'j_khmiyas@yahoo.fr'
_publ_contact_author_fax     '212 537 77 54 40'
_publ_contact_author_phone     '212 537 77 54 40'
_publ_section_title
;
Crystal structure of a sodium, zinc(II) and iron(III)-based non-stoichiometric
phosphate with an alluaudite-like structure:
Na~1.67~Zn~1.67~Fe~1.33~(PO~4~)~3~
;
loop_
    _publ_author_name
    _publ_author_address
    'Khmiyas, Jamal'
;
Laboratoire de Chimie du Solide Appliqu\'ee,
Facult\'e des Sciences, Universit\'e Mohammed V
Avenue Ibn Battouta, BP 1014, Rabat, Morocco
;
    'Assani, Abderrazzak'
;
Laboratoire de Chimie du Solide Appliqu\'ee,
Facult\'e des Sciences, Universit\'e Mohammed V
Avenue Ibn Battouta, BP 1014, Rabat, Morocco
;
    'Saadi, Mohamed'
;
Laboratoire de Chimie du Solide Appliqu\'ee,
Facult\'e des Sciences, Universit\'e Mohammed V
Avenue Ibn Battouta, BP 1014, Rabat, Morocco
;
    'El Ammari, Lahcen'
;
Laboratoire de Chimie du Solide Appliqu\'ee,
Facult\'e des Sciences, Universit\'e Mohammed V
Avenue Ibn Battouta, BP 1014, Rabat, Morocco
;
_publ_section_synopsis
;
The transition-metal orthophosphate Na~1.67~Zn~1.67~Fe~1.33~(PO~4~)~3~
cristallizes in an alluaudite-type structure. The chains characterizing the
alluaudite structure are then built up from [<i>M</i>~2~O10] (<i>M</i> =
Fe/Zn) units alternating with [ZnO~6~] octahedra. This structure is
characterized by a cationic disorder in one tunnel and in the general position.
;
_chemical_name_systematic
;
Disodium dizinc iron(III) tris(phosphate)
;
_chemical_name_common     ?
_chemical_formula_sum     'Fe1.33 Na1.67 O12 P3 Zn1.67'
_chemical_formula_structural     'Fe1.33 Na1.67 Zn1.67 (P O4)3'
_chemical_formula_iupac     'Na1.67 Zn1.67 Fe1.33 (P O4)3'
_chemical_formula_weight     506.59
_chemical_melting_point     ?
_symmetry_cell_setting     monoclinic
_symmetry_space_group_name_H-M     'C 2/c'
_symmetry_space_group_name_Hall     '-c 2yc'
loop_
    _symmetry_equiv_pos_as_xyz
    'x, y, z'
    '-x, y, -z+1/2'
    'x+1/2, y+1/2, z'
    '-x+1/2, y+1/2, -z+1/2'
    '-x, -y, -z'
    'x, -y, z-1/2'
    '-x+1/2, -y+1/2, -z'
    'x+1/2, -y+1/2, z-1/2'
_cell_length_a     11.7545(4)
_cell_length_b     12.5080(4)
_cell_length_c     6.4014(2)
_cell_angle_alpha     90.00
_cell_angle_beta     113.5070(10)
_cell_angle_gamma     90.00
_cell_volume     863.06(5)
_cell_formula_units_Z     4
_cell_measurement_reflns_used     2101
_cell_measurement_theta_min     2.49
_cell_measurement_theta_max     36.318
_cell_measurement_temperature     296(2)
_exptl_crystal_description     block
_exptl_crystal_colour     'brown'
_exptl_crystal_size_max     0.31
_exptl_crystal_size_mid     0.25
_exptl_crystal_size_min     0.19
_exptl_crystal_density_diffrn     3.904
_exptl_crystal_density_method     'not measured'
_exptl_crystal_F_000     977
_exptl_absorpt_coefficient_mu     7.522
_exptl_absorpt_correction_type     multi-scan
_exptl_absorpt_process_details
;
(SADABS; Bruker, 2009)
;
_exptl_absorpt_correction_T_min     0.5037
_exptl_absorpt_correction_T_max     0.7475
_exptl_special_details     ?
_diffrn_ambient_temperature     296(2)
_diffrn_radiation_type     MoK\a
_diffrn_radiation_wavelength     0.71073
_diffrn_radiation_source     'fine-focus sealed tube'
_diffrn_radiation_monochromator     graphite
_diffrn_measurement_device_type     'Bruker X8 APEX'
_diffrn_measurement_method     '\f and \w scans'
_diffrn_reflns_number     18880
_diffrn_reflns_av_R_equivalents     0.0310
_diffrn_reflns_theta_min     2.494
_diffrn_reflns_theta_max     36.318
_diffrn_reflns_theta_full     25.242
_diffrn_measured_fraction_theta_max     1.000
_diffrn_measured_fraction_theta_full     0.999
_diffrn_reflns_limit_h_min     -19
_diffrn_reflns_limit_h_max     16
_diffrn_reflns_limit_k_min     -20
_diffrn_reflns_limit_k_max     20
_diffrn_reflns_limit_l_min     -10
_diffrn_reflns_limit_l_max     10
_refine_special_details
;
Reflections were merged by <i>SHELXL</i> according to the crystal class for the
calculation of statistics and refinement.
_reflns_Friedel_fraction is defined as the number of unique Friedel pairs
measured divided by the number that would be possible theoretically, ignoring
centric projections and systematic absences.
;
_reflns_number_total     2101
_reflns_number_gt     1997
_reflns_threshold_expression     I>2\s(I)
_refine_ls_structure_factor_coef     Fsqd
_refine_ls_matrix_type     full
_refine_ls_R_factor_all     0.0182
_refine_ls_R_factor_gt     0.0168
_refine_ls_wR_factor_gt     0.0455
_refine_ls_wR_factor_ref     0.0459
_refine_ls_goodness_of_fit_ref     1.189
_refine_ls_restrained_S_all     1.189
_refine_ls_number_reflns     2101
_refine_ls_number_parameters     96
_refine_ls_number_restraints     0
_refine_ls_hydrogen_treatment     undef
_refine_ls_weighting_scheme     calc
_refine_ls_weighting_details
              'w=1/[\s^2^(Fo^2^)+(0.0160P)^2^+1.8532P] where P=(Fo^2^+2Fc^2^)/3'
_atom_sites_solution_hydrogens     .
_atom_sites_solution_primary     ?
_atom_sites_solution_secondary     ?
_refine_ls_shift/su_max     0.001
_refine_ls_shift/su_mean     0.000
_refine_diff_density_max     0.649
_refine_diff_density_min     -1.205
_refine_ls_extinction_method
;
SHELXL97 (Sheldrick, 2008)
;
_refine_ls_extinction_coef     0.0027(2)
_refine_ls_extinction_expression
                                  'Fc^*^=kFc[1+0.001xFc^2^\l^3^/sin(2\q)]^-1/4^'
loop_
    _atom_type_symbol
    _atom_type_description
    _atom_type_scat_dispersion_real
    _atom_type_scat_dispersion_imag
    _atom_type_scat_source
    'O' 'O' 0.0106 0.0060
                         'International Tables Vol C Tables 4.2.6.8 and 6.1.1.4'
    'Na' 'Na' 0.0362 0.0249
                         'International Tables Vol C Tables 4.2.6.8 and 6.1.1.4'
    'P' 'P' 0.1023 0.0942
                         'International Tables Vol C Tables 4.2.6.8 and 6.1.1.4'
    'Fe' 'Fe' 0.3463 0.8444
                         'International Tables Vol C Tables 4.2.6.8 and 6.1.1.4'
    'Zn' 'Zn' 0.2839 1.4301
                         'International Tables Vol C Tables 4.2.6.8 and 6.1.1.4'
_computing_data_collection
;
APEX2 (Bruker, 2009)
;
_computing_cell_refinement
;
SAINT (Bruker, 2009)
;
_computing_data_reduction
;
SAINT (Bruker, 2009)
;
_computing_structure_solution
;
SHELXS97 (Sheldrick, 2008)
;
_computing_structure_refinement
;
SHELXL97 (Sheldrick, 2008)
;
_computing_molecular_graphics
;
ORTEPIII (Burnett & Johnson, 1996),
ORTEP-3 for Windows Farrugia, 2012)
and DIAMOND (Brandenburg, 2006)
;
_computing_publication_material
;
publCIF (Westrip, 2010)
;
loop_
    _atom_site_type_symbol
    _atom_site_label
    _atom_site_fract_x
    _atom_site_fract_y
    _atom_site_fract_z
    _atom_site_U_iso_or_equiv
    _atom_site_adp_type
    _atom_site_calc_flag
    _atom_site_occupancy
    _atom_site_disorder_assembly
    _atom_site_disorder_group
    Fe Fe1 0.71738(2) 0.84648(2) 0.12925(3) 0.00552(5) Uani d 0.668(3) . .
    Zn Zn1 0.71738(2) 0.84648(2) 0.12925(3) 0.00552(5) Uani d 0.332(3) . .
    Zn Zn2 0.5000 0.73133(2) 0.2500 0.00966(5) Uani d 1 . .
    P P1 0.76212(3) 0.60983(2) 0.37448(5) 0.00388(6) Uani d 1 . .
    P P2 0.5000 0.28835(3) 0.2500 0.00330(7) Uani d 1 . .
    Na Na1 1.0000 0.49141(19) 0.7500 0.0356(7) Uani d 0.664(6) . .
    Na Na2 0.5000 0.5000 0.0000 0.01511(18) Uani d 1 . .
    O O1 0.83510(9) 0.66524(7) 0.60760(15) 0.00695(15) Uani d 1 . .
    O O2 0.77771(9) 0.67779(8) 0.18481(15) 0.00760(15) Uani d 1 . .
    O O6 0.45837(8) 0.21761(8) 0.03327(15) 0.00622(15) Uani d 1 . .
    O O3 0.62448(9) 0.60224(8) 0.32496(16) 0.00806(16) Uani d 1 . .
    O O5 0.39712(9) 0.36396(8) 0.24820(16) 0.00747(16) Uani d 1 . .
    O O4 0.82109(10) 0.49950(8) 0.38406(18) 0.01105(17) Uani d 1 . .
loop_
    _atom_site_aniso_label
    _atom_site_aniso_U_11
    _atom_site_aniso_U_22
    _atom_site_aniso_U_33
    _atom_site_aniso_U_12
    _atom_site_aniso_U_13
    _atom_site_aniso_U_23
    Fe1 0.00523(7) 0.00632(7) 0.00583(7) -0.00082(5) 0.00307(5) -0.00067(5)
    Zn1 0.00523(7) 0.00632(7) 0.00583(7) -0.00082(5) 0.00307(5) -0.00067(5)
    Zn2 0.01124(10) 0.00917(10) 0.01083(10) 0.000 0.00679(8) 0.000
    P1 0.00555(12) 0.00355(11) 0.00280(11) -0.00051(9) 0.00192(9) -0.00023(8)
    P2 0.00319(15) 0.00365(15) 0.00256(15) 0.000 0.00063(12) 0.000
    Na1 0.0167(8) 0.0452(13) 0.0345(11) 0.000 -0.0008(7) 0.000
    Na2 0.0221(4) 0.0079(3) 0.0091(3) 0.0024(3) -0.0004(3) 0.0006(3)
    O1 0.0098(4) 0.0072(4) 0.0035(3) -0.0020(3) 0.0022(3) -0.0015(3)
    O2 0.0090(4) 0.0101(4) 0.0043(3) -0.0022(3) 0.0032(3) 0.0013(3)
    O6 0.0057(3) 0.0081(4) 0.0044(3) -0.0004(3) 0.0015(3) -0.0024(3)
    O3 0.0068(4) 0.0083(4) 0.0101(4) -0.0015(3) 0.0044(3) -0.0006(3)
    O5 0.0055(3) 0.0064(3) 0.0092(4) 0.0012(3) 0.0016(3) -0.0029(3)
    O4 0.0147(4) 0.0062(4) 0.0125(4) 0.0026(3) 0.0057(3) -0.0019(3)
_geom_special_details
;
All e.s.d.'s (except the e.s.d. in the dihedral angle between two l.s. planes)
are estimated using the full covariance matrix. The cell e.s.d.'s are taken
into account individually in the estimation of e.s.d.'s in distances, angles
and torsion angles; correlations between e.s.d.'s in cell parameters are only
used when they are defined by crystal symmetry. An approximate (isotropic)
treatment of cell e.s.d.'s is used for estimating e.s.d.'s involving l.s.
planes.
;
loop_
    _geom_bond_atom_site_label_1
    _geom_bond_atom_site_label_2
    _geom_bond_site_symmetry_2
    _geom_bond_distance
    _geom_bond_publ_flag
    Fe1 O5 3 1.9514(10) ?
    Fe1 O4 4_655 1.9607(10) ?
    Fe1 O1 7_666 2.0170(10) ?
    Fe1 O2 7_665 2.0567(10) ?
    Fe1 O6 5_665 2.0684(9) ?
    Fe1 O2 . 2.2091(10) ?
    Zn2 O3 2_655 2.1019(10) ?
    Zn2 O3 . 2.1019(10) ?
    Zn2 O6 6_566 2.1549(10) ?
    Zn2 O6 5_665 2.1549(10) ?
    Zn2 O1 7_666 2.2028(9) ?
    Zn2 O1 8_465 2.2028(9) ?
    P1 O3 . 1.5225(10) ?
    P1 O4 . 1.5345(10) ?
    P1 O2 . 1.5518(10) ?
    P1 O1 . 1.5563(9) ?
    P2 O5 . 1.5317(10) ?
    P2 O5 2_655 1.5317(10) ?
    P2 O6 . 1.5510(9) ?
    P2 O6 2_655 1.5510(9) ?
    Na1 O4 2_756 2.4476(11) ?
    Na1 O4 . 2.4476(11) ?
    Na1 O4 5_766 2.5713(12) ?
    Na1 O4 6_566 2.5713(12) ?
    Na1 O1 . 2.812(2) ?
    Na1 O1 2_756 2.812(2) ?
    Na1 O6 8_556 2.908(2) ?
    Na1 O6 7_656 2.908(2) ?
    Na2 O5 6_565 2.3239(9) ?
    Na2 O5 2_655 2.3239(9) ?
    Na2 O3 . 2.3823(9) ?
    Na2 O3 5_665 2.3824(9) ?
    Na2 O3 6_565 2.5179(10) ?
    Na2 O3 2_655 2.5179(10) ?
    Na2 O5 5_665 2.9008(10) ?
    Na2 O5 . 2.9008(10) ?
loop_
    _geom_angle_atom_site_label_1
    _geom_angle_atom_site_label_2
    _geom_angle_atom_site_label_3
    _geom_angle_site_symmetry_1
    _geom_angle_site_symmetry_3
    _geom_angle
    _geom_angle_publ_flag
    O5 Fe1 O4 3 4_655 95.89(4) ?
    O5 Fe1 O1 3 7_666 109.05(4) ?
    O4 Fe1 O1 4_655 7_666 88.00(4) ?
    O5 Fe1 O2 3 7_665 87.13(4) ?
    O4 Fe1 O2 4_655 7_665 101.39(4) ?
    O1 Fe1 O2 7_666 7_665 160.53(4) ?
    O5 Fe1 O6 3 5_665 161.52(4) ?
    O4 Fe1 O6 4_655 5_665 100.93(4) ?
    O1 Fe1 O6 7_666 5_665 79.35(4) ?
    O2 Fe1 O6 7_665 5_665 82.12(4) ?
    O5 Fe1 O2 3 . 79.41(4) ?
    O4 Fe1 O2 4_655 . 173.23(4) ?
    O1 Fe1 O2 7_666 . 88.95(4) ?
    O2 Fe1 O2 7_665 . 83.34(4) ?
    O6 Fe1 O2 5_665 . 84.43(4) ?
    O3 Zn2 O3 2_655 . 79.62(5) ?
    O3 Zn2 O6 2_655 6_566 92.79(4) ?
    O3 Zn2 O6 . 6_566 113.99(4) ?
    O3 Zn2 O6 2_655 5_665 113.99(4) ?
    O3 Zn2 O6 . 5_665 92.79(4) ?
    O6 Zn2 O6 6_566 5_665 145.51(5) ?
    O3 Zn2 O1 2_655 7_666 164.40(4) ?
    O3 Zn2 O1 . 7_666 86.51(4) ?
    O6 Zn2 O1 6_566 7_666 86.30(4) ?
    O6 Zn2 O1 5_665 7_666 73.53(3) ?
    O3 Zn2 O1 2_655 8_465 86.51(4) ?
    O3 Zn2 O1 . 8_465 164.40(4) ?
    O6 Zn2 O1 6_566 8_465 73.53(3) ?
    O6 Zn2 O1 5_665 8_465 86.30(4) ?
    O1 Zn2 O1 7_666 8_465 108.06(5) ?
    O3 P1 O4 . . 112.20(6) ?
    O3 P1 O2 . . 108.58(5) ?
    O4 P1 O2 . . 109.36(6) ?
    O3 P1 O1 . . 111.16(6) ?
    O4 P1 O1 . . 107.14(6) ?
    O2 P1 O1 . . 108.32(5) ?
    O5 P2 O5 . 2_655 103.73(8) ?
    O5 P2 O6 . . 112.27(5) ?
    O5 P2 O6 2_655 . 109.00(5) ?
    O5 P2 O6 . 2_655 109.00(5) ?
    O5 P2 O6 2_655 2_655 112.28(5) ?
    O6 P2 O6 . 2_655 110.43(7) ?
    O4 Na1 O4 2_756 . 175.26(12) ?
    O4 Na1 O4 2_756 5_766 79.21(3) ?
    O4 Na1 O4 . 5_766 100.58(3) ?
    O4 Na1 O4 2_756 6_566 100.58(3) ?
    O4 Na1 O4 . 6_566 79.20(3) ?
    O4 Na1 O4 5_766 6_566 174.93(11) ?
    O4 Na1 O1 2_756 . 119.76(8) ?
    O4 Na1 O1 . . 55.92(4) ?
    O4 Na1 O1 5_766 . 114.04(7) ?
    O4 Na1 O1 6_566 . 61.59(4) ?
    O4 Na1 O1 2_756 2_756 55.92(4) ?
    O4 Na1 O1 . 2_756 119.76(8) ?
    O4 Na1 O1 5_766 2_756 61.58(4) ?
    O4 Na1 O1 6_566 2_756 114.04(7) ?
    O1 Na1 O1 . 2_756 78.70(7) ?
    O4 Na1 O6 2_756 8_556 114.24(8) ?
    O4 Na1 O6 . 8_556 70.35(5) ?
    O4 Na1 O6 5_766 8_556 83.40(5) ?
    O4 Na1 O6 6_566 8_556 101.22(6) ?
    O1 Na1 O6 . 8_556 125.27(3) ?
    O1 Na1 O6 2_756 8_556 144.38(3) ?
    O4 Na1 O6 2_756 7_656 70.35(5) ?
    O4 Na1 O6 . 7_656 114.24(8) ?
    O4 Na1 O6 5_766 7_656 101.22(6) ?
    O4 Na1 O6 6_566 7_656 83.40(5) ?
    O1 Na1 O6 . 7_656 144.38(3) ?
    O1 Na1 O6 2_756 7_656 125.27(3) ?
    O6 Na1 O6 8_556 7_656 51.96(5) ?
    O5 Na2 O5 6_565 2_655 180.00(3) ?
    O5 Na2 O3 6_565 . 100.43(3) ?
    O5 Na2 O3 2_655 . 79.57(3) ?
    O5 Na2 O3 6_565 5_665 79.57(3) ?
    O5 Na2 O3 2_655 5_665 100.43(3) ?
    O3 Na2 O3 . 5_665 180.0 ?
    O5 Na2 O3 6_565 6_565 107.29(3) ?
    O5 Na2 O3 2_655 6_565 72.71(3) ?
    O3 Na2 O3 . 6_565 113.43(4) ?
    O3 Na2 O3 5_665 6_565 66.57(4) ?
    O5 Na2 O3 6_565 2_655 72.71(3) ?
    O5 Na2 O3 2_655 2_655 107.29(3) ?
    O3 Na2 O3 . 2_655 66.57(4) ?
    O3 Na2 O3 5_665 2_655 113.43(4) ?
    O3 Na2 O3 6_565 2_655 180.00(3) ?
    O5 Na2 O5 6_565 5_665 53.55(4) ?
    O5 Na2 O5 2_655 5_665 126.45(4) ?
    O3 Na2 O5 . 5_665 85.32(3) ?
    O3 Na2 O5 5_665 5_665 94.68(3) ?
    O3 Na2 O5 6_565 5_665 67.11(3) ?
    O3 Na2 O5 2_655 5_665 112.89(3) ?
    O5 Na2 O5 6_565 . 126.45(4) ?
    O5 Na2 O5 2_655 . 53.55(4) ?
    O3 Na2 O5 . . 94.68(3) ?
    O3 Na2 O5 5_665 . 85.32(3) ?
    O3 Na2 O5 6_565 . 112.89(3) ?
    O3 Na2 O5 2_655 . 67.11(3) ?
    O5 Na2 O5 5_665 . 180.00(3) ?
_shelx_hkl_file
;
  -2   0   0  946.71   29.90
  -2   0   0  977.00   30.60
  -2   0   0 1002.70   28.60
  -2   0   0 1001.50   30.70
   2   0   0 1025.20   29.30
   2   0   0 1037.60   29.70
   2   0   0 1023.50   30.70
   4   0   0 6022.60  177.28
   4   0   0 6624.14  183.08
  -4   0   0 5093.49  179.98
  -4   0   0 5923.51  167.08
  -4   0   0 6652.13  184.88
   4   0   0 6428.66  173.68
  -4   0   0 5209.88  175.58
  -6   0   0  309.17   11.40
  -6   0   0  319.67   11.20
  -6   0   0  326.97   10.80
   6   0   0  322.17    9.70
   6   0   0  312.67   10.80
   6   0   0  307.57   10.60
  -6   0   0  318.47   10.60
  -6   0   0  323.97   10.60
  -8   0   0 1862.41   57.39
  -8   0   0 1972.00   55.89
   8   0   0 1900.61   51.19
  -8   0   0 1819.02   56.79
  -8   0   0 1807.02   54.39
   8   0   0 1859.61   55.99
  -8   0   0 1864.31   58.49
   8   0   0 1873.91   55.79
 -10   0   0  903.91   28.20
 -10   0   0  856.61   28.80
 -10   0   0  899.51   27.90
 -10   0   0  895.91   29.90
  10   0   0  876.51   25.50
 -10   0   0  835.42   27.60
 -12   0   0   84.29    5.70
 -12   0   0   55.49    5.80
 -12   0   0   66.29    4.90
  12   0   0   54.29    3.90
 -12   0   0   58.39    4.30
  14   0   0  503.55   16.80
 -14   0   0  544.65   21.50
 -14   0   0  504.85   19.30
 -14   0   0  499.75   18.50
 -14   0   0  500.95   19.80
 -16   0   0    5.70    3.30
 -16   0   0   -1.60    2.80
 -18   0   0  694.43   26.30
 -18   0   0  671.73   26.00
 -18   0   0  652.43   26.30
  -1   1   0    4.70    0.50
  -1   1   0    3.90    0.50
  -1   1   0    7.40    0.50
  -3  -1   0 1696.93   51.79
  -3  -1   0 1555.14   50.39
  -3  -1   0 1611.94   51.79
   3  -1   0 1699.03   50.29
   3  -1   0 1783.02   45.70
  -3  -1   0 1664.23   50.99
  -3   1   0 1704.83   48.20
   3   1   0 1704.43   49.80
   3   1   0 1772.52   51.79
  -3   1   0 1649.33   51.69
  -3   1   0 1849.21   49.70
  -3   1   0 1640.44   50.19
   3   1   0 1758.62   50.29
   3   1   0 1784.12   49.40
  -5  -1   0 2312.07   68.19
   5  -1   0 2219.08   65.99
  -5  -1   0 2120.69   67.89
  -5  -1   0 2226.18   63.49
   5  -1   0 2327.07   59.99
  -5  -1   0 2173.68   66.39
  -5   1   0 2239.88   63.39
   5   1   0 2251.17   64.99
  -5   1   0 2100.69   67.39
  -5   1   0 2164.08   66.09
  -5   1   0 2300.17   68.09
   5   1   0 2201.98   65.49
  -5   1   0 2383.06   65.29
   7  -1   0 1442.06   39.80
  -7  -1   0 1454.95   45.10
  -7  -1   0 1435.86   44.50
  -7  -1   0 1476.55   45.70
  -7  -1   0 1427.16   42.50
   7  -1   0 1445.76   43.90
  -7   1   0 1517.35   44.50
  -7   1   0 1410.16   42.40
   7   1   0 1431.56   43.40
  -7   1   0 1404.36   45.50
  -7   1   0 1389.16   44.10
  -7   1   0 1527.65   43.40
   7   1   0 1492.65   43.50
  -9  -1   0   61.39    3.70
   9  -1   0   50.79    3.00
  -9  -1   0   61.19    4.10
  -9  -1   0   54.69    3.80
  -9  -1   0   58.79    4.20
  -9  -1   0   55.69    3.50
   9   1   0   60.99    3.30
  -9   1   0   55.09    2.90
  -9   1   0   49.80    3.60
   9   1   0   52.19    3.30
  -9   1   0   52.39    3.50
  -9   1   0   53.99    4.00
   9   1   0   55.59    4.00
  -9   1   0   52.59    4.30
  11  -1   0  394.26   12.80
 -11  -1   0  396.46   14.60
 -11  -1   0  392.56   15.90
 -11  -1   0  403.06   14.10
 -11  -1   0  387.06   14.20
 -11  -1   0  393.06   15.30
 -11   1   0  391.56   14.00
 -11   1   0  382.76   14.80
  11   1   0  383.86   12.90
 -11   1   0  398.46   14.50
 -11   1   0  379.76   15.60
  13  -1   0  160.58    6.90
 -13  -1   0  158.18    8.90
 -13  -1   0  149.99    9.10
 -13  -1   0  154.48    7.90
 -13  -1   0  170.38    8.80
 -13   1   0  143.79    8.40
  13   1   0  166.68    7.20
 -13   1   0  163.08    8.60
 -13   1   0  156.88    9.30
 -13   1   0  151.28    7.70
 -15  -1   0  137.89    9.90
 -15  -1   0  130.89    8.70
 -15  -1   0  132.19    8.90
 -15   1   0  136.29    8.60
 -15   1   0  143.99    8.50
 -15   1   0  132.09    9.70
  15   1   0  145.59    7.40
 -17  -1   0    0.70    3.20
 -17  -1   0    0.40    3.10
 -17   1   0    5.40    3.40
 -17   1   0    4.10    3.20
 -17   1   0    6.60    3.50
   0  -2   0 2214.78   74.89
   0  -2   0 2224.48   65.89
   0  -2   0 2351.56   74.19
   0  -2   0 2535.35   75.79
   0  -2   0 2331.87   72.39
   0   2   0 2691.93   72.09
   0   2   0 2651.23   71.99
   0   2   0 2307.87   72.29
   0   2   0 2791.02   75.89
   0   2   0 2681.43   69.89
  -2  -2   0  478.65   13.20
   2  -2   0  471.85   12.90
   2  -2   0  473.65   14.40
  -2  -2   0  469.55   14.50
  -2  -2   0  466.15   14.40
  -2  -2   0  436.86   14.90
   2  -2   0  479.05   14.50
  -2  -2   0  488.85   15.00
   2   2   0  463.65   13.80
  -2   2   0  470.85   14.00
   2   2   0  459.65   14.50
   2   2   0  463.05   14.10
   2   2   0  461.65   14.30
  -2   2   0  450.15   13.60
   2   2   0  461.35   14.90
  -2   2   0  469.55   14.00
  -2   2   0  469.85   13.90
  -4  -2   0 1597.74   48.30
  -4  -2   0 1542.05   48.60
  -4  -2   0 1602.74   49.90
   4  -2   0 1681.63   48.50
   4  -2   0 1644.74   43.80
   4  -2   0 1544.35   48.40
  -4  -2   0 1561.14   49.90
  -4   2   0 1680.43   46.30
  -4   2   0 1716.93   47.70
   4   2   0 1645.34   49.90
  -4   2   0 1605.24   48.00
  -4   2   0 1595.64   49.30
   4   2   0 1634.74   48.40
   4   2   0 1668.83   47.50
   4   2   0 1643.44   47.60
  -6  -2   0   79.59    4.60
  -6  -2   0   87.89    4.40
  -6  -2   0   87.99    4.70
   6  -2   0   87.79    4.40
   6  -2   0   90.49    3.60
  -6  -2   0   95.79    4.30
  -6   2   0   82.49    4.40
   6   2   0   85.09    3.50
   6   2   0   86.89    4.20
  -6   2   0   99.39    4.30
  -6   2   0   82.29    3.90
  -6   2   0   88.69    4.20
  -6   2   0  101.29    3.40
  -8  -2   0  182.58    7.40
  -8  -2   0  184.68    7.50
  -8  -2   0  165.38    7.80
   8  -2   0  173.08    6.30
   8  -2   0  193.08    7.60
  -8  -2   0  171.98    8.10
   8   2   0  185.58    6.50
  -8   2   0  177.58    7.00
  -8   2   0  181.48    6.20
   8   2   0  177.18    7.50
  -8   2   0  176.68    7.90
  -8   2   0  174.68    7.40
  -8   2   0  166.98    7.30
 -10  -2   0  225.08    9.90
 -10  -2   0  225.58    9.00
  10  -2   0  218.78    7.80
 -10  -2   0  205.68    9.10
 -10  -2   0  226.28   10.10
 -10   2   0  217.08    9.20
  10   2   0  210.78    9.20
 -10   2   0  215.78    9.10
 -10   2   0  205.78    8.50
 -10   2   0  214.58    9.90
  12  -2   0    0.40    1.30
 -12  -2   0    1.30    1.50
 -12  -2   0    5.00    2.30
 -12  -2   0   -1.00    2.10
 -12  -2   0    4.40    2.00
 -12  -2   0    4.10    2.30
  12   2   0    4.30    1.70
 -12   2   0    2.60    2.50
 -12   2   0    1.90    2.20
 -12   2   0    1.80    1.80
 -12   2   0    0.50    1.90
 -14  -2   0  284.87   13.50
  14  -2   0  268.27   11.20
 -14  -2   0  292.87   12.40
 -14  -2   0  302.37   13.00
 -14  -2   0  290.17   14.50
  14   2   0  298.07   11.20
 -14   2   0  276.67   12.80
 -14   2   0  316.07   14.50
 -14   2   0  283.27   12.70
 -16  -2   0    7.40    3.90
 -16  -2   0    6.90    3.60
 -16   2   0    8.20    3.40
 -16   2   0    7.90    3.60
 -16   2   0   10.70    3.80
 -18  -2   0  188.88   11.50
 -18  -2   0  169.48   11.30
 -18   2   0  186.08   11.50
 -18   2   0  170.08   10.90
   1  -3   0   24.00    1.50
  -1  -3   0   24.80    1.80
   1  -3   0   26.10    1.80
  -1  -3   0   27.50    2.00
  -1  -3   0   24.60    1.80
  -1  -3   0   26.70    1.60
   1  -3   0   27.60    1.50
  -1  -3   0   24.50    1.70
   1   3   0   20.00    1.80
  -1   3   0   19.10    1.60
   1   3   0   35.80    2.20
  -1   3   0   25.40    1.40
  -1   3   0   20.70    1.50
   1   3   0   26.30    1.90
   1   3   0   25.10    1.70
   1   3   0   35.30    2.10
  -3  -3   0 1267.47   38.70
   3  -3   0 1295.67   38.70
  -3  -3   0 1268.67   38.60
  -3  -3   0 1272.37   35.10
   3  -3   0 1276.47   34.80
  -3  -3   0 1269.67   39.80
  -3  -3   0 1226.98   39.80
   3  -3   0 1282.47   38.80
   3   3   0 1291.17   38.60
  -3   3   0 1273.77   37.70
   3   3   0 1317.67   39.80
  -3   3   0 1320.27   37.50
  -3   3   0 1296.37   37.80
   3   3   0 1291.67   38.20
   3   3   0 1315.47   37.60
   3   3   0 1297.27   37.70
  -3   3   0 1265.57   36.50
  -5  -3   0 1767.82   56.29
  -5  -3   0 1739.03   54.79
   5  -3   0 1888.41   49.30
   5  -3   0 1753.92   54.69
  -5  -3   0 1868.51   54.39
  -5  -3   0 1807.92   56.39
  -5   3   0 1813.42   53.89
   5   3   0 1860.11   53.39
   5   3   0 1837.22   54.59
  -5   3   0 1796.82   52.09
   5   3   0 1845.42   53.49
  -5   3   0 1877.21   53.59
  -7  -3   0 2478.85   77.29
  -7  -3   0 2474.45   73.69
  -7  -3   0 2557.14   79.49
  -7  -3   0 2499.75   79.19
   7  -3   0 2570.84   69.49
   7  -3   0 2383.76   76.89
  -7   3   0 2508.55   73.59
  -7   3   0 2586.14   79.09
   7   3   0 2666.23   75.49
   7   3   0 2542.95   75.39
  -7   3   0 2918.21   77.39
  -7   3   0 2542.35   76.29
  -7   3   0 2691.63   75.69
  -9  -3   0  368.76   13.40
  -9  -3   0  355.36   12.80
   9  -3   0  344.17   11.20
  -9  -3   0  332.07   13.80
  -9  -3   0  371.66   13.80
  -9   3   0  366.66   12.40
  -9   3   0  350.46   13.70
   9   3   0  317.87   12.60
  -9   3   0  334.57   12.60
   9   3   0  364.16   11.50
  -9   3   0  364.46   12.70
 -11  -3   0 1480.85   49.20
  11  -3   0 1504.85   41.90
 -11  -3   0 1441.06   47.70
 -11  -3   0 1544.85   47.90
 -11  -3   0 1462.05   45.30
 -11   3   0 1503.55   48.80
  11   3   0 1482.75   46.30
 -11   3   0 1536.75   46.60
 -11   3   0 1455.95   45.30
 -11   3   0 1505.85   45.70
 -13  -3   0  148.09    9.20
 -13  -3   0  149.69    8.40
 -13  -3   0  158.48    8.10
 -13  -3   0  160.48    9.30
  13  -3   0  155.98    6.70
 -13   3   0  174.08    8.80
 -13   3   0  153.18    7.50
  13   3   0  150.78    7.20
 -13   3   0  152.48    8.90
 -13   3   0  171.68    8.80
 -13   3   0  152.58    8.20
 -15  -3   0  154.18    9.40
 -15  -3   0  147.89   10.60
 -15  -3   0  160.88    8.60
 -15  -3   0  151.28    9.80
 -15   3   0  165.08    9.50
 -15   3   0  152.48    9.30
  15   3   0  140.59    7.40
 -15   3   0  183.78   10.50
 -15   3   0  144.39    8.70
 -17  -3   0   50.79    7.00
 -17  -3   0   48.10    6.40
 -17   3   0   54.19    6.70
 -17   3   0   61.79    7.20
   0  -4   0  736.93   22.30
   0  -4   0  693.93   19.90
   0  -4   0  723.83   21.10
   0  -4   0  695.83   22.30
   0   4   0  700.53   21.10
   0   4   0  681.83   21.60
   0   4   0  745.53   22.40
   0   4   0  680.43   21.60
   0   4   0  711.03   20.30
   2  -4   0 6869.31  250.07
  -2  -4   0 8513.25  255.37
  -2  -4   0 8235.38  226.58
   2  -4   0 8136.69  225.28
   2  -4   0 7772.82  251.87
  -2   4   0 7797.42  245.18
  -2   4   0 8399.36  235.68
   2   4   0 9306.27  255.47
  -2   4   0 8355.36  241.88
   2   4   0 8315.67  245.28
   2   4   0 8746.62  247.28
   2   4   0 9360.36  243.28
   2   4   0 8963.90  244.18
  -4  -4   0  382.16   12.30
  -4  -4   0  389.16   12.90
   4  -4   0  390.36   12.50
   4  -4   0  374.56   11.10
  -4  -4   0  370.86   13.30
  -4  -4   0  389.86   11.60
  -4  -4   0  372.26   13.20
  -4   4   0  371.26   11.80
  -4   4   0  376.96   11.60
   4   4   0  372.86   12.50
   4   4   0  379.26   11.60
  -4   4   0  384.76   12.10
   4   4   0  361.86   12.20
   4   4   0  370.46   12.80
  -4   4   0  368.56   12.20
  -6  -4   0 3732.03  120.69
  -6  -4   0 4132.59  124.39
   6  -4   0 4258.27  109.39
  -6  -4   0 3835.12  124.29
  -6   4   0 3975.70  115.09
   6   4   0 4208.68  119.79
  -6   4   0 4076.59  117.69
  -6   4   0 4335.27  118.99
   6   4   0 4174.88  118.19
   6   4   0 4138.49  120.49
  -6   4   0 4047.59  119.49
  -8  -4   0   12.40    2.80
  -8  -4   0   15.00    2.50
   8  -4   0   16.20    1.90
  -8  -4   0   11.70    2.20
  -8  -4   0   13.80    2.70
   8   4   0   14.90    1.30
   8   4   0    8.10    1.80
  -8   4   0   12.70    1.90
  -8   4   0    9.80    2.10
  -8   4   0   12.20    2.00
  -8   4   0   15.50    2.10
  -8   4   0   12.50    2.40
 -10  -4   0  240.38   10.90
 -10  -4   0  243.08   11.10
 -10  -4   0  236.08   10.00
 -10  -4   0  253.87   10.50
  10  -4   0  246.28    8.50
 -10   4   0  231.78    9.30
 -10   4   0  254.97    9.70
 -10   4   0  253.67   10.20
  10   4   0  239.08   10.00
 -10   4   0  234.88   10.60
 -10   4   0  239.18    9.90
 -12  -4   0  516.95   20.30
  12  -4   0  533.95   16.70
 -12  -4   0  553.84   19.20
 -12  -4   0  545.55   19.60
 -12  -4   0  536.55   21.20
 -12   4   0  524.35   18.30
 -12   4   0  536.65   20.50
 -12   4   0  513.65   18.90
 -12   4   0  521.45   18.70
 -12   4   0  550.24   19.40
  12   4   0  508.85   19.00
 -14  -4   0    8.40    2.80
 -14  -4   0    6.80    4.10
 -14  -4   0   10.60    3.30
 -14  -4   0    4.60    3.30
  14   4   0   13.50    2.80
 -14   4   0    8.40    2.70
 -14   4   0    8.90    3.60
 -14   4   0    9.20    3.40
 -14   4   0    7.60    2.80
 -16  -4   0  409.26   17.30
 -16  -4   0  388.26   18.10
 -16   4   0  392.56   16.80
 -16   4   0  388.56   17.10
 -18  -4   0    0.90    3.20
 -18  -4   0    4.70    4.30
 -18   4   0    5.40    4.00
 -18   4   0    9.90    4.20
  -1  -5   0   17.40    1.90
  -1  -5   0   16.10    1.80
   1  -5   0   18.40    0.80
  -1  -5   0   19.50    2.10
   1  -5   0   21.70    1.70
   1  -5   0   16.30    2.00
   1  -5   0   17.00    1.60
  -1  -5   0   15.20    1.70
  -1  -5   0   20.30    1.50
  -1   5   0   15.30    1.60
   1   5   0   17.80    1.70
  -1   5   0   15.10    1.70
   1   5   0   16.50    1.90
  -1   5   0   19.40    1.20
   1   5   0   17.40    2.00
   1   5   0   18.50    1.80
  -1   5   0   12.60    1.60
  -1   5   0   16.40    1.80
   1   5   0   18.30    1.90
  -3  -5   0 2032.90   63.29
  -3  -5   0 2045.60   62.49
  -3  -5   0 1991.00   64.79
   3  -5   0 2116.89   56.79
  -3  -5   0 2104.69   57.29
   3  -5   0 2080.29   63.49
  -3  -5   0 2076.29   64.59
   3  -5   0 2153.68   63.39
  -3   5   0 2110.89   61.09
   3   5   0 2117.59   62.79
  -3   5   0 2115.09   61.79
   3   5   0 2172.28   61.19
  -3   5   0 2067.69   60.89
   3   5   0 2144.69   61.29
   3   5   0 2150.28   62.29
  -3   5   0 2124.39   59.39
  -5  -5   0  410.06   15.00
  -5  -5   0  416.46   14.60
  -5  -5   0  420.56   15.00
   5  -5   0  435.06   14.00
  -5  -5   0  423.26   13.10
   5  -5   0  422.06   12.50
  -5  -5   0  436.36   13.80
   5   5   0  420.46   12.90
   5   5   0  420.26   13.80
   5   5   0  393.56   14.50
  -5   5   0  422.96   13.60
  -5   5   0  410.56   13.20
  -5   5   0  426.16   13.00
   5   5   0  415.26   14.20
  -5   5   0  407.56   13.70
  -7  -5   0  231.88    9.90
  -7  -5   0  264.17   10.20
   7  -5   0  236.08    7.90
  -7  -5   0  232.38   10.10
   7   5   0  229.58    9.00
  -7   5   0  235.18    9.10
  -7   5   0  223.78    8.60
   7   5   0  244.78    7.60
  -7   5   0  248.28    8.40
   7   5   0  241.48    9.90
  -7   5   0  232.68    8.80
  -9  -5   0  430.36   16.30
  -9  -5   0  430.76   16.20
  -9  -5   0  432.56   16.90
  -9  -5   0  432.36   15.10
   9  -5   0  427.76   13.40
   9   5   0  419.96   15.20
  -9   5   0  436.46   15.40
  -9   5   0  434.36   15.00
  -9   5   0  447.16   14.80
  -9   5   0  438.16   14.60
  -9   5   0  425.06   16.20
 -11  -5   0   97.99    7.20
  11  -5   0   99.69    4.80
 -11  -5   0  100.29    6.80
 -11  -5   0   90.39    5.90
 -11  -5   0   95.99    6.10
 -11   5   0   94.79    5.30
 -11   5   0   90.19    5.20
 -11   5   0  105.69    6.50
  11   5   0   92.89    5.80
 -11   5   0   96.69    5.70
 -11   5   0   94.89    6.10
 -13  -5   0  487.35   18.50
 -13  -5   0  461.95   19.20
 -13  -5   0  464.75   20.20
 -13  -5   0  484.95   18.10
  13   5   0  464.55   17.90
 -13   5   0  473.25   18.10
 -13   5   0  481.15   19.50
 -13   5   0  461.75   17.70
 -13   5   0  491.65   17.50
 -15  -5   0   40.60    5.10
 -15  -5   0   22.40    4.40
 -15  -5   0   31.90    5.60
 -15   5   0   33.90    5.10
 -15   5   0   25.10    4.70
  15   5   0   31.90    4.20
 -17  -5   0   97.79    8.70
 -17   5   0   89.99    8.80
 -17   5   0   91.39    8.70
   0  -6   0 1904.61   56.99
   0  -6   0 1836.12   54.79
   0  -6   0 1853.11   57.39
   0  -6   0 1818.52   50.99
   0   6   0 2008.30   52.69
   0   6   0 1860.31   55.69
   0   6   0 1899.71   54.49
   0   6   0 1762.82   55.39
  -2  -6   0 2536.25   77.89
  -2  -6   0 2604.94   76.89
  -2  -6   0 2407.16   78.09
  -2  -6   0 2541.65   75.19
   2  -6   0 2567.34   77.19
   2  -6   0 2508.05   68.79
  -2  -6   0 2510.05   69.09
   2  -6   0 2523.55   76.89
  -2   6   0 2563.14   75.19
  -2   6   0 2692.93   71.59
  -2   6   0 2549.04   73.69
   2   6   0 2490.95   75.09
   2   6   0 2566.24   73.99
   2   6   0 2594.04   73.89
   2   6   0 2530.65   75.59
  -2   6   0 2544.35   74.89
  -4  -6   0   67.09    3.60
   4  -6   0   66.99    3.70
  -4  -6   0   60.89    4.10
  -4  -6   0   56.39    4.10
  -4  -6   0   64.99    3.40
  -4  -6   0   70.99    3.90
   4  -6   0   68.19    3.10
  -4   6   0   67.19    2.10
   4   6   0   60.19    3.60
  -4   6   0   70.69    3.20
   4   6   0   65.39    4.00
  -4   6   0   61.89    3.40
   4   6   0   67.09    3.60
  -4   6   0   64.69    3.40
  -6  -6   0    1.70    2.00
  -6  -6   0    2.60    1.80
  -6  -6   0    4.10    1.60
  -6  -6   0    4.10    1.50
   6  -6   0    2.90    1.10
  -6  -6   0    4.70    1.30
   6  -6   0    2.60    1.00
  -6   6   0    2.10    1.20
   6   6   0    4.60    1.60
   6   6   0    3.20    1.90
   6   6   0    3.50    0.80
   6   6   0    5.40    1.60
  -6   6   0    4.60    1.40
  -6   6   0    2.60    0.80
  -6   6   0    4.70    1.40
  -8  -6   0  432.96   16.80
  -8  -6   0  477.15   15.80
  -8  -6   0  478.55   17.50
  -8  -6   0  482.55   17.90
   8  -6   0  474.35   14.30
   8   6   0  452.65   15.90
  -8   6   0  467.55   15.70
  -8   6   0  478.25   15.70
   8   6   0  466.15   17.10
  -8   6   0  459.25   16.10
  -8   6   0  470.25   15.10
 -10  -6   0  118.49    7.80
 -10  -6   0  112.69    7.20
  10  -6   0  112.69    5.20
 -10  -6   0  138.59    6.80
 -10  -6   0  124.49    7.10
 -10   6   0  116.29    7.00
 -10   6   0  119.99    5.90
 -10   6   0  121.19    5.60
 -10   6   0  127.49    6.80
 -10   6   0  110.49    6.30
  10   6   0  125.59    6.50
 -12  -6   0  211.18   11.10
 -12  -6   0  216.48   10.10
 -12  -6   0  207.78   11.60
 -12  -6   0  214.38   10.50
  12  -6   0  214.68    8.30
 -12   6   0  214.88    9.20
 -12   6   0  213.48   11.00
  12   6   0  218.88   10.00
 -12   6   0  221.68   10.10
 -12   6   0  229.78   10.50
 -14  -6   0  113.89    7.60
 -14  -6   0  115.99    9.30
 -14  -6   0  106.79    8.40
 -14  -6   0  115.69    7.70
 -14   6   0  114.29    7.80
 -14   6   0  112.59    8.00
 -14   6   0  118.99    7.80
  14   6   0  107.69    7.30
 -16  -6   0  463.95   20.80
 -16  -6   0  480.25   19.30
 -16  -6   0  472.35   19.40
 -16   6   0  486.95   19.90
  16   6   0  463.95   17.40
 -16   6   0  464.05   19.30
   1  -7   0  458.75   13.10
  -1  -7   0  416.26   13.50
  -1  -7   0  435.16   15.30
   1  -7   0  433.96   14.80
  -1  -7   0  423.86   15.20
   1  -7   0  433.76   13.50
  -1  -7   0  454.05   14.00
  -1  -7   0  450.35   15.30
   1  -7   0  448.86   15.30
  -1   7   0  457.05   14.80
   1   7   0  424.56   14.30
   1   7   0  461.15   14.90
   1   7   0  428.16   14.20
  -1   7   0  430.76   14.60
  -1   7   0  444.96   13.20
   1   7   0  425.06   14.80
  -1   7   0  447.66   14.30
  -3  -7   0  258.57   10.30
  -3  -7   0  257.37    9.10
   3  -7   0  277.47    9.20
   3  -7   0  270.77    8.80
  -3  -7   0  283.37   10.10
  -3  -7   0  284.67   10.70
   3  -7   0  267.27   10.00
  -3  -7   0  251.87    9.60
   3   7   0  270.87    9.70
  -3   7   0  274.67    8.70
  -3   7   0  277.37    9.70
   3   7   0  265.57   10.00
   3   7   0  249.38    9.40
  -3   7   0  254.77    9.60
   3   7   0  249.68   10.20
  -3   7   0  262.87    9.40
  -5  -7   0 3070.69   92.59
  -5  -7   0 2857.81   90.29
  -5  -7   0 3005.30   81.89
   5  -7   0 2870.51   90.49
   5  -7   0 2994.50   81.09
  -5  -7   0 2817.42   89.39
  -5  -7   0 2849.81   92.59
   5   7   0 3227.88   87.89
  -5   7   0 3157.18   88.39
   5   7   0 3041.60   87.49
   5   7   0 3024.00   88.89
  -5   7   0 3011.20   84.89
   5   7   0 2992.20   89.69
  -5   7   0 3031.30   87.29
  -7  -7   0   34.40    3.80
  -7  -7   0   33.90    3.90
   7  -7   0   31.60    2.70
  -7  -7   0   26.30    3.60
  -7   7   0   31.90    3.00
   7   7   0   27.10    3.70
   7   7   0   27.30    3.00
  -7   7   0   26.50    2.80
  -7   7   0   28.90    1.80
  -7   7   0   29.60    3.30
   7   7   0   23.70    1.50
  -9  -7   0  950.20   32.80
   9  -7   0  973.10   27.80
  -9  -7   0  948.41   32.10
  -9  -7   0 1013.50   30.20
  -9  -7   0  934.61   33.10
   9   7   0  960.80   30.50
  -9   7   0  937.31   30.70
  -9   7   0  951.00   29.80
  -9   7   0  993.30   30.40
   9   7   0  939.81   32.00
 -11  -7   0   -0.20    2.60
 -11  -7   0    2.00    2.00
  11  -7   0    2.60    1.50
 -11  -7   0    0.50    2.50
 -11  -7   0    4.00    2.40
 -11   7   0    3.70    1.70
 -11   7   0    2.70    1.80
 -11   7   0    3.90    2.40
  11   7   0    0.70    2.00
 -11   7   0    0.90    2.20
 -13  -7   0  471.95   20.20
 -13  -7   0  500.85   20.10
 -13  -7   0  502.85   19.00
 -13  -7   0  500.95   21.50
 -13   7   0  534.35   19.70
 -13   7   0  523.75   19.10
 -13   7   0  485.15   20.50
  13   7   0  534.45   19.10
 -15  -7   0   96.29    8.30
 -15  -7   0  108.09    7.60
 -15  -7   0   93.09    9.00
 -15   7   0  113.09    8.20
 -15   7   0  100.69    7.70
 -17  -7   0   34.20    5.60
 -17  -7   0   49.50    7.20
 -17   7   0   30.90    5.60
 -17   7   0   40.20    6.30
   0  -8   0 1897.61   55.09
   0  -8   0 1847.52   51.69
   0  -8   0 1828.22   58.09
   0  -8   0 1873.01   57.79
   0   8   0 1912.11   55.19
   0   8   0 1847.12   56.19
   0   8   0 1888.11   56.49
   2  -8   0   37.00    3.40
   2  -8   0   24.40    2.30
  -2  -8   0   26.30    2.30
   2  -8   0   23.80    2.40
  -2  -8   0   22.00    2.80
  -2  -8   0   28.20    3.00
  -2  -8   0   27.40    2.90
  -2  -8   0   28.60    2.80
  -2   8   0   25.80    2.80
  -2   8   0   24.30    2.50
  -2   8   0   25.00    2.70
   2   8   0   24.50    2.50
  -2   8   0   25.70    1.90
   2   8   0   26.90    3.00
   2   8   0   22.60    2.80
  -4  -8   0  342.97   12.40
   4  -8   0  339.07   11.20
  -4  -8   0  350.06   12.20
   4  -8   0  317.67   10.80
  -4  -8   0  338.57   11.60
  -4  -8   0  340.77   13.10
  -4  -8   0  340.77   13.00
   4  -8   0  346.77   12.50
   4   8   0  334.17   12.10
  -4   8   0  336.47   10.90
   4   8   0  327.47   11.90
  -4   8   0  330.17   11.90
  -4   8   0  328.97   12.10
  -4   8   0  341.37   11.80
   4   8   0  329.67   12.50
   4   8   0  329.27   12.80
  -6  -8   0   12.20    2.60
  -6  -8   0   15.90    2.70
   6  -8   0    8.90    2.00
   6  -8   0    8.80    1.70
  -6  -8   0   12.50    2.10
  -6  -8   0   10.40    2.80
  -6  -8   0    8.80    2.20
  -6   8   0   13.40    2.50
   6   8   0    9.60    2.10
  -6   8   0   11.80    2.00
   6   8   0   17.00    2.50
  -6   8   0   16.60    2.20
   6   8   0   15.00    1.50
   6   8   0   15.80    3.10
  -8  -8   0  337.27   13.90
   8  -8   0  312.97   10.90
  -8  -8   0  329.87   14.10
  -8  -8   0  333.27   13.30
  -8   8   0  354.26   12.30
  -8   8   0  321.87   12.60
  -8   8   0  332.57   11.90
   8   8   0  321.57   12.20
   8   8   0  321.07   13.40
 -10  -8   0   62.39    6.10
  10  -8   0   72.99    4.10
 -10  -8   0   68.29    6.40
 -10  -8   0   66.59    6.70
 -10  -8   0   69.19    4.90
 -10   8   0   63.69    4.80
  10   8   0   70.09    4.80
  10   8   0   64.89    6.10
 -10   8   0   61.79    5.50
 -10   8   0   67.19    4.60
 -12  -8   0   89.79    6.80
 -12  -8   0   97.09    7.00
 -12  -8   0   82.79    8.00
 -12  -8   0   94.89    6.30
 -12   8   0   70.29    6.90
 -12   8   0   73.79    6.40
 -12   8   0   82.49    7.00
  12   8   0   79.99    5.90
 -14  -8   0    4.30    3.10
 -14  -8   0   -4.00    2.00
 -14  -8   0    3.30    3.50
  14   8   0    5.60    2.60
 -14   8   0    9.30    3.40
 -14   8   0    3.20    3.00
 -16  -8   0   58.59    6.60
 -16  -8   0   41.70    6.90
 -16  -8   0   59.29    6.60
 -16   8   0   50.59    6.80
  16   8   0   52.59    5.80
 -16   8   0   42.50    6.10
   1  -9   0  901.31   26.30
  -1  -9   0  886.91   29.50
  -1  -9   0  889.61   26.40
  -1  -9   0  886.31   29.70
   1  -9   0  879.81   29.50
   1  -9   0  928.91   26.50
  -1  -9   0  905.21   27.50
   1  -9   0  910.71   29.20
  -1   9   0  905.11   28.70
   1   9   0  887.01   28.90
   1   9   0  928.51   28.20
   1   9   0  897.01   28.80
  -1   9   0  899.81   28.00
  -1   9   0  930.41   26.40
  -1   9   0  864.81   28.60
   1   9   0  921.41   27.90
   3  -9   0   17.10    2.30
  -3  -9   0   19.30    3.00
   3  -9   0   16.80    2.70
  -3  -9   0   19.70    2.30
  -3  -9   0   19.70    2.80
   3  -9   0   21.00    2.10
  -3  -9   0   19.20    2.60
  -3  -9   0   18.60    2.50
  -3   9   0   16.40    2.40
   3   9   0   16.70    2.50
  -3   9   0   16.40    2.40
  -3   9   0   14.40    2.50
  -3   9   0   18.70    1.90
   3   9   0   19.70    3.30
   3   9   0   17.60    2.80
   3   9   0   15.70    2.60
   5  -9   0  943.51   27.70
  -5  -9   0  971.30   31.10
  -5  -9   0  925.21   32.30
   5  -9   0  965.30   31.30
  -5  -9   0  973.10   28.60
  -5  -9   0  951.20   32.30
  -5  -9   0  930.81   30.60
  -5   9   0  929.31   30.60
   5   9   0  990.00   30.00
   5   9   0  914.91   31.30
   5   9   0  983.40   31.00
  -5   9   0  969.10   30.20
  -5   9   0  964.40   30.00
  -5   9   0  978.50   28.60
  -7  -9   0  124.39    7.40
  -7  -9   0  128.59    6.80
  -7  -9   0  102.49    6.90
  -7  -9   0  111.49    5.90
   7  -9   0  118.29    5.30
   7   9   0  105.49    6.40
  -7   9   0  125.19    6.10
   7   9   0  120.49    6.90
  -7   9   0  123.69    6.40
  -7   9   0  114.99    5.70
   7   9   0  110.59    6.00
  -9  -9   0 1024.60   36.10
   9  -9   0 1065.39   30.60
  -9  -9   0 1040.00   32.50
  -9  -9   0 1034.00   36.40
  -9  -9   0 1064.19   35.20
  -9   9   0 1082.39   33.40
  -9   9   0 1055.59   32.40
   9   9   0 1020.80   33.20
   9   9   0 1063.19   35.20
  -9   9   0 1029.50   33.70
  11  -9   0   81.49    4.60
 -11  -9   0   70.29    7.30
 -11  -9   0   75.29    7.10
 -11  -9   0   67.29    5.90
 -11  -9   0   78.79    7.30
  11   9   0   70.09    6.80
 -11   9   0   67.19    6.30
 -11   9   0   68.19    4.80
 -11   9   0   77.39    5.50
  11   9   0   73.29    5.30
 -13  -9   0  203.38   11.40
 -13  -9   0  216.98   12.70
 -13  -9   0  241.58   10.90
 -13  -9   0  200.08   11.70
 -13   9   0  216.48   11.20
 -13   9   0  204.58   11.40
 -13   9   0  213.98   10.50
 -15  -9   0  238.18   13.60
 -15  -9   0  243.88   12.00
 -15  -9   0  230.08   12.70
 -15   9   0  242.28   12.80
 -15   9   0  227.98   12.00
   0 -10   0   16.00    2.60
   0 -10   0   21.00    2.60
   0 -10   0   13.00    1.30
   0 -10   0    9.50    2.10
   0  10   0   10.10    2.00
   0  10   0    9.70    2.50
   0  10   0   11.10    2.30
   0  10   0    9.40    2.30
  -2 -10   0  381.56   12.50
   2 -10   0  371.46   12.30
  -2 -10   0  372.46   14.00
  -2 -10   0  345.27   13.90
   2 -10   0  363.26   13.10
   2 -10   0  377.46   14.10
  -2 -10   0  352.36   13.90
  -2 -10   0  363.86   12.60
   2  10   0  359.56   13.80
   2  10   0  366.06   13.70
  -2  10   0  348.87   13.30
   2  10   0  349.67   12.80
  -2  10   0  371.06   13.50
   2  10   0  355.26   13.20
  -2  10   0  379.66   11.70
  -2  10   0  362.46   12.90
  -4 -10   0    3.30    2.30
  -4 -10   0    4.10    1.60
  -4 -10   0    2.20    1.50
  -4 -10   0    3.00    2.10
   4 -10   0    7.20    1.90
   4 -10   0    2.40    1.40
  -4 -10   0    2.20    1.70
   4 -10   0    5.60    1.30
  -4  10   0    3.60    1.20
   4  10   0    4.50    2.10
  -4  10   0   -0.10    1.70
   4  10   0    7.20    2.10
   4  10   0    2.30    1.60
   4  10   0    3.70    2.00
  -4  10   0    5.20    1.90
  -4  10   0    2.90    2.00
  -6 -10   0   42.30    4.20
   6 -10   0   43.00    4.10
  -6 -10   0   36.00    4.30
  -6 -10   0   44.10    4.20
  -6 -10   0   36.50    4.60
   6 -10   0   36.60    3.40
  -6 -10   0   38.20    3.80
  -6  10   0   38.50    4.00
  -6  10   0   43.90    4.10
   6  10   0   34.30    4.10
  -6  10   0   43.20    4.40
   6  10   0   45.00    4.00
  -6  10   0   50.99    3.40
   6  10   0   29.30    4.20
  -8 -10   0  186.18    9.90
  -8 -10   0  176.78    9.90
  -8 -10   0  181.38    9.00
   8 -10   0  187.18    7.50
   8  10   0  190.88    8.50
  -8  10   0  180.08    7.80
   8  10   0  195.98    9.60
  -8  10   0  169.48    8.60
  -8  10   0  178.68    8.80
 -10 -10   0  166.58    9.80
  10 -10   0  186.68    7.60
 -10 -10   0  180.18    8.30
 -10 -10   0  158.38    9.40
 -10 -10   0  172.28   10.30
 -10  10   0  170.48    9.00
 -10  10   0  169.48    8.20
  10  10   0  189.78   10.10
  10  10   0  177.08    8.40
 -10  10   0  170.08    8.30
 -12 -10   0  262.07   13.30
 -12 -10   0  247.78   13.70
 -12 -10   0  247.08   11.20
 -12 -10   0  268.37   12.90
 -12  10   0  243.68   12.10
 -12  10   0  231.78   12.50
  12  10   0  253.67   11.20
 -12  10   0  257.57   11.40
 -14 -10   0  233.18   12.90
 -14 -10   0  229.18   13.20
 -14 -10   0  258.17   11.90
 -14  10   0  242.88   12.70
 -16 -10   0  389.76   19.20
 -16  10   0  423.46   17.70
 -16  10   0  398.16   18.40
  -1 -11   0  216.28    9.70
   1 -11   0  221.88    9.70
   1 -11   0  220.68    9.00
  -1 -11   0  207.48    7.60
  -1 -11   0  209.88    9.40
  -1 -11   0  201.68    8.50
   1 -11   0  207.08    8.40
  -1  11   0  213.78    8.90
   1  11   0  216.58    8.70
  -1  11   0  201.18    9.10
   1  11   0  201.28    8.90
  -1  11   0  222.08    9.30
   1  11   0  191.88    9.10
   1  11   0  209.78    9.20
   3 -11   0   76.99    4.20
  -3 -11   0   67.79    5.00
   3 -11   0   78.19    4.50
  -3 -11   0   72.49    4.20
  -3 -11   0   72.69    4.90
  -3 -11   0   77.89    5.20
   3 -11   0   79.79    5.40
  -3 -11   0   75.89    4.70
   3  11   0   82.79    4.80
   3  11   0   76.99    5.10
  -3  11   0   62.69    4.60
  -3  11   0   73.39    4.60
   3  11   0   66.09    5.00
   3  11   0   68.89    4.90
  -3  11   0   69.79    4.70
  -3  11   0   80.59    3.80
  -5 -11   0  112.49    6.10
  -5 -11   0  108.69    6.80
   5 -11   0  122.09    6.60
  -5 -11   0  118.99    6.60
  -5 -11   0  125.49    7.40
   5 -11   0  123.49    5.80
  -5 -11   0  111.69    6.10
  -5  11   0  117.09    6.30
   5  11   0  116.49    7.30
   5  11   0  109.39    6.40
  -5  11   0  113.09    6.10
   5  11   0  116.59    6.30
   5  11   0  118.49    6.70
  -5  11   0  124.29    6.50
  -5  11   0  114.09    5.30
  -7 -11   0  201.58   10.40
  -7 -11   0  214.28    9.90
  -7 -11   0  192.58    9.10
  -7 -11   0  203.58   10.40
   7 -11   0  209.28    8.40
   7  11   0  206.98   10.00
   7  11   0  211.48    9.20
  -7  11   0  202.08    9.50
  -7  11   0  208.58    8.40
  -7  11   0  218.98    9.30
   7  11   0  203.68   10.40
  -7  11   0  208.18    9.60
   9 -11   0   77.19    4.70
  -9 -11   0   64.79    6.70
  -9 -11   0   68.99    6.40
  -9 -11   0   68.69    4.60
  -9 -11   0   69.59    6.90
  -9  11   0   57.99    5.00
  -9  11   0   52.29    5.60
  -9  11   0   71.79    5.00
   9  11   0   67.39    6.70
   9  11   0   70.99    5.20
  -9  11   0   68.69    6.20
 -11 -11   0  339.97   15.90
 -11 -11   0  364.66   15.70
 -11 -11   0  362.46   13.80
 -11 -11   0  332.87   16.20
  11  11   0  331.87   15.30
 -11  11   0  350.86   15.30
  11  11   0  338.07   13.70
 -11  11   0  311.97   14.40
 -11  11   0  344.57   13.70
 -13 -11   0  111.89    8.90
 -13 -11   0  141.59    9.50
 -13 -11   0  127.09    7.60
 -13  11   0  104.19    8.30
 -15 -11   0   -1.70    2.70
 -15 -11   0    3.60    3.50
 -15  11   0    2.00    3.10
 -15  11   0    0.90    3.20
   0 -12   0  218.28    9.80
   0 -12   0  215.48    8.90
   0 -12   0  227.08   10.50
   0  12   0  216.28    9.50
   0  12   0  222.28    9.90
   0  12   0  231.28   10.10
   0  12   0  225.28    9.30
  -2 -12   0  301.97   12.90
  -2 -12   0  308.67   10.90
   2 -12   0  292.77   11.20
  -2 -12   0  305.67   11.50
   2 -12   0  317.77   13.10
  -2 -12   0  309.97   13.00
   2 -12   0  318.47   12.00
  -2  12   0  297.27   12.20
   2  12   0  299.77   11.80
   2  12   0  301.17   12.90
  -2  12   0  325.97   10.30
   2  12   0  290.77   12.40
  -2  12   0  311.97   12.60
  -2  12   0  312.67   12.10
   2  12   0  284.67   12.00
   4 -12   0    8.10    2.20
  -4 -12   0   10.40    2.70
   4 -12   0   10.90    1.90
  -4 -12   0    6.40    2.80
  -4 -12   0    9.40    2.20
   4 -12   0    4.30    2.40
  -4 -12   0    9.40    2.90
  -4 -12   0   15.00    3.00
  -4  12   0    5.70    2.30
   4  12   0    6.80    2.70
   4  12   0    8.50    3.10
   4  12   0    8.40    2.50
   4  12   0    9.70    2.60
  -4  12   0    7.50    2.30
  -4  12   0   13.30    2.00
  -4  12   0    7.50    2.30
  -6 -12   0   60.19    5.90
  -6 -12   0   79.79    5.40
   6 -12   0   71.29    4.50
  -6 -12   0   58.09    5.40
  -6 -12   0   59.49    6.20
  -6  12   0   67.89    4.20
   6  12   0   79.39    5.20
   6  12   0   55.79    5.70
  -6  12   0   62.79    5.70
   6  12   0   60.69    6.00
  -6  12   0   68.49    5.00
  -6  12   0   74.99    5.60
  -8 -12   0   66.89    6.10
  -8 -12   0   65.89    5.80
   8 -12   0   65.19    4.50
  -8 -12   0   59.69    6.50
  -8 -12   0   73.49    4.60
  -8 -12   0   67.59    6.90
  -8  12   0   75.79    4.80
   8  12   0   72.99    5.30
  -8  12   0   68.89    6.40
   8  12   0   71.39    6.80
  -8  12   0   73.99    5.50
  -8  12   0   72.39    5.20
 -10 -12   0   23.30    3.40
 -10 -12   0   28.90    4.70
 -10 -12   0   26.80    5.00
 -10 -12   0   31.50    5.30
 -10  12   0   30.50    4.00
 -10  12   0   26.80    4.60
 -10  12   0   28.00    4.70
  10  12   0   31.40    4.00
  10  12   0   25.20    4.90
 -12 -12   0   26.10    5.30
 -12 -12   0   29.60    5.20
 -12  12   0   26.50    5.00
 -12  12   0   37.10    4.80
  12  12   0   32.40    5.50
 -12  12   0   33.00    5.20
 -14 -12   0   79.99    8.60
 -14 -12   0   78.19    8.50
 -14  12   0   79.49    8.50
 -14  12   0   86.79    7.50
 -14  12   0   81.89    8.40
   1 -13   0   35.00    4.40
  -1 -13   0   33.10    3.80
  -1 -13   0   33.40    4.10
   1 -13   0   31.90    3.80
   1 -13   0   33.70    4.00
  -1 -13   0   27.40    4.20
   1  13   0   35.50    4.00
  -1  13   0   30.30    4.00
  -1  13   0   32.90    3.80
   1  13   0   35.10    3.80
   1  13   0   30.70    4.40
  -1  13   0   31.90    4.00
   1  13   0   40.00    4.60
  -1  13   0   31.80    4.10
  -3 -13   0  940.81   29.00
  -3 -13   0  902.21   28.40
   3 -13   0  899.41   31.50
  -3 -13   0  907.31   31.80
   3 -13   0  885.31   30.00
   3 -13   0  904.01   27.80
  -3 -13   0  903.41   31.30
  -3  13   0  916.91   29.80
   3  13   0  897.71   29.90
  -3  13   0  913.61   30.60
  -3  13   0  918.11   30.30
   3  13   0  894.31   30.80
   3  13   0  926.91   31.30
   3  13   0  929.61   29.50
   5 -13   0    8.60    2.20
  -5 -13   0    7.30    3.10
  -5 -13   0    9.90    2.80
  -5 -13   0    9.40    2.90
  -5 -13   0    7.90    3.00
  -5 -13   0    7.70    2.30
  -5  13   0    9.50    2.60
  -5  13   0    8.60    2.80
  -5  13   0    9.10    3.00
   5  13   0   16.60    3.00
   5  13   0   13.00    3.00
   5  13   0    7.50    2.90
   5  13   0    5.80    3.30
  -7 -13   0  554.54   21.80
   7 -13   0  565.54   18.20
  -7 -13   0  544.95   21.90
  -7 -13   0  555.74   19.30
  -7 -13   0  555.24   20.10
   7  13   0  522.85   21.10
  -7  13   0  505.55   19.60
  -7  13   0  559.64   20.50
   7  13   0  557.64   21.00
  -7  13   0  526.45   19.90
  -9 -13   0   11.60    4.00
   9 -13   0   17.30    3.10
  -9 -13   0   20.60    3.90
  -9 -13   0   14.80    3.70
  -9  13   0   16.20    4.00
  -9  13   0   18.30    4.00
   9  13   0   19.10    3.40
  -9  13   0   15.90    3.20
   9  13   0   14.10    4.30
 -11 -13   0  175.28   10.50
 -11 -13   0  175.68   11.30
 -11  13   0  188.08   10.70
 -11  13   0  202.08   11.10
  11  13   0  181.98   11.20
 -13 -13   0   77.89    8.70
 -13 -13   0   69.89    8.00
 -13  13   0   71.69    8.00
 -13  13   0   69.69    7.70
   0 -14   0  189.38    9.40
   0 -14   0  196.18    8.90
   0 -14   0  200.08   10.30
   0  14   0  177.58    9.50
   0  14   0  193.18    8.90
   0  14   0  189.08    9.40
   0  14   0  198.68   10.10
   2 -14   0  263.37   12.40
   2 -14   0  256.57   10.50
   2 -14   0  257.17   11.00
  -2 -14   0  257.87   12.20
  -2 -14   0  256.17   11.00
  -2 -14   0  255.67   12.00
   2  14   0  281.77   12.30
   2  14   0  252.97   10.90
  -2  14   0  260.67   11.70
  -2  14   0  285.07   11.50
   2  14   0  268.97   11.60
  -2  14   0  251.27   11.80
   2  14   0  260.77   12.10
  -2  14   0  238.38   11.20
  -4 -14   0   38.90    4.90
  -4 -14   0   48.20    4.30
  -4 -14   0   46.90    5.40
   4 -14   0   46.10    4.50
  -4 -14   0   46.70    5.00
   4  14   0   53.79    5.40
   4  14   0   42.70    5.50
   4  14   0   50.59    4.80
  -4  14   0   42.80    4.70
  -4  14   0   52.29    5.30
  -4  14   0   43.50    5.20
   4  14   0   45.40    5.40
  -6 -14   0  283.47   13.60
  -6 -14   0  262.37   11.80
   6 -14   0  284.47   11.00
  -6 -14   0  286.77   11.80
  -6 -14   0  257.97   13.20
   6  14   0  255.57   12.70
  -6  14   0  265.17   12.50
  -6  14   0  268.87   11.90
   6  14   0  287.77   13.50
   6  14   0  268.27   11.50
  -6  14   0  267.07   12.20
  -8 -14   0   33.60    4.90
  -8 -14   0   34.40    4.70
   8 -14   0   33.00    3.90
  -8 -14   0   35.50    5.60
  -8 -14   0   33.30    5.50
   8  14   0   38.30    4.50
  -8  14   0   42.60    5.50
  -8  14   0   50.09    5.70
   8  14   0   35.80    5.40
   8  14   0   30.00    4.70
  -8  14   0   34.20    4.60
 -10 -14   0  337.57   15.20
 -10 -14   0  319.17   16.10
 -10  14   0  340.87   15.50
 -10  14   0  333.27   15.10
  10  14   0  318.87   15.80
 -12 -14   0   14.20    4.70
 -12 -14   0   15.60    4.40
  12  14   0   22.70    5.40
 -12  14   0   12.90    4.50
 -12  14   0   17.10    4.60
 -14 -14   0   82.79    9.30
 -14 -14   0   84.69    9.00
 -14  14   0   93.19    9.50
 -14  14   0   89.59    9.10
   1 -15   0   10.20    3.40
  -1 -15   0    4.00    2.50
  -1 -15   0    6.50    2.60
  -1 -15   0    5.00    2.40
   1 -15   0    4.90    2.40
   1 -15   0   10.30    2.80
   1  15   0   33.40    4.80
  -1  15   0    3.90    2.80
   1  15   0    6.00    2.50
  -1  15   0    3.50    2.90
  -1  15   0    6.90    2.80
   1  15   0    9.20    3.50
  -1  15   0    6.10    2.50
   1  15   0    5.50    2.90
   3 -15   0   84.99    5.50
  -3 -15   0   86.39    6.80
   3 -15   0   96.19    6.00
  -3 -15   0   93.39    6.50
   3  15   0   80.39    7.40
   3  15   0  100.09    6.30
   3  15   0   96.49    7.60
   3  15   0   77.19    6.80
  -3  15   0   87.99    6.50
  -3  15   0   89.19    6.50
  -3  15   0   96.79    7.20
  -5 -15   0    4.80    3.20
   5 -15   0    3.70    2.40
  -5 -15   0    4.40    2.80
  -5 -15   0    5.30    2.70
  -5  15   0    7.50    3.40
   5  15   0    4.30    3.10
   5  15   0    0.80    3.20
  -5  15   0    5.80    2.70
   5  15   0    3.50    2.60
   5  15   0    2.40    2.50
  -5  15   0    3.10    2.90
  -7 -15   0  243.58   12.40
   7 -15   0  218.98    9.90
  -7 -15   0  217.28   10.90
  -7 -15   0  243.98   10.90
  -7 -15   0  221.68   12.40
   7  15   0  214.08   11.50
  -7  15   0  220.08   10.80
   7  15   0  213.08   12.20
  -7  15   0  229.48   11.80
  -7  15   0  214.88   11.30
  -9 -15   0   25.50    5.40
  -9 -15   0   27.60    4.40
  -9  15   0   37.50    5.50
   9  15   0   29.40    5.60
  -9  15   0   31.70    5.50
 -11 -15   0   99.99    9.80
 -11 -15   0   97.99    8.80
 -11  15   0  107.99    9.40
  11  15   0  114.69   10.10
 -11  15   0   89.49    8.80
 -13 -15   0   29.70    5.80
 -13 -15   0   38.50    6.90
 -13  15   0   32.90    6.10
 -13  15   0   31.80    6.20
   0 -16   0  454.25   17.00
   0 -16   0  449.46   18.30
   0  16   0  460.65   18.10
   0  16   0  454.05   18.50
   0  16   0  477.95   17.70
   0  16   0  465.15   19.10
  -2 -16   0   46.10    5.60
  -2 -16   0   38.00    4.80
   2 -16   0   37.60    4.60
   2 -16   0   46.80    4.90
  -2  16   0   44.20    4.90
   2  16   0   44.10    6.30
   2  16   0   53.19    5.30
  -2  16   0   51.49    5.70
  -2  16   0   29.50    4.60
   2  16   0   36.80    5.30
   2  16   0   47.10    5.50
  -2  16   0   44.30    5.80
  -4 -16   0  191.78   10.10
  -4 -16   0  185.48   11.00
   4 -16   0  214.68    9.70
  -4  16   0  201.68   10.50
   4  16   0  205.58   10.50
   4  16   0  205.48    9.90
   4  16   0  203.28   11.70
  -4  16   0  188.08   11.00
  -4  16   0  204.58   10.70
   4  16   0  217.78   11.40
  -6 -16   0    1.90    2.30
   6 -16   0   -3.40    1.50
  -6 -16   0    2.80    3.30
  -6 -16   0   -2.30    2.40
   6  16   0   -0.50    3.40
  -6  16   0   -0.70    3.10
  -6  16   0   -1.00    2.10
   6  16   0   -1.30    2.70
  -6  16   0    5.50    3.50
  -8 -16   0   17.30    4.70
  -8 -16   0   15.10    3.60
  -8  16   0   13.90    4.30
  -8  16   0   11.70    4.30
   8  16   0   16.90    4.90
 -10 -16   0   30.30    6.10
 -10 -16   0   39.20    5.50
 -10  16   0   28.50    5.50
  10  16   0   22.10    5.20
 -10  16   0   30.70    5.70
 -12 -16   0   96.39   10.10
 -12 -16   0  113.69    8.90
  12  16   0  111.29   10.40
 -12  16   0   82.89    8.90
 -12  16   0  102.59    9.90
   1 -17   0   29.00    4.50
   1 -17   0   34.20    4.70
  -1 -17   0   29.40    4.70
  -1 -17   0   24.40    3.90
  -1  17   0   32.20    4.60
   1  17   0   35.00    4.80
   1  17   0   34.90    5.00
   1  17   0   37.40    5.50
  -1  17   0   40.50    5.50
  -1  17   0   30.10    5.00
  -1  17   0   35.30    5.70
   1  17   0   26.70    5.40
  -3 -17   0   33.90    5.10
   3 -17   0   42.50    5.00
  -3 -17   0   34.10    4.70
   3  17   0   32.60    5.20
  -3  17   0   15.60    4.50
   3  17   0   39.40    5.10
   3  17   0   33.40    5.80
  -3  17   0   29.40    5.00
  -3  17   0   41.20    5.20
  -3  17   0   43.50    5.50
   3  17   0   40.10    5.90
   5 -17   0  105.69    6.70
  -5 -17   0   99.89    8.40
  -5 -17   0  106.29    8.30
   5  17   0   96.79    9.10
  -5  17   0  112.99    8.70
   5  17   0   89.79    8.70
  -5  17   0   92.49    7.20
  -5  17   0   89.69    8.20
  -7 -17   0    3.20    2.60
   7 -17   0    1.50    2.40
  -7 -17   0    6.40    3.90
   7  17   0    2.80    3.40
  -7  17   0    3.50    3.60
  -7  17   0    4.90    3.00
   7  17   0    9.10    4.30
  -7  17   0    7.30    3.40
  -9 -17   0   89.69    9.50
   9  17   0   88.89    9.10
  -9  17   0   96.69    9.30
  -9  17   0   95.99    9.00
 -11 -17   0    4.00    4.20
 -11  17   0    6.00    4.20
 -11  17   0    2.90    4.00
  11  17   0    6.20    4.40
   0 -18   0  646.74   22.90
   0 -18   0  630.94   24.60
   0  18   0  641.64   24.90
   0  18   0  666.93   24.50
   0  18   0  640.14   25.60
   2 -18   0   23.60    4.20
  -2 -18   0   27.20    4.80
  -2 -18   0   12.80    3.70
   2  18   0   20.30    5.20
  -2  18   0   33.10    5.90
   2  18   0   27.10    4.80
   2  18   0   22.20    4.90
  -2  18   0   16.70    3.90
  -2  18   0   22.80    4.80
  -2  18   0   26.90    4.80
   2  18   0   26.50    4.90
   4 -18   0  314.27   13.00
  -4 -18   0  282.57   13.40
  -4 -18   0  279.37   14.80
  -4  18   0  310.47   14.00
   4  18   0  313.77   14.10
  -4  18   0  264.17   13.60
   4  18   0  286.27   14.70
  -4  18   0  291.47   14.30
   4  18   0  322.27   15.40
  -4  18   0  296.77   15.00
   6 -18   0   20.10    3.90
  -6 -18   0   25.60    4.90
  -6 -18   0   21.70    5.10
  -6  18   0   45.40    6.70
  -6  18   0   12.30    4.60
   6  18   0   24.70    5.30
  -6  18   0   34.60    5.10
   6  18   0   24.30    5.50
  -8 -18   0   86.59    9.60
  -8  18   0   66.29    8.00
  -8  18   0   80.29    8.70
   8  18   0   80.79    9.10
 -10 -18   0    6.60    4.30
  10  18   0   12.50    4.80
 -10  18   0   10.60    5.00
 -10  18   0   11.20    5.00
   1 -19   0   39.70    5.60
  -1 -19   0   37.30    5.40
   1  19   0   30.80    5.60
  -1  19   0   43.40    6.10
  -1  19   0   36.00    6.50
  -1  19   0   37.80    5.00
   1  19   0   29.10    5.30
  -1  19   0   43.00    6.20
   1  19   0   32.60    6.10
   3 -19   0  117.79    7.70
  -3 -19   0   98.09    8.40
  -3 -19   0  107.49    8.60
   3  19   0  110.49    8.50
  -3  19   0  102.79    8.20
   3  19   0   98.49    9.30
   3  19   0  107.69   10.20
  -3  19   0  116.99   10.30
  -3  19   0  127.39    8.30
  -3  19   0  107.09    9.50
   5 -19   0  171.88    9.50
  -5 -19   0  175.28   11.60
   5  19   0  176.38   11.50
  -5  19   0  178.08   10.80
   5  19   0  190.68   12.30
  -5  19   0  193.28   10.90
  -5  19   0  213.28   12.50
  -5  19   0  176.48   11.30
  -7 -19   0  214.48   11.90
  -7 -19   0  236.38   13.70
   7  19   0  200.98   12.80
  -7  19   0  220.08   13.40
   7  19   0  216.28   13.40
  -7  19   0  207.18   12.90
   0 -20   0  142.99    9.70
   0 -20   0  158.48    9.60
   0  20   0  141.99   11.20
   0  20   0  145.99    9.90
   0  20   0  157.58   10.80
  -2 -20   0  269.17   14.20
   2 -20   0  285.67   13.00
  -2 -20   0  263.67   13.00
  -2  20   0  249.48   13.70
   2  20   0  273.47   13.70
   2  20   0  269.37   15.20
   2  20   0  268.17   14.50
  -2  20   0  259.17   14.80
   4 -20   0   13.50    3.60
  -4 -20   0   10.10    4.10
  -4 -20   0   18.10    4.60
  -4  20   0   16.10    5.50
   4  20   0   20.90    5.80
  -4  20   0   16.80    4.50
   4  20   0   21.20    4.60
  -4  20   0    5.50    4.20
   4  20   0   17.90    4.90
  -4  20   0   19.40    4.10
  -6 -20   0   23.70    5.20
  -6 -20   0   31.80    6.20
  -6  20   0   35.30    6.90
  -6  20   0   30.40    6.30
   6  20   0   26.70    6.10
  -6  20   0   34.30    5.80
   6  20   0   32.90    6.30
   1 -21   0   33.80    5.30
  -1 -21   0   31.60    5.30
  -1 -21   0   30.90    5.60
   1  21   0   22.00    6.10
   1  21   0   38.00    6.20
  -1  21   0   21.00    6.40
  -1  21   0   35.10    6.10
  -1  21   0   26.30    5.60
   1  21   0   34.30    5.70
   3 -21   0    5.60    3.30
  -3 -21   0   -1.00    3.00
  -3 -21   0    5.70    3.70
  -3  21   0   -2.80    4.30
  -3  21   0    4.00    3.60
   3  21   0   -3.60    4.20
  -3  21   0    7.70    4.60
   3  21   0    6.50    4.10
 -18   0   1    0.40    3.30
 -18   0   1    3.00    3.40
 -16   0   1    1.50    2.80
 -16   0   1   -2.20    2.20
 -16   0   1   -3.20    2.50
 -14   0   1    0.10    2.30
 -14   0   1   -1.70    1.90
 -14   0   1    0.00    2.40
  12   0  -1    1.10    1.10
 -12   0   1   -0.50    1.20
 -12   0   1    1.60    1.80
 -12   0   1    0.40    1.30
 -12   0   1    0.40    1.50
 -12   0   1    0.50    2.00
 -10   0   1   -0.80    1.80
 -10   0   1    1.50    1.20
 -10   0   1   -1.10    1.50
 -10   0   1    1.50    1.40
 -10   0   1    1.70    1.40
  10   0  -1    1.50    1.00
  -8   0   1    0.40    1.10
  -8   0   1    0.30    0.40
  -8   0   1   -0.90    1.00
  -8   0   1    2.00    1.50
  -8   0   1   -0.40    0.80
  -6   0   1   -0.30    0.50
  -6   0   1    0.70    1.00
  -6   0   1   -1.50    1.10
  -6   0   1   -1.70    1.00
  -4   0   1   -6.20    0.80
  -4   0   1   -7.00    0.80
   2   0  -1    0.10    0.40
  -2   0   1    0.80    0.40
   0   0  -1   -1.40    0.30
   0   0   1   -0.10    0.60
   0   0  -1   -1.20    0.50
   0   0   1   -1.50    0.60
   0   0  -1   -1.50    0.30
   0   0   1   -2.40    0.40
   0   0  -1   -2.30    0.50
   0   0   1   -1.00    0.30
   0   0   1   -0.20    0.30
   0   0  -1   -1.60    0.40
   2   0   1    1.10    0.70
  -2   0  -1   -0.20    0.60
   2   0   1    0.80    0.60
   2   0   1   -0.60    0.60
  -2   0  -1    0.20    0.70
  -2   0  -1    0.10    0.60
  -2   0  -1   -0.30    0.50
  -2   0  -1    0.80    0.70
   2   0   1    1.70    0.50
   2   0   1   -0.60    0.50
  -4   0  -1    0.30    0.80
  -4   0  -1    1.30    1.00
   4   0   1    0.00    0.80
   4   0   1    0.60    0.40
  -4   0  -1    0.40    0.60
  -4   0  -1    0.00    0.80
   4   0   1   -0.80    0.90
   4   0   1    0.20    0.70
  -4   0  -1    0.20    0.70
  -6   0  -1    1.60    1.30
   6   0   1    1.90    1.10
  -6   0  -1    0.50    0.90
  -6   0  -1    0.70    0.70
   6   0   1   -1.70    1.10
  -6   0  -1    0.30    1.00
   6   0   1    0.70    0.80
  -6   0  -1    0.70    1.20
  -8   0  -1    0.40    1.50
  -8   0  -1    1.10    1.80
  -8   0  -1    0.00    0.90
  -8   0  -1   -0.50    1.30
   8   0   1    0.10    1.10
   8   0   1    1.20    1.10
  -8   0  -1    3.70    1.50
   8   0   1    0.00    1.20
 -10   0  -1    1.40    2.10
 -10   0  -1    8.30    2.40
  10   0   1   13.00    2.20
 -10   0  -1   -0.50    1.40
 -10   0  -1    3.00    1.70
  10   0   1    1.70    1.40
  10   0   1    3.90    2.10
 -12   0  -1    0.50    2.20
  12   0   1    0.00    1.50
 -12   0  -1    1.20    1.80
 -12   0  -1   -0.70    2.30
  12   0   1    1.50    1.50
 -12   0  -1    0.10    2.20
 -14   0  -1   -1.50    3.10
 -14   0  -1    2.70    3.00
 -14   0  -1   -1.80    2.00
  14   0   1   -1.50    1.60
 -14   0  -1    1.60    2.80
 -16   0  -1    2.70    3.00
 -16   0  -1   -1.40    2.10
 -16   0  -1    0.20    2.90
 -19  -1   1   16.90    4.60
 -19  -1   1   21.60    5.10
 -19   1   1   14.50    4.60
 -19   1   1   20.30    5.00
 -17  -1   1   64.29    7.30
 -17  -1   1   88.09    8.40
 -17   1   1   71.49    7.30
 -17   1   1   80.19    7.80
 -15  -1   1    0.40    2.70
 -15  -1   1    2.20    3.10
 -15  -1   1    0.60    2.80
 -15   1   1    0.40    2.50
 -15   1   1    1.00    2.80
 -15   1   1    3.30    2.60
 -13  -1   1  487.35   18.70
 -13  -1   1  473.25   16.90
 -13  -1   1  501.35   18.10
 -13  -1   1  502.95   19.70
  13  -1  -1  483.25   15.10
 -13   1   1  490.75   16.70
 -13   1   1  483.75   19.30
 -13   1   1  467.65   17.80
 -13   1   1  469.95   18.20
  13   1  -1  492.35   15.50
  11  -1  -1  270.87    9.10
 -11  -1   1  263.17   11.50
 -11  -1   1  297.57   10.40
 -11  -1   1  260.97   11.00
 -11  -1   1  285.37   10.90
 -11  -1   1  264.77   11.90
 -11   1   1  272.37   11.00
 -11   1   1  276.17   10.00
 -11   1   1  270.77   11.30
 -11   1   1  270.97   11.70
  11   1  -1  260.77    9.30
 -11   1   1  302.17   10.40
  -9  -1   1  426.56   15.40
   9  -1  -1  431.46   12.90
  -9  -1   1  409.16   15.80
  -9  -1   1  444.46   15.80
  -9   1   1  429.86   14.80
  -9   1   1  445.56   15.50
  -9   1   1  430.46   14.10
  -9   1   1  430.66   14.80
  -9   1   1  449.56   15.90
  -9   1   1  459.85   13.30
   7  -1  -1    1.00    0.60
  -7  -1   1   -0.30    1.20
  -7  -1   1   -0.40    0.90
  -7  -1   1    1.00    0.50
  -7  -1   1    2.80    1.30
  -7   1   1    2.50    1.00
  -7   1   1    0.40    0.70
  -7   1   1    0.00    1.10
  -7   1   1    2.20    1.30
  -5  -1   1   24.80    1.90
  -5  -1   1   24.40    1.40
  -5  -1   1   20.30    2.20
   5  -1  -1   23.90    1.20
  -5  -1   1   24.50    2.00
  -5   1   1   18.50    1.90
  -5   1   1   26.60    2.00
   5   1  -1   22.10    2.20
  -5   1   1   25.10    1.70
  -5   1   1   22.90    1.30
  -3  -1   1   18.60    1.20
  -3  -1   1   20.20    1.40
   3  -1  -1   19.50    0.70
  -3  -1   1   18.70    1.50
  -3  -1   1   17.90    1.60
   3   1  -1   22.70    1.50
   3   1  -1   21.90    1.30
  -3   1   1   21.80    0.80
  -1  -1   1    1.30    0.40
  -1  -1   1    1.60    0.50
  -1  -1   1    3.60    0.70
  -1  -1   1    1.40    0.50
  -1  -1   1    1.70    0.30
   1   1  -1    1.70    0.50
  -1   1   1    4.00    0.70
   1   1  -1    1.50    0.40
   1   1  -1    0.90    0.40
   1   1  -1    0.70    0.50
   1   1  -1    0.90    0.60
  -1   1   1    1.30    0.50
   1  -1   1  919.21   25.00
  -1  -1  -1  890.11   27.40
  -1  -1  -1  917.61   28.20
  -1  -1  -1  935.91   28.20
   1  -1   1  950.00   26.90
  -1  -1  -1  903.81   26.10
   1  -1   1  917.01   27.50
   1  -1   1  917.41   27.70
   1   1   1  926.91   27.10
  -1   1  -1  928.21   27.30
  -1   1  -1  921.51   26.60
   1   1   1  894.41   27.40
  -1   1  -1  884.91   26.20
   1   1   1  934.01   28.10
   1   1   1  968.20   27.30
  -1   1  -1  913.81   27.20
  -3  -1  -1  210.78    7.40
   3  -1   1  207.88    6.60
   3  -1   1  212.08    7.30
  -3  -1  -1  203.98    7.00
  -3  -1  -1  212.28    7.30
   3  -1   1  217.08    7.40
  -3  -1  -1  217.78    7.60
   3  -1   1  210.18    6.90
  -3   1  -1  207.78    7.10
  -3   1  -1  219.08    7.30
  -3   1  -1  203.68    7.40
   3   1   1  207.18    7.20
   3   1   1  205.28    7.40
   3   1   1  214.38    7.50
  -3   1  -1  212.18    7.20
   3   1   1  207.58    7.30
  -5  -1  -1 2354.66   72.59
   5  -1   1 2401.86   72.39
   5  -1   1 2451.95   65.99
  -5  -1  -1 2434.06   74.59
   5  -1   1 2490.35   72.39
  -5  -1  -1 2506.75   74.19
  -5  -1  -1 2393.46   69.39
   5  -1   1 2366.16   71.29
  -5   1  -1 2488.35   71.79
  -5   1  -1 2348.97   72.29
  -5   1  -1 2386.56   74.39
   5   1   1 2533.45   72.59
   5   1   1 2436.86   71.39
  -5   1  -1 2621.74   73.59
  -5   1  -1 2378.36   69.39
   5   1   1 2402.56   72.09
  -7  -1  -1  113.49    5.80
  -7  -1  -1  122.89    5.10
   7  -1   1  115.49    4.90
   7  -1   1  118.59    5.50
   7  -1   1  109.79    5.50
  -7  -1  -1  116.39    5.40
  -7  -1  -1  112.69    6.00
  -7  -1  -1  118.79    5.50
  -7   1  -1  115.49    5.40
  -7   1  -1  121.69    4.50
   7   1   1  124.59    5.30
   7   1   1  112.09    5.60
  -7   1  -1  118.89    5.60
  -7   1  -1  109.99    5.30
  -7   1  -1  118.49    5.80
   7   1   1  116.09    5.00
  -9  -1  -1   22.30    3.00
  -9  -1  -1   18.60    3.30
  -9  -1  -1   18.90    2.20
  -9  -1  -1   22.30    2.80
   9  -1   1   18.10    2.40
  -9  -1  -1   21.90    2.80
   9  -1   1   24.30    2.90
  -9   1  -1   20.00    2.70
  -9   1  -1   20.80    2.80
   9   1   1   19.90    3.00
   9   1   1   17.70    2.40
  -9   1  -1   18.10    3.00
   9   1   1   20.50    2.40
  -9   1  -1   21.10    3.00
 -11  -1  -1  189.18    8.90
 -11  -1  -1  172.68    9.20
  11  -1   1  200.78    8.70
 -11  -1  -1  190.78    9.70
 -11  -1  -1  190.88    9.10
  11  -1   1  192.38    8.00
  11   1   1  195.18    8.20
 -11   1  -1  187.88    9.80
 -11   1  -1  186.88    8.80
 -11   1  -1  198.58    9.20
  11   1   1  183.68    9.30
 -11   1  -1  201.28    8.90
  11   1   1  195.58    8.00
 -13  -1  -1  101.79    7.00
 -13  -1  -1   93.19    7.00
 -13  -1  -1   93.79    7.30
  13  -1   1   95.89    5.60
 -13  -1  -1   93.59    6.60
 -13   1  -1   95.99    6.80
 -13   1  -1  105.69    7.90
 -13   1  -1   96.39    6.30
  13   1   1   93.39    5.90
 -13   1  -1  101.29    7.00
 -15  -1  -1  319.07   14.40
 -15  -1  -1  301.77   13.60
 -15  -1  -1  297.57   14.60
  15  -1   1  316.67   12.40
  15   1   1  301.27   12.20
 -15   1  -1  327.27   14.30
 -15   1  -1  321.47   14.50
 -15   1  -1  274.77   14.00
 -17  -1  -1  179.38   11.20
 -17  -1  -1  158.68   10.70
 -17  -1  -1  175.38   10.50
 -17   1  -1  179.38   10.70
 -17   1  -1  177.98   11.10
 -18  -2   1  382.16   17.20
 -18  -2   1  354.16   17.40
 -18   2   1  334.67   16.50
 -18   2   1  389.26   17.20
 -16  -2   1  525.45   20.20
 -16  -2   1  475.95   20.40
 -16   2   1  484.35   19.70
 -16   2   1  512.95   19.90
 -14  -2   1  319.27   15.00
 -14  -2   1  312.17   13.50
 -14  -2   1  318.17   14.20
 -14  -2   1  320.47   12.60
  14   2  -1  312.47   11.30
 -14   2   1  301.27   13.30
 -14   2   1  314.67   14.60
 -14   2   1  317.07   13.50
  12  -2  -1   46.80    2.90
 -12  -2   1   41.10    4.60
 -12  -2   1   44.40    4.30
 -12  -2   1   50.89    3.70
 -12  -2   1   47.10    5.20
 -12  -2   1   44.40    4.90
 -12   2   1   43.00    4.80
 -12   2   1   40.90    4.50
  12   2  -1   44.60    3.60
 -12   2   1   43.00    3.20
 -12   2   1   37.80    4.20
 -10  -2   1    8.20    2.20
 -10  -2   1    6.70    1.90
 -10  -2   1    3.70    1.90
 -10  -2   1    4.50    1.90
  10  -2  -1    5.50    1.20
 -10   2   1    4.50    1.90
 -10   2   1    6.80    2.20
 -10   2   1    7.20    1.50
 -10   2   1    6.10    1.40
 -10   2   1    2.50    1.70
  -8  -2   1    8.30    2.10
  -8  -2   1    6.50    1.70
   8  -2  -1    6.20    1.00
  -8  -2   1    4.90    1.90
  -8  -2   1    7.00    0.80
   8   2  -1   10.20    1.70
  -8   2   1    4.10    1.50
  -8   2   1    6.10    1.20
  -8   2   1    7.80    1.70
  -8   2   1    7.40    1.20
  -8   2   1    6.00    1.50
  -6  -2   1  358.16   10.80
  -6  -2   1  329.87   11.90
  -6  -2   1  332.37   11.90
   6  -2  -1  333.57    9.60
  -6  -2   1  332.77   11.90
  -6   2   1  335.97   11.00
   6   2  -1  328.97   10.90
  -6   2   1  347.47   11.40
  -6   2   1  336.27   10.50
  -6   2   1  329.67   11.00
  -4  -2   1    6.50    1.30
  -4  -2   1    9.10    1.10
  -4  -2   1    7.40    1.40
  -4  -2   1    7.10    1.00
   4  -2  -1    9.10    0.70
  -4  -2   1   10.00    1.50
   4   2  -1    8.30    0.90
   4   2  -1   10.90    1.30
   4   2  -1    7.70    1.10
  -4   2   1    9.70    0.80
   4   2  -1    9.10    1.40
  -2  -2   1  349.67   11.50
  -2  -2   1  349.67   11.40
  -2  -2   1  354.86   10.80
  -2  -2   1  349.87   10.30
  -2  -2   1  352.36   11.70
   2  -2  -1  377.76    9.90
   2   2  -1  355.06   11.20
   2   2  -1  364.66   11.20
  -2   2   1  372.76   10.70
   2   2  -1  350.36   11.20
   2   2  -1  365.86   11.50
   2   2  -1  364.36   10.40
   0  -2   1  208.58    6.80
   0  -2  -1  197.58    6.80
   0  -2   1  201.78    6.60
   0  -2  -1  195.58    6.50
   0  -2  -1  196.68    6.80
   0  -2  -1  202.18    5.90
   0  -2   1  203.88    6.60
   0  -2   1  204.58    6.00
   0   2   1  200.38    6.70
   0   2   1  207.58    6.00
   0   2  -1  202.18    6.60
   0   2   1  197.18    6.60
   0   2  -1  202.48    6.30
   0   2  -1  207.38    6.50
   0   2  -1  205.78    6.30
   0   2   1  185.68    6.70
   2  -2   1   33.50    1.70
  -2  -2  -1   28.40    2.00
  -2  -2  -1   27.30    1.60
   2  -2   1   25.40    1.70
   2  -2   1   28.20    2.10
  -2  -2  -1   29.70    2.20
   2  -2   1   28.90    1.80
  -2  -2  -1   33.30    2.00
   2   2   1   30.50    2.10
   2   2   1   26.00    1.80
   2   2   1   29.30    2.00
  -2   2  -1   31.20    1.70
  -2   2  -1   27.80    1.80
  -2   2  -1   25.80    1.70
  -2   2  -1   27.60    1.90
   2   2   1   30.10    2.20
   4  -2   1  150.58    6.30
  -4  -2  -1  154.18    6.40
  -4  -2  -1  154.38    5.80
   4  -2   1  153.28    5.50
   4  -2   1  156.38    6.20
  -4  -2  -1  164.58    6.20
  -4  -2  -1  155.38    6.50
   4  -2   1  159.48    5.70
  -4   2  -1  155.18    5.90
  -4   2  -1  157.78    5.90
   4   2   1  147.79    6.20
   4   2   1  158.18    6.20
  -4   2  -1  163.58    6.00
   4   2   1  161.38    5.80
  -4   2  -1  155.58    5.90
  -4   2  -1  166.48    6.30
  -6  -2  -1  449.06   16.20
  -6  -2  -1  462.75   15.80
   6  -2   1  445.66   15.60
   6  -2   1  490.55   14.40
   6  -2   1  467.45   13.90
  -6  -2  -1  454.85   15.50
  -6  -2  -1  445.66   14.80
   6   2   1  463.65   13.80
   6   2   1  446.76   15.40
  -6   2  -1  459.05   14.90
  -6   2  -1  461.15   16.00
  -6   2  -1  458.25   15.20
  -6   2  -1  459.55   15.20
   6   2   1  461.75   14.90
  -8  -2  -1  893.41   29.50
  -8  -2  -1  907.31   30.30
   8  -2   1  893.61   29.00
  -8  -2  -1  926.91   29.20
   8  -2   1  886.01   26.10
  -8  -2  -1  902.11   28.00
  -8   2  -1  874.81   29.90
  -8   2  -1  929.71   28.60
   8   2   1  917.61   28.90
   8   2   1  911.51   28.20
  -8   2  -1  880.91   27.90
  -8   2  -1  927.41   28.90
  10  -2   1  938.31   30.20
  10  -2   1  934.81   27.20
 -10  -2  -1  911.61   31.90
 -10  -2  -1  908.61   30.10
 -10  -2  -1  900.11   30.80
 -10  -2  -1  951.40   29.50
 -10  -2  -1  914.81   30.00
 -10   2  -1  898.71   31.50
  10   2   1  905.61   30.20
 -10   2  -1  903.71   29.30
  10   2   1  939.21   27.60
  10   2   1  957.30   29.20
 -10   2  -1  958.40   29.80
 -10   2  -1  911.41   30.10
 -12  -2  -1  123.79    7.20
  12  -2   1  125.89    6.10
 -12  -2  -1  119.49    7.70
 -12  -2  -1  118.39    7.00
 -12  -2  -1  126.99    8.10
 -12   2  -1  117.29    7.00
 -12   2  -1  114.19    6.70
  12   2   1  117.59    6.30
 -12   2  -1  122.09    7.10
  12   2   1  130.49    7.70
 -12   2  -1  140.19    7.50
 -12   2  -1  121.99    7.90
 -14  -2  -1   19.50    3.90
 -14  -2  -1   17.10    4.80
 -14  -2  -1   23.40    4.40
 -14  -2  -1   20.00    4.40
  14  -2   1   24.00    3.40
  14   2   1   23.30    3.70
 -14   2  -1   18.70    4.30
 -14   2  -1   18.10    3.60
 -14   2  -1   18.90    3.90
 -14   2  -1   24.60    4.10
 -14   2  -1   16.00    4.40
 -16  -2  -1   59.09    6.90
 -16  -2  -1   55.29    7.10
 -16   2  -1   58.79    6.90
 -16   2  -1   60.69    6.70
 -16   2  -1   52.99    6.80
 -17  -3   1   25.90    5.20
 -17  -3   1   24.60    4.90
 -17   3   1   19.30    4.70
 -17   3   1   25.60    4.90
 -15  -3   1   20.60    5.00
 -15  -3   1   14.30    3.60
 -15  -3   1   10.00    3.50
 -15   3   1   19.20    3.70
 -15   3   1   15.10    4.20
 -15   3   1   20.00    4.20
 -13  -3   1   44.90    4.60
 -13  -3   1   40.50    5.40
 -13  -3   1   41.20    4.60
 -13  -3   1   34.10    4.60
 -13  -3   1   32.00    3.60
 -13   3   1   42.70    5.00
 -13   3   1   40.40    4.50
 -13   3   1   32.90    4.40
  11  -3  -1  264.87    8.70
 -11  -3   1  266.27   11.10
 -11  -3   1  238.78   11.30
 -11  -3   1  279.07   12.00
 -11  -3   1  277.27   11.00
 -11   3   1  250.67    9.50
 -11   3   1  263.57   10.60
 -11   3   1  256.47   10.50
 -11   3   1  265.67   11.50
  -9  -3   1   15.80    2.90
  -9  -3   1   17.00    2.70
  -9  -3   1   24.50    1.30
   9  -3  -1   18.60    1.70
  -9  -3   1   19.00    3.10
  -9   3   1   30.30    2.00
   9   3  -1   20.50    2.50
  -9   3   1   17.40    2.80
  -9   3   1   24.00    2.70
  -9   3   1   17.20    2.50
  -9   3   1   20.40    2.00
  -7  -3   1  213.78    7.00
  -7  -3   1  187.68    8.30
   7  -3  -1  199.88    6.30
  -7  -3   1  187.18    8.20
  -7  -3   1  213.38    8.40
  -7   3   1  199.38    7.40
  -7   3   1  206.28    7.60
  -7   3   1  208.18    6.90
   7   3  -1  191.08    7.30
  -7   3   1  204.28    7.00
  -5  -3   1    5.40    1.60
  -5  -3   1    1.80    1.30
  -5  -3   1    6.60    1.20
  -5  -3   1    2.90    1.40
  -5  -3   1    4.20    1.10
   5  -3  -1    4.80    0.70
  -5   3   1    4.40    0.80
   5   3  -1    3.80    1.40
   5   3  -1    3.70    1.20
  -5   3   1    3.60    1.10
  -5   3   1    4.00    1.10
   5   3  -1    4.80    1.00
  -3  -3   1  399.26   13.20
  -3  -3   1  390.36   11.90
  -3  -3   1  382.46   13.50
   3  -3  -1  416.76   11.40
  -3  -3   1  388.36   13.70
  -3  -3   1  420.46   12.20
  -3   3   1  408.26   12.50
   3   3  -1  406.36   12.20
   3   3  -1  409.56   13.00
   3   3  -1  398.56   13.10
  -3   3   1  419.96   12.10
   3   3  -1  415.06   13.50
  -3   3   1  411.16   12.40
   3   3  -1  426.06   13.00
   1  -3  -1   27.90    1.50
  -1  -3   1   22.50    1.80
   1  -3  -1   25.80    1.70
  -1  -3   1   26.90    1.60
   1  -3  -1   26.60    1.40
  -1  -3   1   26.00    1.60
  -1  -3   1   23.30    1.70
  -1  -3   1   28.40    1.90
  -1   3   1   25.20    1.40
  -1   3   1   25.60    0.90
   1   3  -1   28.80    1.80
  -1   3   1   24.30    1.80
  -1   3   1   25.60    1.60
   1   3  -1   25.50    1.70
   1   3  -1   25.40    1.70
   1   3  -1   26.80    1.90
   1   3  -1   22.80    1.90
  -1   3   1   23.40    1.80
   1  -3   1  689.93   21.20
   1  -3   1  675.93   21.20
   1  -3   1  673.43   21.50
  -1  -3  -1  699.33   21.80
  -1  -3  -1  687.23   19.60
  -1  -3  -1  689.03   21.00
  -1  -3  -1  689.43   21.80
   1  -3   1  682.63   19.20
  -1  -3  -1  701.83   19.30
   1   3   1  697.03   20.90
   1   3   1  668.13   20.90
  -1   3  -1  701.33   20.90
   1   3   1  681.73   21.80
   1   3   1  705.63   21.20
  -1   3  -1  680.13   20.10
   1   3   1  702.93   20.20
  -1   3  -1  692.43   20.50
  -3  -3  -1  594.04   19.00
   3  -3   1  567.74   16.70
   3  -3   1  606.64   17.60
   3  -3   1  583.54   18.40
  -3  -3  -1  565.74   19.10
   3  -3   1  568.44   18.60
  -3  -3  -1  578.94   17.30
  -3  -3  -1  586.44   18.50
   3   3   1  577.74   18.00
  -3   3  -1  560.84   17.50
   3   3   1  588.84   18.30
  -3   3  -1  601.54   18.20
  -3   3  -1  580.14   17.80
  -3   3  -1  605.64   17.80
   3   3   1  570.74   18.50
   5  -3   1  465.85   13.90
   5  -3   1  465.05   15.70
  -5  -3  -1  456.15   14.60
  -5  -3  -1  450.15   15.70
  -5  -3  -1  479.45   15.90
   5  -3   1  471.35   14.90
  -5  -3  -1  435.96   16.10
   5   3   1  473.15   15.70
  -5   3  -1  463.25   14.80
  -5   3  -1  483.55   15.00
  -5   3  -1  467.45   15.20
  -5   3  -1  464.45   15.00
   5   3   1  478.65   15.50
   5   3   1  465.55   14.80
  -7  -3  -1    5.60    1.80
   7  -3   1   11.90    2.20
  -7  -3  -1    6.80    1.80
  -7  -3  -1   10.90    2.00
   7  -3   1    8.80    1.60
  -7  -3  -1    8.50    1.80
   7  -3   1   10.70    1.20
  -7   3  -1    8.40    1.70
  -7   3  -1   11.20    2.20
   7   3   1    7.00    1.40
  -7   3  -1    8.10    1.90
   7   3   1    7.90    2.00
  -7   3  -1    8.30    1.70
  -7   3  -1    7.90    1.70
  -9  -3  -1  401.76   14.40
  -9  -3  -1  397.56   15.20
  -9  -3  -1  381.26   15.50
   9  -3   1  404.36   12.90
  -9  -3  -1  373.66   13.90
   9  -3   1  376.66   14.50
  -9   3  -1  397.36   15.20
  -9   3  -1  383.96   14.10
   9   3   1  382.66   14.50
  -9   3  -1  393.96   14.10
  -9   3  -1  400.16   14.10
  -9   3  -1  400.76   14.20
   9   3   1  409.96   13.40
 -11  -3  -1    6.20    2.90
 -11  -3  -1   10.30    3.40
 -11  -3  -1   10.60    2.60
  11  -3   1    6.20    2.20
 -11  -3  -1    5.60    2.00
  11  -3   1    6.90    1.90
 -11  -3  -1    4.40    2.30
 -11   3  -1    7.80    2.20
  11   3   1    7.40    2.20
  11   3   1   10.00    2.70
 -11   3  -1    6.40    2.50
 -11   3  -1    8.10    2.40
 -11   3  -1    6.00    2.10
 -11   3  -1    5.90    2.70
 -13  -3  -1  193.78    9.70
 -13  -3  -1  161.78    9.20
 -13  -3  -1  181.38   10.90
  13  -3   1  167.98    7.80
 -13  -3  -1  165.78    9.90
  13   3   1  166.68    8.20
  13   3   1  178.98    9.70
 -13   3  -1  189.88    9.60
 -13   3  -1  169.08    8.70
 -13   3  -1  175.48   10.20
 -13   3  -1  170.18    9.00
 -13   3  -1  181.08    9.30
 -15  -3  -1  106.99    7.90
 -15  -3  -1  120.49    8.30
 -15  -3  -1  119.89    8.80
  15   3   1  115.79    6.90
 -15   3  -1  109.49    7.90
 -15   3  -1  101.99    7.40
 -15   3  -1   99.69    8.60
 -17  -3  -1   59.99    7.20
 -17  -3  -1   48.40    7.00
 -17   3  -1   44.10    6.70
 -17   3  -1   54.59    6.80
 -18  -4   1   92.09    8.70
 -18  -4   1   85.29    9.10
 -18   4   1   65.99    7.60
 -18   4   1  100.59    9.20
 -16  -4   1    6.10    2.90
 -16  -4   1    0.20    3.20
 -16   4   1    4.90    3.30
 -16   4   1    7.30    3.50
 -14  -4   1    2.00    2.60
 -14  -4   1    2.90    3.00
 -14  -4   1    3.00    2.00
 -14  -4   1    0.60    2.30
 -14  -4   1    2.70    2.70
 -14   4   1    3.80    2.70
 -14   4   1    2.80    2.40
 -14   4   1    0.00    2.40
 -14   4   1    2.30    2.20
 -12  -4   1   44.10    4.60
 -12  -4   1   38.60    5.10
 -12  -4   1   35.00    4.20
 -12  -4   1   40.50    5.00
 -12   4   1   44.00    4.70
 -12   4   1   39.10    4.00
 -12   4   1   34.80    4.20
  10  -4  -1  236.68    7.80
 -10  -4   1  238.78   10.90
 -10  -4   1  237.88   10.30
 -10  -4   1  235.18   10.60
 -10   4   1  246.58    8.70
 -10   4   1  230.58    9.50
 -10   4   1  247.88   10.50
 -10   4   1  237.48    9.40
  10   4  -1  233.38    9.40
  -8  -4   1  526.35   16.40
  -8  -4   1  489.65   17.90
  -8  -4   1  503.35   18.40
   8  -4  -1  525.35   14.90
  -8  -4   1  507.95   18.30
   8   4  -1  503.45   16.60
  -8   4   1  540.45   16.40
  -8   4   1  515.85   16.90
  -8   4   1  495.25   16.50
  -8   4   1  527.85   16.20
   6  -4  -1 1188.18   31.60
  -6  -4   1 1131.69   35.50
  -6  -4   1 1222.98   32.50
  -6  -4   1 1102.49   37.00
  -6  -4   1 1119.59   36.90
  -6  -4   1 1087.49   35.90
   6   4  -1 1180.28   35.80
   6   4  -1 1138.19   34.30
   6   4  -1 1156.98   35.20
  -6   4   1 1181.18   33.80
  -6   4   1 1174.18   34.90
  -6   4   1 1213.28   34.40
  -4  -4   1   14.40    1.60
  -4  -4   1   20.50    2.30
  -4  -4   1   14.90    1.70
  -4  -4   1   12.80    1.80
   4  -4  -1   16.10    1.10
  -4  -4   1   10.40    1.60
  -4   4   1   14.00    1.30
  -4   4   1   13.80    1.50
   4   4  -1   16.40    1.90
   4   4  -1   12.00    1.60
  -4   4   1   14.30    1.30
   4   4  -1   13.10    1.90
   4   4  -1   15.60    1.40
  -2  -4   1  671.73   21.40
  -2  -4   1  641.44   21.00
   2  -4  -1  675.33   20.90
   2  -4  -1  663.83   18.50
  -2  -4   1  677.03   20.10
  -2  -4   1  673.93   18.90
  -2  -4   1  643.24   21.10
   2   4  -1  681.93   20.60
  -2   4   1  687.83   20.10
   2   4  -1  661.93   20.60
  -2   4   1  667.63   18.90
  -2   4   1  660.73   20.40
  -2   4   1  651.13   19.70
   2   4  -1  688.63   21.20
   2   4  -1  641.64   20.30
   2   4  -1  660.53   19.50
   0  -4  -1  949.31   29.70
   0  -4  -1  973.60   26.60
   0  -4  -1  926.41   26.20
   0  -4   1  935.21   29.50
   0  -4  -1  995.80   28.40
   0  -4  -1  923.51   29.60
   0  -4   1  966.70   28.80
   0  -4   1  932.11   26.30
   0  -4   1  940.61   29.50
   0   4   1  923.91   28.40
   0   4  -1  960.00   27.40
   0   4   1  938.61   28.50
   0   4  -1  931.11   28.60
   0   4   1  925.71   28.80
   0   4  -1 1036.80   29.50
   0   4   1  941.41   27.70
   0   4   1  971.70   29.70
   0   4  -1  958.40   28.50
   0   4  -1  941.11   28.20
  -2  -4  -1  247.88    8.70
   2  -4   1  240.68    7.60
  -2  -4  -1  226.38    8.80
  -2  -4  -1  237.88    7.70
   2  -4   1  241.08    8.60
  -2  -4  -1  242.08    8.30
   2  -4   1  239.88    7.80
  -2  -4  -1  246.98    7.40
   2  -4   1  235.88    8.50
  -2   4  -1  241.08    7.60
   2   4   1  229.28    8.30
  -2   4  -1  245.78    8.30
  -2   4  -1  233.28    8.00
   2   4   1  232.88    8.60
   2   4   1  234.78    8.40
  -2   4  -1  227.98    7.80
  -4  -4  -1   24.20    2.60
  -4  -4  -1   24.40    2.50
  -4  -4  -1   28.80    2.00
   4  -4   1   26.40    2.60
  -4  -4  -1   29.00    3.00
   4  -4   1   25.60    2.10
   4  -4   1   26.50    2.00
   4   4   1   25.10    2.60
   4   4   1   23.50    2.70
  -4   4  -1   24.20    2.30
  -4   4  -1   29.00    1.80
  -4   4  -1   27.40    2.40
   4   4   1   30.20    2.00
  -4   4  -1   24.90    2.30
   6  -4   1  440.66   14.10
  -6  -4  -1  446.86   15.30
  -6  -4  -1  429.76   15.20
  -6  -4  -1  411.56   15.60
   6  -4   1  433.86   13.20
  -6  -4  -1  425.66   14.00
   6  -4   1  435.76   15.20
   6   4   1  415.26   15.00
   6   4   1  422.56   14.70
   6   4   1  427.26   13.80
  -6   4  -1  414.66   14.20
  -6   4  -1  414.36   14.00
  -6   4  -1  427.36   14.40
  -6   4  -1  442.56   14.10
   8  -4   1  143.59    7.30
  -8  -4  -1  155.58    7.30
  -8  -4  -1  152.58    6.80
  -8  -4  -1  153.68    8.00
   8  -4   1  146.69    6.10
  -8  -4  -1  151.08    7.70
  -8   4  -1  154.18    7.00
   8   4   1  154.08    6.00
  -8   4  -1  143.49    6.80
   8   4   1  149.49    7.20
  -8   4  -1  147.99    7.30
  -8   4  -1  147.89    6.40
  -8   4  -1  155.48    6.80
  10  -4   1  341.47   12.00
 -10  -4  -1  374.26   13.90
 -10  -4  -1  345.27   13.40
  10  -4   1  355.96   14.10
 -10  -4  -1  345.57   15.10
 -10  -4  -1  361.66   14.70
  10   4   1  361.16   14.00
 -10   4  -1  339.47   13.50
 -10   4  -1  356.46   13.40
 -10   4  -1  353.06   13.50
 -10   4  -1  350.36   14.50
 -10   4  -1  384.26   13.40
 -12  -4  -1  119.09    7.10
 -12  -4  -1  134.49    8.50
 -12  -4  -1  117.19    8.60
  12  -4   1  126.79    6.30
 -12  -4  -1  134.89    7.70
 -12  -4  -1  138.79    7.10
 -12   4  -1  127.79    7.00
  12   4   1  126.29    6.80
 -12   4  -1  130.69    7.60
 -12   4  -1  124.69    7.30
  12   4   1  119.89    7.50
 -12   4  -1  122.69    7.00
 -12   4  -1  118.19    7.70
 -14  -4  -1   62.29    6.30
 -14  -4  -1   58.29    6.80
 -14  -4  -1   71.49    6.70
  14  -4   1   57.29    4.90
 -14  -4  -1   62.49    7.30
 -14   4  -1   57.69    6.10
 -14   4  -1   59.59    6.20
 -14   4  -1   65.89    6.20
 -14   4  -1   63.69    6.70
 -14   4  -1   56.59    6.80
  14   4   1   57.49    5.50
 -16  -4  -1   33.50    5.40
 -16  -4  -1   25.70    5.60
 -16  -4  -1   27.20    4.90
  16   4   1   18.40    3.60
 -16   4  -1   23.00    5.10
 -16   4  -1   18.50    4.80
 -17  -5   1    1.70    2.90
 -17  -5   1    0.30    3.20
 -17   5   1   -0.20    3.00
 -17   5   1   -6.70    2.60
 -15  -5   1  249.58   11.50
 -15  -5   1  252.67   13.20
 -15  -5   1  251.37   14.10
 -15  -5   1  269.57   12.60
 -15   5   1  263.77   12.50
 -15   5   1  242.38   12.00
  15   5  -1  260.97   10.60
 -15   5   1  244.78   13.20
 -13  -5   1  218.08   10.30
 -13  -5   1  204.68   11.60
 -13  -5   1  204.98   11.10
 -13  -5   1  217.18   10.70
 -13   5   1  227.98   10.60
 -13   5   1  242.18    9.90
 -13   5   1  223.88   10.30
 -13   5   1  229.28   11.40
 -11  -5   1 1036.60   35.50
 -11  -5   1 1068.09   36.60
 -11  -5   1 1051.59   35.90
  11  -5  -1 1045.90   30.00
 -11  -5   1 1094.39   33.60
 -11   5   1 1059.69   33.10
 -11   5   1 1088.29   32.70
 -11   5   1 1051.29   35.90
 -11   5   1 1135.39   33.80
  11   5  -1 1043.80   33.40
 -11   5   1 1032.30   33.80
   9  -5  -1   73.09    3.30
  -9  -5   1   84.09    5.50
  -9  -5   1   70.69    4.80
  -9  -5   1   81.39    3.60
  -9  -5   1   96.39    5.70
  -9   5   1   77.39    4.50
   9   5  -1   70.69    4.20
  -9   5   1   74.19    3.70
  -9   5   1   68.89    4.60
  -9   5   1   78.59    4.10
  -7  -5   1  332.17   10.90
   7  -5  -1  333.67   10.00
  -7  -5   1  319.27   12.50
  -7  -5   1  342.97   11.40
  -7  -5   1  332.97   12.90
  -7  -5   1  317.67   12.70
  -7   5   1  340.67   11.00
   7   5  -1  333.47   12.40
   7   5  -1  325.57   11.20
  -7   5   1  330.67   11.70
  -7   5   1  356.76   11.30
  -7   5   1  336.47   11.10
   7   5  -1  318.07   11.80
  -5  -5   1    7.80    1.50
  -5  -5   1    8.90    2.00
  -5  -5   1   10.00    2.00
  -5  -5   1   10.60    1.60
   5  -5  -1    7.90    1.10
  -5  -5   1    8.20    1.60
  -5   5   1    9.60    1.40
   5   5  -1    7.20    1.60
  -5   5   1   10.10    1.30
  -5   5   1   10.30    1.50
  -5   5   1   10.80    1.10
   5   5  -1    9.30    1.30
   5   5  -1    7.70    1.80
   3  -5  -1   15.90    1.50
  -3  -5   1   18.00    2.00
  -3  -5   1   16.90    2.10
  -3  -5   1   13.20    1.90
  -3  -5   1   16.20    1.80
  -3  -5   1   15.20    1.80
   3   5  -1   14.60    1.40
  -3   5   1   13.80    1.50
  -3   5   1   15.80    1.10
  -3   5   1   15.60    1.80
  -3   5   1   16.10    1.60
   3   5  -1   13.30    1.90
   3   5  -1   10.90    1.80
   3   5  -1   12.10    1.80
  -1  -5   1 1076.69   33.60
  -1  -5   1 1082.09   32.60
   1  -5  -1 1095.49   33.60
   1  -5  -1 1064.79   29.80
  -1  -5   1 1062.79   33.50
  -1  -5   1 1076.89   30.10
  -1  -5   1 1050.19   33.80
   1  -5  -1 1088.29   31.90
   1   5  -1 1154.98   33.70
   1   5  -1 1080.99   32.70
   1   5  -1 1073.89   32.10
   1   5  -1 1066.59   32.50
  -1   5   1 1061.69   32.60
  -1   5   1 1090.89   31.60
  -1   5   1 1055.59   32.40
   1   5  -1 1092.09   31.20
   1  -5   1   31.40    2.40
  -1  -5  -1   29.30    2.30
  -1  -5  -1   33.20    1.40
  -1  -5  -1   32.60    2.00
   1  -5   1   33.30    2.10
  -1  -5  -1   34.20    2.20
   1  -5   1   31.20    2.00
   1  -5   1   39.50    2.50
  -1  -5  -1   29.50    2.40
  -1   5  -1   28.50    2.30
   1   5   1   32.40    2.30
   1   5   1   31.20    2.00
  -1   5  -1   28.90    1.90
  -1   5  -1   30.70    2.10
   1   5   1   31.90    2.50
  -1   5  -1   33.80    2.30
   1   5   1   33.40    2.70
   3  -5   1 2507.75   77.89
  -3  -5  -1 2565.84   70.99
  -3  -5  -1 2515.95   80.19
   3  -5   1 2689.23   70.79
  -3  -5  -1 2516.55   80.19
   3  -5   1 2479.85   78.79
  -3  -5  -1 2489.55   77.59
  -3  -5  -1 2574.44   73.69
   3  -5   1 2570.74   78.59
  -3   5  -1 2707.03   76.99
   3   5   1 2703.93   77.09
   3   5   1 2739.23   77.99
   3   5   1 2601.64   77.19
   3   5   1 2696.13   76.59
  -3   5  -1 2657.53   75.89
  -3   5  -1 2718.43   74.19
  -3   5  -1 2736.53   76.49
   5  -5   1  595.34   20.10
   5  -5   1  589.04   17.70
  -5  -5  -1  591.84   18.40
  -5  -5  -1  600.74   20.50
  -5  -5  -1  621.04   20.10
  -5  -5  -1  602.94   20.80
   5  -5   1  573.44   19.40
   5   5   1  596.44   19.50
  -5   5  -1  612.64   18.60
   5   5   1  573.34   20.00
   5   5   1  607.74   18.80
  -5   5  -1  632.54   19.40
  -5   5  -1  576.54   19.00
  -5   5  -1  611.44   18.70
  -7  -5  -1  860.31   28.40
  -7  -5  -1  879.51   28.90
   7  -5   1  876.31   27.10
   7  -5   1  872.21   28.40
  -7  -5  -1  859.21   26.50
  -7  -5  -1  850.31   29.40
   7  -5   1  865.51   25.10
   7   5   1  891.01   26.60
  -7   5  -1  869.11   26.80
  -7   5  -1  841.32   27.10
  -7   5  -1  825.02   26.60
  -7   5  -1  885.91   27.40
   7   5   1  862.61   27.60
   7   5   1  845.82   28.20
  -9  -5  -1   91.79    5.80
   9  -5   1   91.49    5.90
   9  -5   1   91.69    4.80
  -9  -5  -1   98.19    6.70
  -9  -5  -1   93.09    6.20
  -9  -5  -1   89.99    5.30
   9   5   1   88.99    5.60
  -9   5  -1   92.39    4.90
  -9   5  -1   85.79    5.40
  -9   5  -1   95.99    5.30
  -9   5  -1   83.59    5.70
  -9   5  -1   83.99    5.40
 -11  -5  -1   16.70    3.40
  11  -5   1   12.80    2.30
 -11  -5  -1   12.40    2.90
 -11  -5  -1   15.30    3.00
 -11  -5  -1   11.60    3.60
 -11   5  -1   14.40    2.60
 -11   5  -1    8.20    2.40
 -11   5  -1   16.80    3.30
 -11   5  -1   11.50    3.00
  11   5   1   14.40    3.10
 -13  -5  -1  154.48    9.00
 -13  -5  -1  161.78    9.20
 -13  -5  -1  162.78   10.70
  13  -5   1  164.28    7.60
 -13  -5  -1  158.88    9.60
 -13   5  -1  174.38   10.10
 -13   5  -1  158.28    8.40
  13   5   1  166.58    9.30
 -13   5  -1  176.18    9.40
 -13   5  -1  180.38    9.20
  13   5   1  158.78    8.30
 -15  -5  -1  119.49    8.40
 -15  -5  -1  120.69    8.40
 -15  -5  -1  113.69    9.20
 -15   5  -1  124.89    8.80
  15   5   1  117.59    7.60
 -15   5  -1  127.89    8.70
 -17  -5  -1  176.78   12.10
 -17  -5  -1  194.38   11.50
 -17   5  -1  197.48   11.80
 -17   5  -1  197.98   11.90
 -18  -6   1  110.29    9.70
 -18  -6   1   93.29    9.70
 -18   6   1  106.89    9.60
 -18   6   1  101.59    9.50
 -16  -6   1  364.66   16.80
 -16  -6   1  327.57   15.10
 -16   6   1  328.17   15.00
 -16   6   1  326.77   15.30
 -14  -6   1  109.39    8.20
 -14  -6   1  110.29    8.40
 -14  -6   1  105.99    7.40
 -14  -6   1  124.49    8.00
 -14   6   1  119.09    7.90
 -14   6   1  111.79    7.30
 -14   6   1  120.19    7.80
 -12  -6   1   75.19    7.30
 -12  -6   1   78.89    6.00
 -12  -6   1   68.39    6.60
 -12  -6   1   74.39    5.70
 -12   6   1   84.89    5.60
 -12   6   1   79.59    6.10
 -12   6   1   79.79    5.50
  12   6  -1   88.99    5.40
 -10  -6   1  202.78    9.90
  10  -6  -1  208.68    7.20
 -10  -6   1  217.58   10.20
 -10  -6   1  203.78    9.80
 -10   6   1  202.98    7.80
 -10   6   1  205.08    8.60
  10   6  -1  204.58    8.40
 -10   6   1  203.58    8.00
 -10   6   1  204.58    9.00
  -8  -6   1    6.80    1.90
  -8  -6   1    6.80    2.30
  -8  -6   1    6.60    2.30
   8  -6  -1    7.40    1.30
  -8  -6   1    6.60    1.50
  -8  -6   1    6.40    2.50
  -8   6   1    8.00    1.50
   8   6  -1    5.90    2.20
  -8   6   1    7.90    1.70
   8   6  -1    8.30    1.70
   8   6  -1   10.30    2.00
  -8   6   1    8.70    1.90
  -8   6   1    7.10    1.30
  -6  -6   1   48.30    4.00
  -6  -6   1   55.89    3.40
  -6  -6   1   50.89    3.60
  -6  -6   1   55.19    3.40
  -6  -6   1   53.19    4.20
   6  -6  -1   48.30    2.50
   6   6  -1   43.90    3.40
  -6   6   1   50.09    2.40
  -6   6   1   46.50    3.00
  -6   6   1   55.09    3.00
  -6   6   1   51.79    3.00
   6   6  -1   49.50    3.00
   6   6  -1   45.30    4.10
  -4  -6   1  294.67   11.10
  -4  -6   1  300.17   10.60
  -4  -6   1  276.87   10.30
  -4  -6   1  294.97   11.00
   4  -6  -1  292.77    9.00
  -4  -6   1  293.07    9.60
  -4   6   1  289.07    9.10
   4   6  -1  268.27   10.50
  -4   6   1  297.17    9.90
   4   6  -1  291.37    9.60
   4   6  -1  282.77   10.50
   4   6  -1  284.07   10.40
  -4   6   1  307.67    8.80
  -4   6   1  281.87   10.20
  -4   6   1  284.27    9.80
  -2  -6   1   17.40    2.00
   2  -6  -1   20.80    1.90
  -2  -6   1   19.50    2.40
  -2  -6   1   22.20    2.40
  -2  -6   1   23.80    1.80
  -2  -6   1   19.50    2.10
   2  -6  -1   21.90    1.90
   2   6  -1   24.50    2.50
  -2   6   1   19.90    2.20
  -2   6   1   22.80    1.10
   2   6  -1   24.20    2.50
  -2   6   1   20.70    1.80
  -2   6   1   20.30    2.00
   2   6  -1   20.50    2.20
   2   6  -1   23.70    1.70
   0  -6  -1  328.57   11.70
   0  -6   1  347.37   11.50
   0  -6  -1  321.37   11.80
   0  -6   1  340.47   11.60
   0  -6  -1  336.97   10.60
   0  -6  -1  332.87   10.40
   0  -6   1  333.77   10.50
   0  -6   1  333.87   11.90
   0   6   1  321.87   11.50
   0   6  -1  343.07   11.50
   0   6  -1  324.57   10.50
   0   6   1  329.87   11.30
   0   6  -1  329.67   11.20
   0   6   1  320.57   10.70
   0   6   1  350.86   11.40
   0   6  -1  328.07   11.10
   2  -6   1   40.80    2.80
  -2  -6  -1   33.90    2.50
   2  -6   1   41.80    2.90
   2  -6   1   40.80    2.30
  -2  -6  -1   44.30    2.70
  -2  -6  -1   43.20    3.10
   2  -6   1   40.80    2.60
  -2  -6  -1   40.50    3.10
  -2   6  -1   39.40    2.50
   2   6   1   38.20    3.00
  -2   6  -1   40.10    2.80
   2   6   1   38.40    3.40
  -2   6  -1   44.10    2.70
  -2   6  -1   41.10    2.80
   2   6   1   45.80    3.00
   2   6   1   45.40    2.60
  -4  -6  -1   37.10    2.40
   4  -6   1   45.40    2.80
  -4  -6  -1   39.20    3.70
  -4  -6  -1   42.50    3.50
   4  -6   1   44.80    3.50
   4  -6   1   45.70    1.70
  -4  -6  -1   45.90    3.30
   4  -6   1   43.00    3.10
   4   6   1   40.40    2.60
   4   6   1   36.20    3.70
  -4   6  -1   38.40    2.80
  -4   6  -1   42.10    2.00
   4   6   1   43.30    3.20
  -4   6  -1   40.10    3.00
  -4   6  -1   37.70    2.80
  -6  -6  -1    3.90    1.90
  -6  -6  -1    5.20    1.90
   6  -6   1    4.80    2.00
   6  -6   1    8.30    1.60
   6  -6   1    1.60    1.30
  -6  -6  -1    4.50    2.00
  -6  -6  -1    2.40    1.30
   6   6   1    5.30    1.20
  -6   6  -1    3.70    1.70
   6   6   1    5.20    1.60
  -6   6  -1    3.40    1.10
   6   6   1    1.90    1.90
  -6   6  -1    1.50    1.50
  -6   6  -1    2.60    1.40
   8  -6   1  170.28    6.80
  -8  -6  -1  171.88    8.30
  -8  -6  -1  158.68    8.10
   8  -6   1  162.88    8.30
  -8  -6  -1  163.08    7.20
   8  -6   1  176.18    6.80
  -8  -6  -1  163.88    8.80
   8   6   1  163.58    8.30
  -8   6  -1  176.28    7.60
  -8   6  -1  163.98    7.70
  -8   6  -1  165.48    7.50
   8   6   1  166.78    7.80
  -8   6  -1  157.58    6.60
   8   6   1  162.88    6.20
 -10  -6  -1  173.08    9.70
 -10  -6  -1  175.58    8.20
 -10  -6  -1  164.08    8.60
  10  -6   1  163.58    7.10
 -10  -6  -1  179.08    9.10
 -10   6  -1  172.28    7.40
 -10   6  -1  166.98    8.60
 -10   6  -1  170.58    8.40
  10   6   1  181.08    8.60
 -10   6  -1  160.38    7.90
 -10   6  -1  159.28    7.80
 -12  -6  -1   30.00    4.30
 -12  -6  -1   20.70    4.40
 -12  -6  -1   23.10    3.90
  12  -6   1   29.80    3.40
 -12  -6  -1   30.10    5.40
 -12   6  -1   28.50    4.30
 -12   6  -1   31.80    4.10
 -12   6  -1   36.40    5.00
 -12   6  -1   25.30    4.10
  12   6   1   30.90    4.50
 -14  -6  -1    8.70    3.10
 -14  -6  -1    9.00    3.90
 -14  -6  -1    8.50    3.20
 -14   6  -1    9.70    3.70
 -14   6  -1    6.50    3.40
  14   6   1    8.20    2.90
  14   6   1   15.50    3.80
 -16  -6  -1    5.60    3.30
 -16  -6  -1   15.00    4.20
 -16  -6  -1   15.10    5.10
  16   6   1   15.00    3.80
 -16   6  -1   10.70    4.30
 -16   6  -1   11.30    4.20
 -17  -7   1    0.10    3.70
 -17  -7   1    4.90    3.30
 -17   7   1    6.80    3.60
 -17   7   1    7.20    3.90
 -15  -7   1  292.67   13.70
 -15  -7   1  281.87   13.30
 -15  -7   1  281.07   14.20
 -15   7   1  293.87   13.70
 -15   7   1  271.87   12.90
 -13  -7   1   42.20    5.70
 -13  -7   1   38.10    5.10
 -13  -7   1   37.70    4.50
 -13  -7   1   34.50    5.60
 -13   7   1   34.90    4.90
 -13   7   1   30.70    4.30
 -13   7   1   28.90    4.20
  13   7  -1   50.49    4.70
 -11  -7   1  239.98   11.90
 -11  -7   1  276.37   12.40
 -11  -7   1  245.08   12.40
 -11   7   1  268.57   12.00
 -11   7   1  269.67   10.70
 -11   7   1  250.97   11.10
  11   7  -1  279.57   10.60
   9  -7  -1  112.89    4.70
  -9  -7   1  110.69    6.90
  -9  -7   1  115.49    5.20
  -9  -7   1  117.69    6.90
  -9  -7   1  110.89    7.10
  -9   7   1  118.99    5.70
  -9   7   1  121.59    4.80
   9   7  -1  113.39    6.70
  -9   7   1  105.29    5.10
  -9   7   1   97.29    5.80
   9   7  -1  108.09    5.30
  -7  -7   1   83.89    5.40
  -7  -7   1   80.29    4.30
  -7  -7   1   71.99    4.90
   7  -7  -1   67.19    3.40
  -7  -7   1   84.19    5.60
  -7  -7   1   69.49    4.20
   7   7  -1   77.29    4.70
   7   7  -1   71.39    3.90
   7   7  -1   67.39    4.60
  -7   7   1   75.69    3.90
  -7   7   1   72.49    4.40
  -7   7   1   76.59    3.10
  -5  -7   1  446.46   14.10
   5  -7  -1  446.46   13.20
  -5  -7   1  425.26   16.00
  -5  -7   1  434.66   15.20
  -5  -7   1  434.46   15.80
  -5  -7   1  426.36   15.20
  -5   7   1  452.85   14.40
   5   7  -1  443.46   15.30
  -5   7   1  450.15   14.50
   5   7  -1  432.16   15.50
  -5   7   1  439.26   13.50
  -5   7   1  440.86   15.10
   5   7  -1  418.16   14.00
   5   7  -1  432.76   15.00
  -3  -7   1    2.30    1.50
   3  -7  -1    1.70    1.00
  -3  -7   1    4.30    1.50
   3  -7  -1    2.90    1.00
  -3  -7   1    3.50    1.30
  -3  -7   1    2.80    1.30
  -3  -7   1    3.50    1.20
   3   7  -1    4.30    1.70
  -3   7   1    2.80    1.20
   3   7  -1    2.40    1.10
   3   7  -1    2.70    1.60
  -3   7   1    3.90    0.70
   3   7  -1    2.40    1.40
  -3   7   1    2.90    1.10
  -3   7   1    3.50    1.40
   1  -7  -1 1726.63   48.50
   1  -7  -1 1557.04   45.30
  -1  -7   1 1603.04   51.39
   1  -7  -1 1682.23   51.19
  -1  -7   1 1700.23   49.00
  -1  -7   1 1623.14   50.99
  -1  -7   1 1654.43   45.70
   1   7  -1 1677.13   48.90
   1   7  -1 1625.14   49.60
   1   7  -1 1646.04   49.70
  -1   7   1 1627.24   49.40
  -1   7   1 1675.53   48.30
  -1   7   1 1630.34   48.90
  -1   7   1 1642.34   49.70
  -1  -7  -1   96.39    5.00
   1  -7   1   99.49    5.20
  -1  -7  -1  102.39    4.20
   1  -7   1  103.79    4.60
   1  -7   1  100.19    4.30
  -1  -7  -1   96.29    5.00
  -1  -7  -1  102.19    4.50
   1   7   1   96.29    4.40
   1   7   1   92.49    5.10
   1   7   1   98.59    4.90
  -1   7  -1   94.39    4.40
  -1   7  -1   91.69    4.60
  -1   7  -1  102.89    4.90
  -1   7  -1   99.79    4.20
   1   7   1  101.69    4.90
   3  -7   1 1750.52   49.00
   3  -7   1 1729.93   54.79
  -3  -7  -1 1741.03   55.79
   3  -7   1 1774.72   54.29
  -3  -7  -1 1775.42   49.30
  -3  -7  -1 1715.13   55.79
   3  -7   1 1762.72   54.09
  -3  -7  -1 1784.32   50.49
  -3  -7  -1 1702.03   53.59
  -3   7  -1 1841.32   51.09
  -3   7  -1 1826.02   53.39
  -3   7  -1 1803.32   52.59
   3   7   1 1729.13   53.49
   3   7   1 1770.92   54.29
  -3   7  -1 1826.42   53.39
   3   7   1 1868.71   52.39
   3   7   1 1793.02   53.09
   5  -7   1  267.67    9.40
  -5  -7  -1  274.67   11.30
  -5  -7  -1  274.47    9.50
  -5  -7  -1  280.77   11.60
   5  -7   1  270.67   11.10
   5  -7   1  271.17   10.50
  -5  -7  -1  277.37   10.80
  -5   7  -1  283.57   10.40
  -5   7  -1  264.27    9.80
   5   7   1  285.57    9.70
  -5   7  -1  265.87   10.30
  -5   7  -1  278.87    8.80
   5   7   1  269.37   11.00
   5   7   1  273.27   10.60
  -7  -7  -1 1401.46   46.50
  -7  -7  -1 1400.06   46.10
  -7  -7  -1 1379.86   42.00
   7  -7   1 1433.46   44.20
   7  -7   1 1432.46   40.10
  -7  -7  -1 1366.06   44.80
   7   7   1 1410.66   44.90
   7   7   1 1421.66   43.80
   7   7   1 1493.05   42.70
  -7   7  -1 1373.56   42.20
  -7   7  -1 1438.86   43.70
  -7   7  -1 1487.95   42.60
  -7   7  -1 1396.16   43.40
  -9  -7  -1    4.50    2.30
   9  -7   1    5.10    1.80
  -9  -7  -1    4.30    2.90
  -9  -7  -1    9.50    2.90
  -9  -7  -1    5.80    2.00
  -9   7  -1    4.90    2.20
   9   7   1    4.40    2.20
  -9   7  -1    7.20    2.10
   9   7   1    6.30    2.60
  -9   7  -1    5.20    2.40
  -9   7  -1    7.30    2.40
  11  -7   1  102.19    5.50
 -11  -7  -1   99.89    7.50
 -11  -7  -1  103.89    6.40
 -11  -7  -1   99.19    7.90
 -11  -7  -1  115.09    7.20
 -11   7  -1  101.09    6.20
 -11   7  -1  102.39    6.80
 -11   7  -1  103.89    6.70
 -11   7  -1   96.09    6.70
  11   7   1   96.29    6.60
 -13  -7  -1    0.80    3.10
 -13  -7  -1    4.70    2.80
 -13  -7  -1    2.40    2.90
 -13  -7  -1    6.00    2.90
  13   7   1    2.30    2.60
 -13   7  -1    2.60    2.80
 -13   7  -1    0.40    2.70
 -13   7  -1    2.70    3.00
 -15  -7  -1   94.49    9.30
 -15  -7  -1   75.69    7.70
 -15  -7  -1  111.39    8.10
 -15   7  -1   99.69    9.00
  15   7   1  119.69    8.10
  15   7   1  100.39    7.10
 -15   7  -1  101.69    9.10
 -16  -8   1   66.79    7.10
 -16  -8   1   72.39    8.10
 -16   8   1   62.69    7.20
 -16   8   1   52.59    6.20
 -14  -8   1    1.00    2.70
 -14  -8   1    5.80    3.50
 -14  -8   1    4.30    2.70
 -14  -8   1    4.80    2.90
 -14   8   1    1.20    2.60
 -14   8   1    4.20    2.90
 -14   8   1   -0.30    2.60
 -12  -8   1   39.40    5.30
 -12  -8   1   36.50    4.30
 -12  -8   1   37.00    5.20
 -12  -8   1   33.00    4.90
  12   8  -1   33.10    3.80
 -12   8   1   35.40    4.70
 -12   8   1   32.10    4.10
 -12   8   1   36.50    4.70
  10  -8  -1  129.39    5.30
 -10  -8   1  103.79    7.60
 -10  -8   1  116.19    7.50
 -10  -8   1  126.39    7.60
 -10   8   1  119.69    6.20
  10   8  -1  127.59    7.30
 -10   8   1  125.99    5.80
  10   8  -1  115.59    5.90
 -10   8   1  114.99    6.50
  -8  -8   1 1640.74   51.99
  -8  -8   1 1672.13   47.20
  -8  -8   1 1642.14   53.59
   8  -8  -1 1676.33   45.90
  -8  -8   1 1672.43   51.39
  -8  -8   1 1615.54   53.69
  -8   8   1 1649.93   50.19
   8   8  -1 1676.43   49.60
   8   8  -1 1678.33   51.29
   8   8  -1 1643.54   51.89
  -8   8   1 1676.33   48.50
  -6  -8   1  786.92   25.10
   6  -8  -1  776.72   22.00
  -6  -8   1  747.53   26.10
  -6  -8   1  760.12   25.10
  -6  -8   1  740.23   23.00
  -6  -8   1  748.73   26.30
   6   8  -1  765.22   25.10
  -6   8   1  776.32   22.80
  -6   8   1  773.22   24.00
   6   8  -1  745.13   25.30
  -6   8   1  758.02   24.10
  -6   8   1  735.83   24.80
   6   8  -1  748.73   23.50
  -4  -8   1 1492.35   43.10
  -4  -8   1 1534.15   46.70
   4  -8  -1 1542.05   42.40
  -4  -8   1 1542.15   47.80
  -4  -8   1 1506.75   48.50
  -4  -8   1 1514.65   48.90
   4   8  -1 1524.75   46.30
   4   8  -1 1567.04   45.30
  -4   8   1 1497.25   46.70
   4   8  -1 1558.84   47.00
  -4   8   1 1495.85   46.10
  -4   8   1 1557.34   45.50
  -4   8   1 1571.14   43.60
   4   8  -1 1501.55   47.20
   2  -8  -1  460.25   14.60
  -2  -8   1  478.35   16.90
  -2  -8   1  475.95   16.70
   2  -8  -1  471.05   16.20
  -2  -8   1  504.55   15.60
  -2  -8   1  491.35   16.90
  -2  -8   1  469.95   15.00
  -2   8   1  488.95   13.90
   2   8  -1  488.15   16.40
  -2   8   1  480.25   16.00
   2   8  -1  468.45   15.20
   2   8  -1  477.85   16.40
  -2   8   1  484.25   15.50
   2   8  -1  482.65   16.20
  -2   8   1  463.35   16.20
   0  -8   1 2545.85   82.59
   0  -8   1 2792.02   78.99
   0  -8   1 2657.03   73.59
   0  -8  -1 2529.55   82.69
   0  -8   1 2669.23   82.19
   0  -8  -1 2799.22   79.19
   0  -8  -1 2608.74   73.39
   0   8  -1 2697.23   80.09
   0   8  -1 2743.83   78.79
   0   8   1 2720.43   78.29
   0   8   1 2727.43   80.39
   0   8   1 2745.33   78.99
   0   8  -1 2729.43   80.09
   0   8   1 2616.84   79.79
   0   8  -1 2834.62   76.49
   2  -8   1  453.65   15.10
  -2  -8  -1  458.35   16.30
   2  -8   1  453.85   14.20
  -2  -8  -1  435.66   16.20
  -2  -8  -1  470.25   14.40
  -2  -8  -1  460.55   15.00
   2  -8   1  449.66   16.10
  -2   8  -1  436.06   15.00
  -2   8  -1  436.36   15.20
   2   8   1  449.26   15.40
   2   8   1  443.36   16.00
  -2   8  -1  459.05   14.30
   2   8   1  451.75   15.60
   2   8   1  456.65   14.90
   4  -8   1   13.30    2.00
  -4  -8  -1   10.20    2.20
   4  -8   1   11.00    2.20
  -4  -8  -1   13.40    1.60
  -4  -8  -1    8.90    2.40
   4  -8   1   15.20    1.30
  -4  -8  -1   13.30    2.30
  -4  -8  -1   11.80    2.80
   4   8   1   14.40    2.60
  -4   8  -1   12.30    2.30
   4   8   1   14.00    2.40
   4   8   1   12.10    2.50
  -4   8  -1    9.20    2.10
  -4   8  -1   14.50    2.10
  -4   8  -1   10.50    2.10
   6  -8   1  132.59    6.40
  -6  -8  -1  141.19    5.90
  -6  -8  -1  131.49    7.30
   6  -8   1  137.79    5.90
  -6  -8  -1  140.79    7.50
  -6  -8  -1  138.29    7.10
  -6   8  -1  133.09    6.60
   6   8   1  124.99    7.20
   6   8   1  127.89    6.70
  -6   8  -1  133.09    6.10
  -6   8  -1  123.99    6.40
   6   8   1  137.59    5.60
  -8  -8  -1  302.17   11.00
   8  -8   1  281.17   10.40
  -8  -8  -1  292.67   13.00
   8  -8   1  297.27   11.10
  -8  -8  -1  301.17   12.60
  -8  -8  -1  292.67   12.80
   8   8   1  274.77   12.40
   8   8   1  282.67   11.70
  -8   8  -1  280.67   11.40
  -8   8  -1  293.67   11.60
  -8   8  -1  282.57   11.20
 -10  -8  -1  393.36   16.20
 -10  -8  -1  374.86   16.00
  10  -8   1  399.26   13.50
 -10  -8  -1  396.86   14.50
 -10  -8  -1  376.26   16.60
 -10   8  -1  400.96   16.10
  10   8   1  368.96   15.90
 -10   8  -1  364.26   14.60
 -10   8  -1  394.96   14.80
  10   8   1  393.96   15.20
 -10   8  -1  371.86   15.00
  12  -8   1  313.37   11.80
 -12  -8  -1  306.17   14.80
 -12  -8  -1  298.77   15.30
 -12  -8  -1  298.37   14.10
 -12  -8  -1  323.67   13.20
 -12   8  -1  325.57   14.80
  12   8   1  323.97   13.70
 -12   8  -1  308.57   12.90
 -12   8  -1  303.47   13.70
 -12   8  -1  297.97   13.20
 -14  -8  -1  169.28    9.90
 -14  -8  -1  179.48   11.40
 -14   8  -1  177.18   10.30
 -14   8  -1  186.48   10.70
 -16  -8  -1   36.50    6.60
 -16  -8  -1   28.60    5.00
 -16  -8  -1   36.50    5.80
  16   8   1   26.80    4.70
 -16   8  -1   27.30    5.30
 -16   8  -1   20.40    5.00
 -17  -9   1   35.90    6.50
 -17  -9   1   47.30    6.40
 -17   9   1   42.50    6.50
 -17   9   1   48.20    6.40
 -15  -9   1    0.00    3.30
 -15  -9   1    2.70    3.20
 -15  -9   1    0.50    2.40
 -15   9   1    0.60    2.70
 -15   9   1   -1.10    2.90
 -13  -9   1  444.16   19.60
 -13  -9   1  442.36   17.20
 -13  -9   1  443.56   18.90
 -13  -9   1  466.95   19.00
 -13   9   1  427.76   16.50
 -13   9   1  431.56   18.70
 -13   9   1  428.76   17.60
 -11  -9   1   87.69    6.90
 -11  -9   1   98.29    7.60
 -11  -9   1   90.69    6.90
 -11   9   1   96.69    5.70
  11   9  -1   94.99    5.50
  11   9  -1   88.19    6.80
 -11   9   1   89.59    6.30
  -9  -9   1  401.16   14.70
  -9  -9   1  412.96   14.60
  -9  -9   1  442.36   16.50
  -9  -9   1  420.26   16.90
   9  -9  -1  415.56   13.20
  -9  -9   1  405.96   16.80
  -9   9   1  396.36   14.30
   9   9  -1  404.56   16.20
  -9   9   1  423.46   14.20
   9   9  -1  392.36   14.20
  -9   9   1  398.56   15.10
   9   9  -1  430.06   15.80
  -7  -9   1    6.60    2.70
   7  -9  -1    8.00    1.70
  -7  -9   1   14.30    2.50
  -7  -9   1   13.80    2.70
  -7  -9   1    7.40    2.20
  -7  -9   1    5.90    2.50
   7   9  -1    9.50    2.40
   7   9  -1    6.70    2.60
  -7   9   1    8.10    2.40
  -7   9   1    7.80    1.90
   7   9  -1    6.60    1.70
  -7   9   1    5.60    1.60
  -7   9   1    6.20    2.10
  -5  -9   1  781.92   23.80
   5  -9  -1  786.82   22.90
  -5  -9   1  793.22   26.80
  -5  -9   1  788.02   25.60
  -5  -9   1  816.42   26.20
  -5  -9   1  759.52   26.90
   5   9  -1  774.62   25.80
  -5   9   1  758.62   25.50
  -5   9   1  808.52   23.20
  -5   9   1  753.12   24.60
   5   9  -1  728.13   25.20
  -5   9   1  828.92   25.00
   5   9  -1  767.62   26.00
   5   9  -1  775.52   24.30
  -3  -9   1  294.27   11.40
  -3  -9   1  281.47   11.30
  -3  -9   1  283.47   11.60
   3  -9  -1  284.17    9.70
  -3  -9   1  303.07   10.50
  -3  -9   1  267.87   10.10
   3  -9  -1  287.07   10.50
  -3   9   1  282.57   10.60
  -3   9   1  287.97   10.30
   3   9  -1  289.87   11.20
   3   9  -1  263.97   11.10
  -3   9   1  295.07    8.90
  -3   9   1  272.27   10.80
   3   9  -1  279.87   11.00
   3   9  -1  295.57   10.10
  -1  -9   1   27.50    3.40
   1  -9  -1   29.30    1.70
  -1  -9   1   27.40    3.20
   1  -9  -1   25.70    2.60
  -1  -9   1   26.80    2.90
   1  -9  -1   29.80    3.00
  -1  -9   1   28.90    2.00
   1   9  -1   29.80    2.60
   1   9  -1   23.20    3.00
  -1   9   1   28.00    2.80
  -1   9   1   28.20    3.10
  -1   9   1   21.00    3.00
   1   9  -1   27.80    3.20
  -1   9   1   29.10    3.10
   1   9  -1   27.50    3.00
  -1  -9  -1  551.14   19.70
   1  -9   1  574.14   19.00
   1  -9   1  549.74   17.50
   1  -9   1  571.24   19.80
  -1  -9  -1  566.74   19.90
  -1  -9  -1  562.34   18.00
   1  -9   1  603.34   17.00
  -1  -9  -1  548.85   17.50
  -1   9  -1  569.34   19.10
  -1   9  -1  541.05   18.70
  -1   9  -1  547.45   18.60
   1   9   1  547.35   19.30
  -1   9  -1  560.94   17.40
   1   9   1  568.94   19.10
   1   9   1  580.64   18.40
   1   9   1  560.64   18.70
  -3  -9  -1   37.60    3.40
  -3  -9  -1   33.10    3.80
   3  -9   1   39.80    2.60
  -3  -9  -1   35.40    3.90
   3  -9   1   39.30    3.80
   3  -9   1   41.60    3.50
  -3  -9  -1   43.90    3.90
  -3   9  -1   42.80    3.10
  -3   9  -1   38.20    3.60
  -3   9  -1   29.70    3.40
   3   9   1   43.50    3.30
  -3   9  -1   42.40    3.70
   3   9   1   46.30    4.10
   3   9   1   38.90    4.30
   3   9   1   38.20    3.90
  -5  -9  -1 1251.47   36.20
   5  -9   1 1188.18   39.60
   5  -9   1 1270.77   35.60
  -5  -9  -1 1252.37   36.40
  -5  -9  -1 1225.58   40.90
  -5  -9  -1 1219.78   39.20
  -5  -9  -1 1197.48   40.90
  -5   9  -1 1272.57   38.90
   5   9   1 1289.07   38.00
  -5   9  -1 1217.08   38.80
  -5   9  -1 1195.38   38.20
   5   9   1 1249.68   38.70
   5   9   1 1255.67   39.30
   5   9   1 1235.58   39.90
  -5   9  -1 1271.57   37.00
   7  -9   1   66.19    4.20
  -7  -9  -1   69.69    5.30
  -7  -9  -1   65.59    5.20
  -7  -9  -1   67.59    6.30
   7  -9   1   64.79    4.50
  -7  -9  -1   72.09    4.30
  -7   9  -1   66.99    4.70
   7   9   1   76.69    5.30
  -7   9  -1   70.99    4.80
   7   9   1   64.49    6.00
  -7   9  -1   76.49    4.70
   9  -9   1  169.38    7.30
  -9  -9  -1  168.88    7.70
  -9  -9  -1  152.18    9.50
  -9  -9  -1  145.49    8.40
  -9  -9  -1  162.28    9.10
  -9   9  -1  151.48    7.70
   9   9   1  156.08    8.10
  -9   9  -1  158.98    8.10
  -9   9  -1  147.89    7.70
   9   9   1  150.48    8.60
  11  -9   1    4.30    1.90
 -11  -9  -1    8.90    3.10
 -11  -9  -1    4.60    2.40
 -11  -9  -1    5.80    3.00
 -11  -9  -1    6.10    3.20
 -11   9  -1    5.40    2.90
 -11   9  -1    7.50    3.20
 -11   9  -1    6.30    2.40
 -11   9  -1    5.00    2.40
  11   9   1   11.10    3.10
 -13  -9  -1   46.00    5.30
 -13  -9  -1   35.40    5.40
 -13  -9  -1   40.50    6.00
 -13   9  -1   41.50    5.60
  13   9   1   39.80    5.10
 -13   9  -1   40.50    5.70
 -15  -9  -1   95.09    9.00
 -15  -9  -1  114.09   10.40
 -15  -9  -1  113.39    8.00
 -15   9  -1  125.29    8.90
  15   9   1  110.29    7.80
 -15   9  -1  113.49    9.80
  15   9   1  108.19    7.80
 -16 -10   1   12.40    3.90
 -16 -10   1   25.10    5.10
 -16 -10   1   15.80    4.90
 -16  10   1   17.80    4.50
 -16  10   1   19.50    4.60
 -14 -10   1    4.70    3.70
 -14 -10   1    0.40    2.90
 -14 -10   1    0.10    2.30
 -14  10   1    0.40    2.50
 -14  10   1    6.90    3.40
 -12 -10   1  175.98   10.30
 -12 -10   1  170.78    8.90
 -12 -10   1  165.88   10.70
 -12 -10   1  160.68    9.70
  12  10  -1  162.78    9.50
 -12  10   1  152.28    8.10
 -12  10   1  165.38    9.20
 -10 -10   1   67.99    6.80
 -10 -10   1   69.79    6.40
 -10 -10   1   69.59    7.00
  10  10  -1   57.19    4.30
 -10  10   1   68.19    6.00
 -10  10   1   78.19    4.80
  10  10  -1   59.39    6.20
  -8 -10   1  498.75   17.10
  -8 -10   1  501.35   19.60
  -8 -10   1  498.35   17.90
  -8 -10   1  481.65   19.30
  -8 -10   1  509.65   18.70
   8 -10  -1  506.75   15.80
  -8  10   1  495.95   18.50
  -8  10   1  517.25   16.50
   8  10  -1  502.65   16.90
  -8  10   1  480.95   17.60
   8  10  -1  506.35   18.50
   8  10  -1  506.85   19.00
  -8  10   1  505.25   17.30
  -6 -10   1   29.70    4.10
  -6 -10   1   27.80    4.00
   6 -10  -1   30.60    2.90
  -6 -10   1   43.00    4.10
  -6 -10   1   25.80    3.40
  -6 -10   1   28.80    3.50
   6  10  -1   30.20    3.00
  -6  10   1   27.40    2.50
  -6  10   1   32.60    3.30
  -6  10   1   23.90    3.20
  -6  10   1   26.40    3.50
   6  10  -1   30.40    3.90
   6  10  -1   28.10    3.70
   6  10  -1   28.40    3.90
  -4 -10   1  572.74   21.20
  -4 -10   1  605.14   19.20
   4 -10  -1  594.74   18.40
  -4 -10   1  615.14   21.20
   4 -10  -1  599.84   20.00
  -4 -10   1  624.64   20.20
  -4 -10   1  618.74   21.80
   4  10  -1  592.04   20.40
  -4  10   1  616.54   20.10
  -4  10   1  597.64   19.70
  -4  10   1  620.44   18.00
   4  10  -1  559.74   20.70
   4  10  -1  593.64   20.90
   4  10  -1  631.34   19.50
  -4  10   1  573.64   20.50
   2 -10  -1   30.90    3.10
   2 -10  -1   29.20    3.00
  -2 -10   1   35.90    4.00
  -2 -10   1   33.50    3.30
  -2 -10   1   30.50    3.70
  -2 -10   1   40.20    2.80
  -2  10   1   28.30    3.50
   2  10  -1   37.00    3.90
  -2  10   1   33.60    3.30
   2  10  -1   35.40    3.90
   2  10  -1   31.20    2.90
   2  10  -1   33.70    3.80
  -2  10   1   30.30    3.30
   0 -10   1  288.37   12.20
   0 -10   1  313.57   11.80
   0 -10  -1  300.67   12.00
   0 -10  -1  313.67   10.90
   0 -10  -1  298.87   10.10
   0 -10   1  329.87   10.00
   0 -10   1  292.77   10.80
   0  10  -1  324.47   10.50
   0  10   1  297.97   12.00
   0  10   1  300.87   11.70
   0  10  -1  264.87   11.20
   0  10  -1  305.47   11.90
   0  10   1  301.07   11.10
   0  10  -1  311.97   11.80
   0  10   1  322.97   11.70
  -2 -10  -1   -0.80    1.10
  -2 -10  -1    1.00    2.00
   2 -10   1    0.70    1.90
   2 -10   1    2.50    1.70
   2 -10   1    1.40    1.30
  -2 -10  -1    0.50    1.40
  -2 -10  -1    1.00    1.20
   2  10   1    1.20    1.60
   2  10   1    2.60    2.40
  -2  10  -1    1.90    1.50
  -2  10  -1    1.70    1.80
   2  10   1    2.20    1.50
  -2  10  -1    1.00    1.20
  -2  10  -1    2.00    1.90
   2  10   1   -2.10    1.60
  -4 -10  -1  108.29    5.70
  -4 -10  -1   98.19    5.50
   4 -10   1  100.59    4.40
  -4 -10  -1  108.99    4.40
   4 -10   1  102.79    6.00
  -4 -10  -1   97.69    6.40
   4 -10   1   99.99    5.20
  -4 -10  -1   94.09    6.10
  -4  10  -1  102.59    5.10
  -4  10  -1   98.89    5.80
   4  10   1  110.09    6.20
   4  10   1   94.39    6.40
   4  10   1  108.79    6.10
  -4  10  -1  104.29    5.90
  -4  10  -1   94.29    5.60
  -6 -10  -1  126.59    7.70
  -6 -10  -1  132.19    7.00
  -6 -10  -1  120.49    7.60
   6 -10   1  119.29    6.60
   6 -10   1  116.29    5.90
  -6 -10  -1  136.49    5.70
  -6  10  -1  122.49    6.70
   6  10   1  103.89    6.40
  -6  10  -1  129.59    6.20
  -6  10  -1  121.99    6.80
  -6  10  -1  125.89    6.60
   6  10   1  104.29    6.90
   6  10   1  122.69    5.50
  -8 -10  -1   11.80    2.20
   8 -10   1   15.90    2.70
  -8 -10  -1   16.00    3.70
  -8 -10  -1    9.90    3.10
   8 -10   1   18.60    2.90
  -8 -10  -1   16.60    4.00
  -8  10  -1   16.90    3.00
  -8  10  -1   16.80    3.00
  -8  10  -1   14.80    3.20
  -8  10  -1   12.00    3.10
   8  10   1    9.60    3.40
   8  10   1   15.30    3.10
 -10 -10  -1   32.40    3.90
 -10 -10  -1   23.20    4.10
 -10 -10  -1   28.30    4.70
 -10 -10  -1   21.80    4.30
  10 -10   1   27.30    3.50
 -10  10  -1   29.70    4.20
 -10  10  -1   37.70    5.00
  10  10   1   26.60    4.90
  10  10   1   37.50    4.50
 -10  10  -1   35.90    4.50
 -12 -10  -1   -0.80    2.80
 -12 -10  -1    1.70    2.00
 -12 -10  -1    1.80    2.80
 -12  10  -1    2.20    2.60
 -12  10  -1    0.90    3.10
  12  10   1    2.70    2.50
 -12  10  -1    0.20    2.70
 -14 -10  -1   61.19    7.60
 -14 -10  -1   47.00    6.40
 -14  10  -1   53.89    6.50
 -14  10  -1   52.79    6.60
  14  10   1   49.30    5.70
 -15 -11   1   85.29    8.90
 -15 -11   1   86.39    8.90
 -15  11   1  101.89    7.30
 -15  11   1   79.79    8.20
 -13 -11   1  705.23   24.10
 -13 -11   1  662.33   25.80
 -13 -11   1  689.33   26.80
 -13  11   1  636.64   24.70
 -11 -11   1   87.09    8.30
 -11 -11   1   87.09    7.00
 -11 -11   1  101.49    7.30
  11  11  -1   85.19    7.80
 -11  11   1   89.59    5.90
 -11  11   1   87.39    6.70
 -11  11   1   97.39    7.30
  -9 -11   1  391.76   15.00
  -9 -11   1  410.96   17.60
  -9 -11   1  415.56   17.60
  -9 -11   1  432.16   16.80
   9 -11  -1  429.56   13.90
  -9 -11   1  414.36   15.70
  -9  11   1  396.56   15.80
   9  11  -1  430.86   14.80
  -9  11   1  421.36   15.30
  -9  11   1  431.76   16.80
   9  11  -1  409.66   16.80
  -9  11   1  420.76   14.50
   9  11  -1  424.76   16.70
  -7 -11   1   35.50    4.80
  -7 -11   1   41.70    4.20
  -7 -11   1   44.20    4.50
  -7 -11   1   44.30    5.20
   7 -11  -1   38.60    3.50
  -7 -11   1   39.30    4.30
   7  11  -1   41.10    4.80
  -7  11   1   40.20    4.30
  -7  11   1   43.20    3.10
  -7  11   1   36.60    3.70
   7  11  -1   31.80    4.10
   7  11  -1   37.30    3.60
  -7  11   1   39.70    4.30
   5 -11  -1  195.78    7.70
  -5 -11   1  190.08    9.00
  -5 -11   1  185.58    9.20
  -5 -11   1  205.18    8.60
  -5 -11   1  192.98    9.60
  -5 -11   1  176.58    8.30
  -5  11   1  196.38    8.40
   5  11  -1  190.48    7.90
  -5  11   1  187.68    6.80
  -5  11   1  193.98    8.40
   5  11  -1  208.08    9.50
  -5  11   1  179.88    8.80
   5  11  -1  185.28    9.30
   5  11  -1  181.28    8.90
  -3 -11   1  606.74   21.20
   3 -11  -1  603.94   20.20
  -3 -11   1  575.54   21.30
  -3 -11   1  583.14   18.90
   3 -11  -1  580.84   18.30
  -3 -11   1  573.84   21.00
  -3 -11   1  611.74   19.50
  -3  11   1  592.34   20.10
  -3  11   1  564.24   19.40
   3  11  -1  584.44   20.60
   3  11  -1  586.44   20.80
  -3  11   1  581.94   20.40
   3  11  -1  588.64   19.20
   3  11  -1  590.84   20.20
   1 -11  -1   89.39    5.20
  -1 -11   1   90.69    5.80
   1 -11  -1   82.79    3.30
   1 -11  -1   74.99    4.70
  -1 -11   1   87.29    3.90
  -1 -11   1   80.79    5.20
  -1 -11   1   81.69    5.00
  -1  11   1   89.39    5.00
   1  11  -1   87.59    5.50
   1  11  -1   81.89    5.40
   1  11  -1   78.39    5.30
   1  11  -1   82.29    4.50
  -1  11   1   83.29    5.10
  -1  11   1   78.49    5.20
  -1  11   1   80.59    5.20
  -1 -11  -1 1532.85   46.50
  -1 -11  -1 1493.85   49.70
   1 -11   1 1538.25   49.50
  -1 -11  -1 1526.75   44.20
   1 -11   1 1573.94   44.30
   1 -11   1 1522.95   48.90
  -1  11  -1 1509.35   48.00
   1  11   1 1582.94   47.40
  -1  11  -1 1537.75   47.90
   1  11   1 1546.75   48.60
  -1  11  -1 1601.04   45.20
   1  11   1 1510.85   48.10
  -1  11  -1 1549.94   47.20
   1  11   1 1601.64   46.90
   3 -11   1  598.84   19.30
  -3 -11  -1  634.54   19.70
  -3 -11  -1  609.04   20.20
  -3 -11  -1  608.64   22.20
  -3 -11  -1  573.24   21.90
   3 -11   1  622.04   21.90
   3 -11   1  597.54   20.10
   3  11   1  594.14   20.80
   3  11   1  586.44   21.60
  -3  11  -1  608.74   20.90
   3  11   1  575.94   21.20
  -3  11  -1  641.54   19.40
  -3  11  -1  623.54   21.20
   3  11   1  631.04   20.50
  -3  11  -1  592.54   20.50
  -5 -11  -1 1888.91   54.09
   5 -11   1 1896.51   53.49
  -5 -11  -1 1851.81   58.39
  -5 -11  -1 1924.01   55.09
   5 -11   1 1886.41   59.79
  -5 -11  -1 1794.22   61.19
  -5 -11  -1 1879.41   61.19
  -5  11  -1 1908.21   58.39
  -5  11  -1 1942.21   55.39
   5  11   1 1924.81   57.79
  -5  11  -1 1937.81   58.29
   5  11   1 1925.01   57.19
   5  11   1 1872.61   58.79
  -5  11  -1 1888.31   57.49
   5  11   1 1866.81   59.49
  -7 -11  -1  550.34   17.30
  -7 -11  -1  505.85   20.50
  -7 -11  -1  527.95   20.80
  -7 -11  -1  535.85   19.60
   7 -11   1  522.15   19.20
   7 -11   1  512.65   17.20
  -7  11  -1  499.65   18.90
  -7  11  -1  539.25   18.00
   7  11   1  502.95   20.10
   7  11   1  526.55   18.90
  -7  11  -1  526.75   19.30
  -9 -11  -1  512.15   16.70
  -9 -11  -1  467.35   18.90
   9 -11   1  464.45   16.10
  -9 -11  -1  445.76   19.70
  -9 -11  -1  464.55   19.60
  -9  11  -1  450.05   17.70
  -9  11  -1  464.35   18.10
  -9  11  -1  465.75   17.10
   9  11   1  460.45   19.10
   9  11   1  497.85   18.10
  -9  11  -1  481.15   18.50
 -11 -11  -1   -0.20    2.50
 -11 -11  -1    1.40    2.80
 -11 -11  -1   -3.70    3.00
  11 -11   1   -0.30    2.00
 -11  11  -1    4.50    3.10
  11  11   1    0.10    2.90
 -11  11  -1    1.50    2.90
  11  11   1    4.50    2.70
 -11  11  -1    4.10    2.90
 -11  11  -1   -2.70    2.40
 -11  11  -1    3.20    2.60
 -13 -11  -1   87.99    8.90
 -13 -11  -1  120.29   10.30
 -13  11  -1   87.69    7.80
 -13  11  -1   98.19    8.90
  13  11   1   93.99    7.40
 -15 -11  -1   24.70    5.70
 -15  11  -1   25.50    5.40
 -15  11  -1   17.50    4.70
 -14 -12   1   44.80    6.50
 -14 -12   1   33.60    5.90
 -14 -12   1   37.00    5.00
 -14  12   1   42.10    6.30
 -14  12   1   50.29    6.60
 -12 -12   1   10.00    2.90
 -12 -12   1    8.90    4.30
 -12 -12   1   14.00    4.20
 -12 -12   1   16.00    4.00
 -12  12   1   17.20    4.30
  12  12  -1   15.40    4.20
 -12  12   1    7.50    3.10
 -10 -12   1  298.97   13.30
 -10 -12   1  268.17   13.90
 -10 -12   1  295.77   14.30
 -10  12   1  289.27   12.80
 -10  12   1  305.07   13.60
  10  12  -1  273.07   13.30
  -8 -12   1  210.18   11.30
  -8 -12   1  235.18   10.60
  -8 -12   1  247.78   10.40
  -8 -12   1  213.58   10.10
   8 -12  -1  221.28    8.80
  -8 -12   1  209.98   11.10
   8  12  -1  220.58    9.10
   8  12  -1  216.88   10.80
  -8  12   1  216.18   10.70
  -8  12   1  222.38   10.00
   8  12  -1  224.08   11.20
  -8  12   1  226.68    9.70
   6 -12  -1 1886.61   52.29
  -6 -12   1 1824.82   60.39
  -6 -12   1 1832.42   53.49
  -6 -12   1 1881.61   60.19
  -6 -12   1 1799.52   58.69
  -6 -12   1 1855.01   57.39
   6  12  -1 1873.51   58.49
  -6  12   1 1824.12   56.29
  -6  12   1 1862.71   57.99
  -6  12   1 1852.91   56.79
   6  12  -1 1905.21   55.69
   6  12  -1 1909.81   58.29
   6  12  -1 1802.72   56.99
  -4 -12   1  144.89    8.10
   4 -12  -1  148.79    6.90
  -4 -12   1  156.48    8.40
  -4 -12   1  152.68    8.10
  -4 -12   1  159.18    7.00
   4 -12  -1  161.88    6.90
  -4 -12   1  150.48    7.30
  -4  12   1  141.79    7.20
  -4  12   1  139.99    7.30
   4  12  -1  142.89    7.60
  -4  12   1  141.99    7.80
   4  12  -1  149.49    8.10
   4  12  -1  146.59    8.20
   4  12  -1  147.79    6.90
  -2 -12   1 1719.03   48.50
   2 -12  -1 1634.54   53.49
   2 -12  -1 1671.73   48.00
  -2 -12   1 1669.03   53.89
  -2 -12   1 1647.94   54.29
  -2 -12   1 1708.13   50.79
  -2  12   1 1694.33   52.29
  -2  12   1 1676.63   52.69
   2  12  -1 1681.23   51.79
  -2  12   1 1702.03   51.79
   2  12  -1 1651.43   52.69
  -2  12   1 1691.93   51.09
   2  12  -1 1755.92   50.79
   2  12  -1 1716.63   52.89
   0 -12   1  506.75   18.80
   0 -12  -1  523.95   19.30
   0 -12  -1  527.95   17.40
   0 -12   1  529.35   19.70
   0 -12   1  520.15   17.40
   0  12   1  518.55   18.90
   0  12  -1  520.95   19.00
   0  12   1  508.95   19.20
   0  12  -1  532.15   18.60
   0  12   1  531.85   18.50
   0  12  -1  494.75   18.70
   0  12   1  549.15   18.30
   0  12  -1  549.85   17.80
   2 -12   1  848.32   25.70
  -2 -12  -1  844.92   25.90
   2 -12   1  804.02   27.40
  -2 -12  -1  840.22   29.10
  -2 -12  -1  824.42   26.40
   2 -12   1  814.12   28.70
  -2  12  -1  794.92   27.20
   2  12   1  850.51   27.50
  -2  12  -1  851.01   27.80
   2  12   1  801.12   28.40
  -2  12  -1  869.01   25.60
   2  12   1  849.52   28.10
  -2  12  -1  817.82   27.90
   2  12   1  824.12   26.90
  -4 -12  -1   33.00    4.50
   4 -12   1   27.60    4.00
  -4 -12  -1   26.70    3.50
  -4 -12  -1   22.40    4.00
  -4 -12  -1   31.10    3.50
   4 -12   1   31.60    3.70
  -4  12  -1   30.80    3.20
   4  12   1   30.40    4.30
   4  12   1   34.40    4.30
  -4  12  -1   31.00    4.00
  -4  12  -1   31.30    4.10
  -4  12  -1   37.20    4.30
   4  12   1   41.30    4.10
   4  12   1   28.00    3.80
   6 -12   1   28.20    3.90
  -6 -12  -1   25.60    4.40
   6 -12   1   19.40    3.10
  -6 -12  -1   20.70    4.10
  -6 -12  -1   21.90    3.40
  -6  12  -1   18.50    3.50
  -6  12  -1   23.20    3.60
   6  12   1   23.80    3.80
  -6  12  -1   32.70    3.60
   6  12   1   16.50    4.00
  -6  12  -1   20.20    3.60
  -8 -12  -1  104.29    7.10
   8 -12   1  102.89    6.00
  -8 -12  -1  104.69    7.80
  -8 -12  -1  102.69    8.00
  -8  12  -1   98.19    6.30
  -8  12  -1  110.09    7.20
  -8  12  -1   88.59    6.80
  -8  12  -1   96.79    6.60
   8  12   1  102.29    6.90
   8  12   1   95.59    7.60
 -10 -12  -1   69.49    7.70
 -10 -12  -1   80.09    7.60
  10 -12   1   77.29    5.30
 -10 -12  -1   65.19    7.50
 -10  12  -1   80.19    7.30
  10  12   1   59.19    7.10
 -10  12  -1   71.39    6.20
 -10  12  -1   60.79    6.70
  10  12   1   72.79    6.50
 -12 -12  -1  380.46   18.00
 -12 -12  -1  391.36   18.50
 -12  12  -1  416.66   17.80
 -12  12  -1  421.06   17.80
  12  12   1  399.56   16.50
 -12  12  -1  407.56   16.60
 -14 -12  -1   33.80    6.10
 -14 -12  -1   40.80    6.50
 -14  12  -1   32.70    5.40
 -14  12  -1   39.30    6.40
 -14  12  -1   41.50    6.50
 -15 -13   1    3.90    4.00
 -15 -13   1   -2.20    3.10
 -15  13   1    6.70    3.90
 -15  13   1   -2.50    3.30
 -13 -13   1   -1.10    2.80
 -13 -13   1    3.10    3.60
 -13  13   1    2.60    3.30
 -13  13   1    4.20    3.50
 -11 -13   1   50.09    6.70
 -11 -13   1   52.99    6.80
 -11 -13   1   58.59    6.70
 -11 -13   1   62.59    6.20
  11  13  -1   66.39    6.90
 -11  13   1   60.89    6.50
 -11  13   1   45.60    6.10
  -9 -13   1   65.59    7.10
  -9 -13   1   68.39    6.30
  -9 -13   1   59.99    6.00
  -9 -13   1   85.69    5.80
  -9 -13   1   65.69    6.90
   9  13  -1   56.19    6.10
  -9  13   1   60.49    6.10
   9  13  -1   69.29    7.10
  -9  13   1   76.19    7.00
   7 -13  -1  167.78    7.50
  -7 -13   1  177.78    9.10
  -7 -13   1  162.48    9.60
  -7 -13   1  152.18    8.40
  -7 -13   1  174.08    8.70
  -7 -13   1  167.88    9.80
  -7  13   1  163.58    9.20
  -7  13   1  169.68    8.70
   7  13  -1  159.88    9.40
  -7  13   1  170.88    8.30
   7  13  -1  157.08    9.20
  -5 -13   1   -0.30    1.40
   5 -13  -1   -0.70    1.50
  -5 -13   1    1.40    1.80
  -5 -13   1    0.10    2.10
  -5 -13   1    1.00    1.90
  -5 -13   1   -0.40    2.30
  -5  13   1    1.80    2.00
  -5  13   1    1.00    2.00
  -5  13   1    0.20    2.40
   5  13  -1    0.80    2.40
   5  13  -1    0.20    1.70
   5  13  -1    0.60    1.80
   5  13  -1   -2.50    2.30
  -3 -13   1   19.60    3.60
  -3 -13   1   24.80    2.80
  -3 -13   1   20.70    3.70
   3 -13  -1   20.00    2.90
  -3 -13   1   18.50    3.30
   3 -13  -1   19.40    2.80
   3  13  -1   25.80    3.20
   3  13  -1   26.30    4.20
  -3  13   1   24.00    3.40
  -3  13   1   18.40    3.00
   3  13  -1   21.00    3.70
  -3  13   1   18.30    3.20
   3  13  -1   21.30    3.70
  -3  13   1   23.90    3.70
  -1 -13   1  372.36   14.90
  -1 -13   1  398.96   15.70
   1 -13  -1  371.06   14.80
   1 -13  -1  361.06   13.40
  -1 -13   1  371.16   13.70
  -1  13   1  377.06   14.10
   1  13  -1  350.46   14.90
   1  13  -1  400.16   15.20
  -1  13   1  354.56   14.60
  -1  13   1  381.56   15.20
  -1  13   1  392.26   14.60
   1  13  -1  357.96   14.60
   1  13  -1  384.86   13.60
   1 -13   1   34.80    4.00
   1 -13   1   32.10    4.20
  -1 -13  -1   29.50    3.80
  -1 -13  -1   30.70    4.10
   1 -13   1   26.30    3.40
  -1  13  -1   28.50    3.80
  -1  13  -1   30.70    4.10
   1  13   1   29.10    4.50
  -1  13  -1   27.40    3.90
   1  13   1   30.00    3.70
   1  13   1   26.20    3.90
   1  13   1   32.50    4.10
  -3 -13  -1   13.20    2.70
   3 -13   1    9.90    2.50
  -3 -13  -1   14.50    2.40
  -3 -13  -1    9.40    3.10
   3 -13   1   19.60    3.60
   3 -13   1   12.00    2.20
  -3 -13  -1   12.90    3.30
  -3  13  -1    8.00    2.80
   3  13   1   10.00    3.00
   3  13   1   11.30    3.70
   3  13   1   15.20    3.30
  -3  13  -1   13.70    2.40
  -3  13  -1   11.40    3.00
   3  13   1   13.50    3.00
  -3  13  -1   10.50    3.00
   5 -13   1   19.40    3.20
  -5 -13  -1   20.70    4.10
   5 -13   1   26.80    4.10
  -5 -13  -1   25.70    3.80
  -5 -13  -1   22.50    4.30
  -5 -13  -1   31.50    3.70
  -5  13  -1   19.00    3.40
   5  13   1   24.40    4.10
  -5  13  -1   27.40    4.00
   5  13   1   16.20    4.00
  -5  13  -1   21.50    3.80
   5  13   1   18.30    3.50
  -5  13  -1   19.70    2.90
  -7 -13  -1  109.89    8.10
   7 -13   1  113.29    6.40
   7 -13   1  114.99    7.20
  -7 -13  -1  103.79    8.10
  -7 -13  -1  113.59    7.20
  -7  13  -1  111.29    6.30
  -7  13  -1  107.69    7.30
  -7  13  -1  100.89    7.20
   7  13   1  105.09    8.00
  -7  13  -1  107.29    7.20
   7  13   1  104.79    6.90
  -9 -13  -1    2.50    2.70
   9 -13   1   16.90    3.20
  -9 -13  -1    1.10    2.40
  -9 -13  -1    2.50    3.20
   9  13   1   -0.10    2.40
   9  13   1    4.60    3.50
  -9  13  -1    2.30    2.60
  -9  13  -1   -0.20    2.10
  -9  13  -1    6.50    3.10
  -9  13  -1    2.00    3.10
 -11 -13  -1  109.99    8.90
 -11 -13  -1  121.29    8.80
 -11  13  -1  135.29    8.90
 -11  13  -1  100.59    7.50
  11  13   1  110.59    7.50
 -11  13  -1  123.99    9.00
  11  13   1  111.39    8.50
 -13 -13  -1   12.20    4.30
 -13 -13  -1    4.00    3.90
 -13  13  -1    8.40    3.80
 -13  13  -1    9.40    4.20
 -13  13  -1   12.50    4.50
 -14 -14   1   -0.80    3.00
 -14 -14   1   -5.50    3.00
 -14  14   1   -1.20    3.40
 -14  14   1    6.50    3.70
 -12 -14   1   25.80    4.90
 -12 -14   1   30.30    6.00
  12  14  -1   31.70    5.40
 -12  14   1   38.70    5.90
 -12  14   1   33.90    5.80
 -10 -14   1  379.36   17.80
 -10 -14   1  376.66   16.30
 -10 -14   1  387.56   17.80
 -10  14   1  390.86   17.10
 -10  14   1  374.06   16.30
  10  14  -1  397.26   17.40
  -8 -14   1    2.30    2.50
  -8 -14   1   -2.70    2.20
  -8 -14   1    0.30    2.20
  -8 -14   1    1.50    2.80
  -8 -14   1   -4.30    1.60
  -8  14   1    3.70    3.10
   8  14  -1    1.90    3.20
  -8  14   1   -1.20    2.30
   8  14  -1    2.70    2.80
  -6 -14   1  645.14   23.80
  -6 -14   1  634.14   22.40
   6 -14  -1  672.23   20.90
  -6 -14   1  611.54   24.40
  -6 -14   1  618.34   22.00
  -6 -14   1  675.03   25.10
   6  14  -1  659.03   24.10
  -6  14   1  645.24   22.70
  -6  14   1  629.34   22.60
  -6  14   1  670.63   24.00
   6  14  -1  640.54   23.30
   6  14  -1  654.23   24.30
  -4 -14   1   28.30    3.50
  -4 -14   1   20.00    3.90
   4 -14  -1   31.30    3.80
  -4 -14   1   27.00    4.10
   4 -14  -1   29.70    3.50
  -4 -14   1   30.80    4.40
   4  14  -1   29.60    3.60
  -4  14   1   29.20    4.20
   4  14  -1   32.70    4.70
   4  14  -1   28.20    4.60
  -4  14   1   32.50    4.10
  -4  14   1   32.70    4.70
   4  14  -1   26.10    3.90
  -2 -14   1 1045.80   31.60
   2 -14  -1  994.80   30.90
   2 -14  -1 1011.10   34.20
  -2 -14   1 1015.00   35.00
  -2 -14   1 1031.20   35.10
  -2  14   1  980.10   33.60
   2  14  -1 1028.90   32.30
   2  14  -1 1046.50   34.60
  -2  14   1 1034.40   33.40
  -2  14   1 1003.80   32.80
   2  14  -1 1038.70   33.70
  -2  14   1 1003.20   34.30
   2  14  -1 1001.50   34.20
   0 -14  -1    1.60    2.20
   0 -14   1    0.90    1.70
   0 -14  -1   -0.20    1.90
   0 -14   1    2.30    2.20
   0 -14   1   -1.80    2.00
   0  14  -1    0.60    2.20
   0  14   1    0.50    2.80
   0  14   1   -0.90    2.00
   0  14   1    4.90    2.50
   0  14  -1    2.70    2.60
   0  14  -1    8.40    3.00
   0  14  -1    2.70    2.00
   0  14   1    2.40    2.40
   2 -14   1  558.64   18.70
  -2 -14  -1  558.84   21.30
   2 -14   1  524.25   19.40
   2 -14   1  535.35   20.90
  -2 -14  -1  552.64   18.90
  -2  14  -1  534.75   20.30
   2  14   1  560.44   19.90
  -2  14  -1  540.05   20.30
   2  14   1  575.64   19.70
   2  14   1  552.44   21.20
   2  14   1  514.95   20.30
  -2  14  -1  552.84   20.10
  -4 -14  -1   40.80    5.10
  -4 -14  -1   46.30    5.10
  -4 -14  -1   38.90    4.00
  -4 -14  -1   40.80    5.50
   4 -14   1   46.70    5.50
   4 -14   1   44.10    4.70
   4  14   1   37.20    5.60
  -4  14  -1   42.40    5.10
   4  14   1   49.30    5.10
  -4  14  -1   33.50    4.60
   4  14   1   45.60    5.10
  -4  14  -1   34.80    4.80
   4  14   1   32.10    4.80
   6 -14   1    3.70    2.70
   6 -14   1    4.70    2.30
  -6 -14  -1   12.20    3.10
  -6 -14  -1    4.40    3.40
  -6 -14  -1    6.00    3.40
  -6  14  -1    6.30    2.90
  -6  14  -1    7.10    3.30
  -6  14  -1    6.40    3.00
   6  14   1    5.00    3.60
   6  14   1    0.10    2.70
  -8 -14  -1  462.35   20.60
  -8 -14  -1  495.55   21.00
  -8 -14  -1  518.05   19.50
   8 -14   1  466.65   17.30
   8  14   1  461.85   20.10
  -8  14  -1  473.25   19.00
  -8  14  -1  525.15   19.90
  -8  14  -1  501.25   19.60
   8  14   1  481.35   18.60
 -10 -14  -1    6.80    3.30
 -10 -14  -1   11.40    4.30
 -10  14  -1    6.80    3.90
 -10  14  -1    7.50    3.60
  10  14   1   -0.20    3.50
  10  14   1    5.30    2.80
 -12 -14  -1  241.88   13.20
 -12 -14  -1  229.88   13.80
  12  14   1  235.88   13.60
 -12  14  -1  248.88   13.40
 -12  14  -1  230.48   13.10
 -13 -15   1  178.18   11.30
 -13 -15   1  165.08   11.80
  13  15  -1  199.48   12.00
 -13  15   1  186.78   11.80
 -13  15   1  166.28   11.40
 -11 -15   1  346.27   17.40
 -11 -15   1  354.36   16.00
 -11  15   1  368.76   17.00
  11  15  -1  378.56   17.20
 -11  15   1  344.37   16.00
  -9 -15   1   76.89    7.20
  -9 -15   1   84.59    6.40
  -9 -15   1   71.59    8.00
  -9 -15   1   75.89    7.90
   9  15  -1   81.99    8.30
  -9  15   1   76.79    7.90
  -9  15   1   75.99    7.30
   9  15  -1   88.39    8.30
  -7 -15   1  285.67   12.10
  -7 -15   1  238.38   11.90
  -7 -15   1  265.27   12.70
  -7 -15   1  282.27   13.80
  -7 -15   1  268.47   13.80
   7 -15  -1  291.77   11.10
   7  15  -1  270.17   13.40
   7  15  -1  285.57   13.70
  -7  15   1  270.57   12.00
  -7  15   1  264.87   12.50
  -7  15   1  268.07   13.30
  -5 -15   1   -1.10    2.20
  -5 -15   1   -0.30    2.60
  -5 -15   1    5.90    2.90
   5 -15  -1    3.60    2.00
   5  15  -1    2.00    2.30
  -5  15   1    7.30    2.70
  -5  15   1   -0.20    2.10
   5  15  -1    3.40    3.00
   5  15  -1    5.00    3.40
  -5  15   1    0.80    2.50
  -3 -15   1    4.70    2.60
   3 -15  -1   -1.10    1.70
  -3 -15   1   -2.20    2.00
   3 -15  -1    1.90    1.90
  -3 -15   1   -1.50    1.60
  -3  15   1    1.90    2.30
   3  15  -1   -0.60    2.50
  -3  15   1    0.70    2.10
   3  15  -1    1.10    2.30
   3  15  -1   -0.50    1.90
  -3  15   1   -1.00    2.30
  -3  15   1    6.20    3.30
   3  15  -1    1.80    2.70
  -1 -15   1  399.66   15.10
   1 -15  -1  381.96   16.00
  -1 -15   1  380.26   16.80
  -1 -15   1  407.26   16.40
   1 -15  -1  383.76   14.80
  -1  15   1  404.46   15.80
   1  15  -1  400.86   16.20
   1  15  -1  399.56   14.90
  -1  15   1  419.96   16.90
   1  15  -1  401.86   16.60
   1  15  -1  392.06   16.50
  -1  15   1  408.36   16.30
  -1  15   1  409.66   15.90
   1 -15   1  279.77   12.20
  -1 -15  -1  282.17   13.20
   1 -15   1  306.67   12.20
   1 -15   1  285.77   13.60
  -1 -15  -1  297.77   12.20
   1  15   1  297.97   12.80
   1  15   1  287.77   13.20
  -1  15  -1  283.67   11.90
   1  15   1  304.37   12.60
  -1  15  -1  276.57   13.10
  -1  15  -1  288.97   13.00
   1  15   1  297.17   13.70
  -1  15  -1  289.47   13.20
  -3 -15  -1  640.74   25.10
   3 -15   1  656.13   22.00
  -3 -15  -1  640.64   22.20
   3 -15   1  631.24   24.80
  -3  15  -1  696.33   24.10
  -3  15  -1  635.04   23.90
   3  15   1  663.23   25.10
   3  15   1  662.83   23.20
   3  15   1  638.84   24.10
  -3  15  -1  685.23   24.30
   3  15   1  679.73   23.60
  -5 -15  -1  667.23   25.20
   5 -15   1  625.74   21.40
   5 -15   1  612.94   24.10
  -5 -15  -1  629.94   25.10
  -5 -15  -1  633.64   22.40
   5  15   1  626.94   24.70
   5  15   1  609.34   23.90
  -5  15  -1  635.74   23.50
  -5  15  -1  634.14   23.50
   5  15   1  673.33   23.30
  -5  15  -1  634.14   23.70
  -7 -15  -1  471.55   20.50
   7 -15   1  460.45   16.90
  -7 -15  -1  469.55   20.50
  -7 -15  -1  467.45   18.30
   7  15   1  466.25   20.00
  -7  15  -1  477.35   19.20
  -7  15  -1  452.65   18.60
  -7  15  -1  445.46   18.80
   7  15   1  469.85   18.10
   9 -15   1  191.58    9.30
  -9 -15  -1  183.88   10.20
  -9 -15  -1  188.88   11.40
  -9  15  -1  173.28    9.90
   9  15   1  159.28    9.60
  -9  15  -1  179.68   10.60
  -9  15  -1  156.38   10.30
   9  15   1  160.98   11.10
 -11 -15  -1   94.49   10.00
 -11 -15  -1  106.19    8.30
 -11  15  -1  105.19    9.70
  11  15   1  104.19    9.90
 -11  15  -1  107.79    9.60
 -12 -16   1   93.89   10.00
 -12 -16   1  105.49    8.40
 -12  16   1  118.19    9.10
 -12  16   1  119.59   10.70
  12  16  -1  114.39   10.40
 -10 -16   1   53.59    6.10
 -10 -16   1   53.19    7.20
  10  16  -1   51.99    6.90
 -10  16   1   47.10    6.40
 -10  16   1   37.10    6.10
  -8 -16   1  485.55   19.20
  -8 -16   1  493.45   21.70
  -8  16   1  547.05   21.40
   8  16  -1  514.75   21.10
   8  16  -1  492.55   21.10
  -8  16   1  497.55   20.00
  -6 -16   1   56.69    6.20
  -6 -16   1   47.40    6.00
   6 -16  -1   50.09    5.10
  -6 -16   1   56.09    6.70
  -6  16   1   52.39    5.60
  -6  16   1   45.50    5.70
   6  16  -1   59.99    6.80
  -6  16   1   49.30    6.40
   6  16  -1   51.99    6.50
   6  16  -1   42.40    5.70
   4 -16  -1  604.14   20.20
  -4 -16   1  576.74   20.90
  -4 -16   1  609.14   23.40
  -4 -16   1  567.44   22.90
  -4  16   1  573.84   21.60
  -4  16   1  631.74   22.40
  -4  16   1  606.54   23.10
  -4  16   1  567.74   21.80
   4  16  -1  580.44   22.90
   4  16  -1  561.84   22.00
   4  16  -1  598.74   23.00
   2 -16  -1    3.60    2.20
  -2 -16   1    6.00    3.00
  -2 -16   1    3.30    3.10
  -2 -16   1    4.80    2.80
   2 -16  -1    9.40    2.80
  -2  16   1    7.50    3.10
   2  16  -1    4.30    3.10
   2  16  -1    3.50    2.40
  -2  16   1    6.40    3.10
   2  16  -1    4.50    3.20
   2  16  -1    5.50    2.90
  -2  16   1    3.50    2.80
  -2  16   1   11.70    4.00
   0 -16   1  796.32   28.30
   0 -16   1  793.62   29.40
   0 -16   1  786.12   26.00
   0 -16  -1  807.62   28.90
   0 -16  -1  791.12   26.10
   0  16  -1  775.22   27.80
   0  16   1  744.83   28.10
   0  16  -1  845.62   26.90
   0  16   1  767.92   28.90
   0  16  -1  817.12   28.80
   0  16   1  821.92   27.80
   0  16  -1  744.33   28.10
   0  16   1  808.12   27.40
  -2 -16  -1   15.90    4.00
   2 -16   1    6.20    3.00
  -2 -16  -1   12.90    3.40
   2 -16   1   12.30    3.70
   2  16   1   15.00    4.50
   2  16   1   12.30    3.50
  -2  16  -1   16.20    4.20
   2  16   1   12.80    3.70
  -2  16  -1   20.90    3.60
  -2  16  -1    8.70    3.50
  -2  16  -1   12.20    3.90
   2  16   1   14.90    3.70
  -4 -16  -1  161.08   10.10
   4 -16   1  142.49    8.10
   4 -16   1  130.69    9.10
  -4 -16  -1  149.59    8.70
  -4  16  -1  144.89    8.90
   4  16   1  158.18    9.00
  -4  16  -1  141.99    8.80
   4  16   1  157.58   10.20
   4  16   1  144.49    9.40
  -4  16  -1  155.08    9.50
  -6 -16  -1   31.60    5.70
   6 -16   1   32.50    4.60
  -6  16  -1   39.30    5.60
  -6  16  -1   27.20    4.70
   6  16   1   28.80    5.50
   6  16   1   31.40    4.70
  -6  16  -1   30.80    5.30
  -8 -16  -1  165.58   11.40
  -8 -16  -1  190.18   10.30
   8 -16   1  183.58    9.40
  -8  16  -1  181.98   11.00
  -8  16  -1  169.78   10.00
  -8  16  -1  177.48   10.70
   8  16   1  177.28   11.60
 -10 -16  -1  152.98    9.90
 -10 -16  -1  132.79   10.60
  10  16   1  166.28   11.20
 -10  16  -1  151.78   10.30
 -10  16  -1  132.49   10.10
 -11 -17   1   68.29    8.70
  11  17  -1   61.39    7.90
 -11  17   1   59.29    7.40
 -11  17   1   73.59    8.60
  -9 -17   1  140.09   10.20
  -9 -17   1  116.29    8.40
  -9  17   1  119.99    9.00
   9  17  -1  108.09   10.00
  -9  17   1  123.49    9.60
   9  17  -1  131.39    9.70
  -7 -17   1   31.20    5.20
  -7 -17   1   44.40    6.20
   7  17  -1   31.00    5.90
   7  17  -1   38.30    6.00
  -7  17   1   38.60    6.10
  -7  17   1   39.80    5.70
  -5 -17   1    3.70    3.20
  -5 -17   1    3.20    3.00
  -5 -17   1    3.10    3.10
   5 -17  -1    2.50    2.20
  -5  17   1    7.10    3.50
   5  17  -1    7.30    3.30
  -5  17   1   11.20    3.70
  -5  17   1   12.80    3.90
  -5  17   1    4.10    2.80
   5  17  -1    7.90    3.70
   5  17  -1   11.90    4.20
   3 -17  -1   56.09    5.50
  -3 -17   1   48.00    6.20
  -3 -17   1   45.70    5.60
   3 -17  -1   52.89    5.50
  -3 -17   1   46.60    5.90
   3  17  -1   46.90    6.40
  -3  17   1   49.30    6.70
  -3  17   1   45.10    5.70
  -3  17   1   49.99    5.90
  -3  17   1   48.70    6.00
   3  17  -1   53.49    6.30
   3  17  -1   40.80    5.90
  -1 -17   1   54.59    5.90
   1 -17  -1   46.00    5.50
  -1 -17   1   43.40    6.10
  -1 -17   1   51.19    5.90
   1 -17  -1   48.00    5.40
   1  17  -1   62.99    6.80
   1  17  -1   52.99    6.20
   1  17  -1   41.80    6.10
  -1  17   1   50.99    6.00
  -1  17   1   42.30    5.40
  -1  17   1   50.09    5.80
  -1  17   1   43.70    6.40
  -1 -17  -1   40.80    4.80
   1 -17   1   34.50    4.50
   1 -17   1   22.80    4.90
   1 -17   1   36.40    4.80
  -1 -17  -1   30.80    5.10
   1  17   1   35.70    5.00
   1  17   1   32.60    5.80
  -1  17  -1   34.40    5.60
   1  17   1   46.70    5.60
  -1  17  -1   38.40    5.50
  -1  17  -1   34.30    4.60
  -1  17  -1   38.20    5.70
   1  17   1   32.20    5.10
  -3 -17  -1   40.30    5.30
   3 -17   1   43.80    5.20
   3 -17   1   33.40    5.60
  -3 -17  -1   33.20    5.50
  -3  17  -1   48.10    6.00
   3  17   1   38.00    5.30
  -3  17  -1   43.50    5.30
  -3  17  -1   49.80    6.50
   3  17   1   39.80    5.20
  -3  17  -1   40.30    5.60
   3  17   1   59.89    7.30
   3  17   1   55.19    6.50
  -5 -17  -1   28.50    4.80
   5 -17   1   28.90    4.50
  -5 -17  -1   33.50    5.80
  -5  17  -1   32.70    5.50
  -5  17  -1   22.10    5.00
  -5  17  -1   28.80    5.00
   5  17   1   24.80    4.40
   5  17   1   36.40    5.80
   5  17   1   30.20    5.90
   7 -17   1    0.20    2.60
  -7 -17  -1   11.60    4.50
  -7  17  -1    5.80    3.20
   7  17   1    4.60    4.10
  -7  17  -1    2.00    3.80
  -7  17  -1    4.90    3.80
  -9 -17  -1    3.20    3.90
   9  17   1   11.10    5.10
  -9  17  -1   13.10    5.00
  -9  17  -1   12.00    4.50
 -10 -18   1   17.60    5.20
  10  18  -1   24.60    5.60
 -10  18   1   24.80    5.70
 -10  18   1   16.00    5.00
  -8 -18   1  216.78   12.80
  -8 -18   1  230.98   11.70
   8  18  -1  189.98   12.20
  -8  18   1  195.78   12.40
   8  18  -1  180.98   11.80
  -8  18   1  183.58   11.50
  -6 -18   1    4.50    3.30
  -6 -18   1    1.30    3.30
  -6  18   1   -3.70    3.00
   6  18  -1    6.30    4.10
  -6  18   1    0.10    3.70
   6  18  -1   -2.10    3.20
  -6  18   1    0.80    3.00
  -4 -18   1  648.34   23.50
  -4 -18   1  654.93   26.00
  -4 -18   1  646.34   25.80
   4 -18  -1  687.23   22.80
   4  18  -1  651.83   25.70
   4  18  -1  675.53   25.20
  -4  18   1  673.13   24.90
  -4  18   1  622.44   25.70
   4  18  -1  657.63   26.10
  -4  18   1  662.73   24.60
  -4  18   1  633.84   24.50
  -2 -18   1   28.20    4.70
  -2 -18   1   31.40    5.60
   2 -18  -1   40.40    5.20
  -2 -18   1   27.30    4.80
   2 -18  -1   30.20    4.60
  -2  18   1   34.40    5.30
  -2  18   1   45.70    6.20
  -2  18   1   27.50    5.60
   2  18  -1   29.40    5.70
   2  18  -1   31.90    5.40
   2  18  -1   29.90    5.40
  -2  18   1   39.90    5.60
   0 -18   1  377.06   18.00
   0 -18   1  441.46   16.60
   0 -18  -1  377.56   17.40
   0 -18  -1  414.86   16.20
   0 -18   1  380.26   16.80
   0  18  -1  377.36   17.50
   0  18   1  422.06   17.90
   0  18   1  420.96   18.90
   0  18   1  399.16   16.80
   0  18  -1  401.46   17.50
   0  18  -1  412.46   18.20
   0  18   1  426.86   17.40
  -2 -18  -1   11.10    3.80
  -2 -18  -1   10.00    3.50
   2 -18   1   17.30    4.00
   2 -18   1   10.20    4.00
  -2  18  -1   22.20    4.10
   2  18   1   13.90    4.30
  -2  18  -1   12.10    4.00
   2  18   1    7.40    3.50
  -2  18  -1   10.90    4.40
   2  18   1   22.60    5.60
   2  18   1   17.10    3.90
  -2  18  -1   22.10    5.00
   4 -18   1  220.88   10.90
  -4 -18  -1  223.08   11.50
  -4 -18  -1  226.58   13.00
  -4  18  -1  223.58   12.30
   4  18   1  246.58   12.20
  -4  18  -1  215.18   12.40
  -4  18  -1  242.18   11.80
   4  18   1  214.78   12.50
  -4  18  -1  236.08   12.80
   4  18   1  208.18   13.10
  -6 -18  -1  236.98   13.70
   6 -18   1  215.58   11.00
  -6  18  -1  235.18   13.10
  -6  18  -1  224.08   12.80
   6  18   1  214.28   13.20
  -6  18  -1  217.98   12.00
  -8 -18  -1    3.40    4.20
  -8  18  -1    9.90    4.40
   8  18   1   -2.20    3.90
  -8  18  -1    1.20    4.00
  -9 -19   1   18.50    5.10
   9  19  -1    9.20    4.70
  -9  19   1   13.60    5.50
  -9  19   1    8.80    4.60
  -7 -19   1   47.10    7.20
  -7 -19   1   52.39    6.80
   7  19  -1   60.09    7.60
   7  19  -1   60.39    8.00
  -7  19   1   49.80    6.70
  -7  19   1   51.49    6.90
  -7  19   1   61.69    8.20
  -5 -19   1    4.50    2.80
  -5 -19   1   -0.50    3.00
   5 -19  -1    3.50    2.60
  -5  19   1    0.70    3.90
   5  19  -1   -2.50    3.60
  -5  19   1    3.00    3.50
   5  19  -1   -1.30    3.00
   5  19  -1    2.40    3.60
  -5  19   1   -1.90    3.60
  -3 -19   1    2.40    3.10
   3 -19  -1    7.70    3.10
  -3 -19   1    0.20    2.80
  -3  19   1   -3.50    3.80
  -3  19   1    3.40    3.40
   3  19  -1    2.30    4.30
   3  19  -1    6.60    3.80
   3  19  -1    0.40    3.30
  -3  19   1    5.70    3.70
  -3  19   1    1.60    2.90
  -1 -19   1  120.59    8.30
  -1 -19   1  115.09    8.20
   1 -19  -1  121.09    8.50
   1 -19  -1  123.19    8.20
   1  19  -1  111.19   10.10
  -1  19   1  112.29    8.50
   1  19  -1  113.89    8.80
  -1  19   1  120.69    8.50
  -1  19   1  109.99    8.60
   1  19  -1  116.99    9.10
  -1  19   1  108.29   10.40
  -1 -19  -1   15.70    4.50
   1 -19   1   22.10    4.30
  -1 -19  -1   24.60    4.50
   1  19   1   18.80    5.70
  -1  19  -1   17.30    4.80
   1  19   1   24.60    5.00
  -1  19  -1   18.10    5.20
  -1  19  -1   21.70    5.00
   1  19   1   19.60    4.70
  -3 -19  -1  174.38   10.30
   3 -19   1  214.18   10.60
  -3 -19  -1  182.88   11.70
   3  19   1  193.78   11.70
   3  19   1  186.28   11.70
  -3  19  -1  193.68   11.80
  -3  19  -1  172.68   11.30
  -3  19  -1  207.08   12.20
   3  19   1  197.38   12.60
  -5 -19  -1   27.30    5.90
   5 -19   1   20.20    4.10
  -5  19  -1   21.50    5.30
  -5  19  -1   22.20    5.50
  -5  19  -1   20.00    4.60
   5  19   1   23.60    6.00
  -5  19  -1   26.80    4.70
  -7 -19  -1  153.28   11.40
  -7  19  -1  184.88   11.70
  -7  19  -1  129.19   11.70
   7  19   1  155.18   11.50
  -6 -20   1  107.19   10.10
  -6 -20   1  117.09    9.60
  -6  20   1  106.39    9.60
   6  20  -1  114.39   10.70
  -6  20   1   99.99   10.30
  -6  20   1  104.59    9.80
   6  20  -1  109.59   10.40
  -4 -20   1   54.99    7.30
  -4 -20   1   47.00    6.40
   4 -20  -1   41.00    5.30
   4  20  -1   56.29    8.00
  -4  20   1   57.39    7.00
  -4  20   1   48.40    6.60
  -4  20   1   46.00    7.60
  -4  20   1   58.29    7.10
   4  20  -1   58.09    7.10
   4  20  -1   53.89    7.40
  -2 -20   1   46.40    6.40
  -2 -20   1   51.59    6.40
   2 -20  -1   44.00    5.50
  -2  20   1   35.40    6.80
  -2  20   1   40.60    5.90
   2  20  -1   45.60    7.20
   2  20  -1   45.20    6.80
   2  20  -1   47.60    6.60
  -2  20   1   45.40    6.50
  -2  20   1   50.59    6.40
   0 -20   1   34.50    5.50
   0 -20  -1   44.70    6.00
   0  20   1   36.10    6.80
   0  20   1   40.60    6.10
   0  20  -1   40.80    6.90
   0  20  -1   46.50    6.80
   0  20  -1   44.40    6.70
   0  20   1   46.20    6.30
  -2 -20  -1   49.99    6.90
   2 -20   1   54.49    6.60
  -2 -20  -1   43.60    5.90
  -2  20  -1   51.89    7.10
  -2  20  -1   43.20    6.90
   2  20   1   46.20    7.70
  -2  20  -1   53.19    7.50
   2  20   1   48.40    6.90
  -4 -20  -1  109.59    9.50
   4  20   1  102.89   10.00
  -4  20  -1   88.39    8.90
  -4  20  -1   98.89    9.60
   4  20   1   76.99    9.50
  -4  20  -1  101.19   10.20
  -3 -21   1  102.49    9.80
   3 -21  -1   94.39    8.00
   3  21  -1   82.89    8.60
   3  21  -1   86.69    9.20
  -3  21   1  113.19   11.20
  -3  21   1   87.89    8.70
  -3  21   1   81.09    8.30
   3  21  -1   90.79    9.80
   1 -21  -1   16.00    4.00
  -1 -21   1   18.60    4.50
   1  21  -1    9.80    4.60
   1  21  -1   15.30    5.50
   1  21  -1    4.30    4.30
  -1  21   1   17.60    6.00
  -1  21   1   11.50    4.20
   1 -21   1    3.10    3.10
  -1 -21  -1   -0.10    3.10
  -1 -21  -1    3.60    3.40
  -1  21  -1    1.10    4.30
  -1  21  -1    1.00    3.50
  -1  21  -1    2.70    4.90
   1  21   1   -0.50    3.10
   1  21   1   -5.80    4.10
 -18   0   2  175.18   10.90
 -18   0   2  179.48   11.00
 -16   0   2  242.08   11.90
 -16   0   2  225.78   11.90
 -16   0   2  232.88   13.00
 -14   0   2   18.30    4.00
 -14   0   2    9.90    3.10
 -14   0   2   21.60    3.90
 -12   0   2 1382.66   43.80
 -12   0   2 1404.76   41.10
 -12   0   2 1315.57   41.70
 -12   0   2 1368.56   43.80
 -12   0   2 1326.17   44.70
  12   0  -2 1358.56   37.60
 -10   0   2   48.80    2.80
  10   0  -2   50.99    2.50
 -10   0   2   46.20    4.30
 -10   0   2   53.69    4.30
 -10   0   2   55.39    3.90
 -10   0   2   56.79    2.70
  -8   0   2 6739.43  200.68
  -8   0   2 6088.09  195.08
  -8   0   2 7165.08  199.18
  -8   0   2 6617.84  200.38
  -6   0   2 1217.18   38.80
  -6   0   2 1282.07   39.00
   4   0  -2 3566.14  101.69
  -4   0   2 3495.25   93.59
  -4   0   2 3367.26  105.49
  -2   0   2  229.48    6.60
   2   0  -2  232.98    7.20
  -2   0   2  225.98    7.60
  -2   0   2  221.68    7.20
   0   0   2 2405.46   71.99
   0   0  -2 2473.65   70.19
   0   0   2 2411.16   70.29
   0   0  -2 2360.76   73.29
   0   0  -2 2330.77   69.49
   0   0  -2 2430.86   67.09
   0   0  -2 2318.37   68.49
   0   0   2 2373.16   68.89
   0   0   2 2354.96   63.99
   2   0   2  490.15   15.50
  -2   0  -2  468.35   14.50
  -2   0  -2  448.16   15.20
   2   0   2  481.15   15.10
   2   0   2  485.05   14.00
  -2   0  -2  476.25   15.10
   2   0   2  483.35   15.20
  -2   0  -2  479.05   14.30
   2   0   2  458.25   15.10
  -2   0  -2  495.95   15.30
  -4   0  -2  232.18    8.40
   4   0   2  238.78    8.90
   4   0   2  246.28    8.10
  -4   0  -2  238.78    8.80
   4   0   2  239.98    8.90
   4   0   2  232.28    8.00
  -4   0  -2  232.48    8.70
  -4   0  -2  239.58    8.80
   6   0   2 2587.94   71.59
  -6   0  -2 2658.63   77.89
  -6   0  -2 2603.84   80.59
  -6   0  -2 2584.44   78.49
   6   0   2 2642.84   77.49
   6   0   2 2567.64   78.39
   6   0   2 2713.93   77.99
  -6   0  -2 2605.54   75.29
   8   0   2   51.39    3.60
   8   0   2   46.70    4.40
  -8   0  -2   48.30    4.30
  -8   0  -2   44.90    4.30
  -8   0  -2   47.90    4.30
   8   0   2   49.50    3.90
  -8   0  -2   42.70    4.00
  10   0   2 2096.49   62.69
 -10   0  -2 2030.50   65.19
 -10   0  -2 1991.30   60.59
 -10   0  -2 1973.70   62.99
  10   0   2 2029.20   62.49
  10   0   2 2077.69   57.39
 -10   0  -2 2038.70   62.49
 -12   0  -2    9.90    3.00
 -12   0  -2   10.60    3.30
  12   0   2    7.80    2.50
 -12   0  -2    9.90    3.40
  12   0   2    7.50    2.40
 -12   0  -2   16.10    3.40
 -12   0  -2    9.90    2.80
 -14   0  -2  531.55   21.50
 -14   0  -2  549.74   20.80
 -14   0  -2  530.35   21.10
  14   0   2  546.95   19.20
 -14   0  -2  563.14   21.30
 -16   0  -2   26.30    5.50
 -16   0  -2   35.70    6.00
 -16   0  -2   30.70    5.00
 -19  -1   2   46.80    6.70
 -19  -1   2   33.00    5.90
 -19   1   2   46.10    6.50
 -19   1   2   48.70    6.80
 -17  -1   2    5.10    3.50
 -17  -1   2    3.90    3.20
 -17   1   2    1.20    2.80
 -17   1   2    8.60    3.80
 -15  -1   2    5.30    2.40
 -15  -1   2    0.90    2.70
 -15  -1   2    0.40    3.00
 -15   1   2    2.90    3.20
 -15   1   2    3.60    2.90
 -15   1   2    3.10    2.60
 -13  -1   2  122.59    7.80
 -13  -1   2  117.39    7.50
 -13  -1   2  122.49    6.80
 -13  -1   2  112.49    7.00
 -13   1   2  112.09    7.40
 -13   1   2  119.99    6.80
 -13   1   2  127.79    7.40
 -11  -1   2   35.30    4.10
 -11  -1   2   31.90    4.00
 -11  -1   2   43.40    4.10
  11  -1  -2   36.40    2.10
 -11   1   2   41.80    4.30
 -11   1   2   42.20    2.60
 -11   1   2   37.50    4.00
 -11   1   2   40.40    4.10
 -11   1   2   45.70    3.50
  -9  -1   2    1.30    0.90
   9  -1  -2    0.90    0.60
  -9  -1   2    1.40    1.70
  -9  -1   2   -0.10    1.50
  -9  -1   2   -0.10    1.30
  -9   1   2    0.10    1.00
  -9   1   2    0.40    0.60
  -9   1   2   -0.20    1.30
  -9   1   2    1.30    1.50
   7  -1  -2  200.48    5.70
  -7  -1   2  194.78    7.80
  -7  -1   2  194.18    7.80
  -7  -1   2  201.98    7.10
  -7   1   2  200.98    6.30
  -7   1   2  209.88    7.60
  -7   1   2  193.68    7.80
  -5  -1   2    7.10    1.20
  -5  -1   2    7.40    1.40
  -5  -1   2    7.10    0.80
  -5  -1   2    5.50    1.10
   5   1  -2    8.80    1.00
   5   1  -2    8.00    1.10
  -3  -1   2 2350.16   61.79
  -3  -1   2 2353.16   67.89
  -3  -1   2 2289.27   66.59
   3  -1  -2 2334.37   67.19
  -3  -1   2 2252.07   69.19
  -3  -1   2 2245.18   70.19
   3   1  -2 2281.27   70.69
  -3   1   2 2392.16   62.29
   3   1  -2 2319.77   67.19
   1  -1  -2 3087.39   91.19
  -1  -1   2 3088.59   91.49
   1  -1  -2 3117.79   87.39
  -1  -1   2 3074.39   90.69
  -1  -1   2 3117.99   92.99
   1  -1  -2 3216.58   91.39
  -1  -1   2 3139.79   83.39
  -1   1   2 3009.80   91.49
  -1   1   2 3099.59   89.79
  -1   1   2 3054.39   91.59
   1   1  -2 3045.80   90.49
  -1   1   2 3182.58   83.99
   1   1  -2 3230.18   89.19
   1   1  -2 3279.17   87.69
  -1   1   2 3070.69   95.29
  -1  -1  -2 1945.11   58.69
   1  -1   2 1997.50   53.59
   1  -1   2 1981.70   59.49
  -1  -1  -2 2007.80   60.09
  -1  -1  -2 1923.41   58.09
  -1  -1  -2 1843.72   55.89
   1  -1   2 1986.40   58.89
  -1  -1  -2 1945.51   56.59
   1  -1   2 2017.50   57.59
  -1   1  -2 1988.30   59.69
   1   1   2 2063.59   59.89
  -1   1  -2 1990.90   58.59
   1   1   2 1981.50   58.89
   1   1   2 1969.70   53.49
   1   1   2 2071.29   57.89
   1   1   2 2040.30   58.09
  -1   1  -2 1850.51   56.09
  -1   1  -2 2052.69   58.29
  -1   1  -2 1986.00   56.89
   3  -1   2  307.07   11.00
  -3  -1  -2  324.37   10.30
   3  -1   2  324.07   10.50
  -3  -1  -2  314.87   10.80
   3  -1   2  309.67   10.70
   3  -1   2  317.87    9.90
  -3  -1  -2  318.67   10.80
  -3  -1  -2  332.07   11.10
  -3  -1  -2  310.67   10.90
  -3   1  -2  317.67   10.80
  -3   1  -2  309.17   10.20
   3   1   2  320.07   10.00
  -3   1  -2  313.97   10.80
   3   1   2  326.47   10.90
   3   1   2  319.07   10.90
   3   1   2  302.87   10.90
  -3   1  -2  312.97   10.70
  -3   1  -2  317.87   10.40
   5  -1   2  897.51   27.80
  -5  -1  -2  904.31   28.30
   5  -1   2  889.11   28.20
  -5  -1  -2  901.71   29.30
  -5  -1  -2  919.81   28.60
  -5  -1  -2  907.91   28.60
  -5  -1  -2  908.51   27.30
   5  -1   2  895.31   28.60
   5  -1   2  911.41   26.00
   5   1   2  906.51   26.10
   5   1   2  890.31   28.30
  -5   1  -2  906.91   28.40
  -5   1  -2  954.50   28.40
  -5   1  -2  881.11   29.00
  -5   1  -2  862.51   27.30
  -5   1  -2  918.61   27.50
   5   1   2  940.21   27.60
   5   1   2  909.51   28.40
  -7  -1  -2  132.89    6.30
   7  -1   2  136.29    4.60
   7  -1   2  137.19    6.70
  -7  -1  -2  138.19    5.70
   7  -1   2  121.49    5.60
  -7  -1  -2  131.69    6.60
  -7  -1  -2  122.09    6.10
  -7  -1  -2  131.49    6.60
   7  -1   2  125.69    6.30
   7   1   2  131.39    6.20
   7   1   2  133.09    6.70
  -7   1  -2  132.09    6.30
  -7   1  -2  131.69    5.90
  -7   1  -2  134.19    6.40
  -7   1  -2  119.29    6.40
  -7   1  -2  126.19    6.10
   7   1   2  130.09    5.80
   9  -1   2   20.60    3.40
  -9  -1  -2   18.20    3.20
  -9  -1  -2   19.90    3.10
  -9  -1  -2   20.20    2.40
  -9  -1  -2   19.90    3.10
  -9  -1  -2   20.50    3.50
   9  -1   2   20.30    2.80
   9  -1   2   20.90    3.10
   9   1   2   20.90    2.80
  -9   1  -2   18.20    3.00
   9   1   2   25.50    3.10
  -9   1  -2   23.60    3.40
  -9   1  -2   25.30    3.50
  -9   1  -2   22.90    3.30
   9   1   2   22.50    3.60
  -9   1  -2   24.70    3.20
  11  -1   2   13.80    2.80
 -11  -1  -2    8.90    3.30
 -11  -1  -2   11.80    3.20
 -11  -1  -2    9.70    2.80
 -11  -1  -2    8.50    2.80
  11  -1   2   10.90    2.50
 -11   1  -2   15.90    3.20
 -11   1  -2    5.90    3.00
  11   1   2   12.10    2.60
 -11   1  -2    9.30    3.00
 -11   1  -2   12.10    2.80
  11   1   2   16.70    2.90
  11   1   2   10.20    3.20
 -11   1  -2   11.30    2.90
 -13  -1  -2    1.30    2.60
 -13  -1  -2   -1.40    2.20
 -13  -1  -2    1.10    2.70
  13  -1   2    0.50    2.00
 -13  -1  -2    2.10    2.80
 -13  -1  -2    1.80    3.30
 -13   1  -2    1.20    2.50
 -13   1  -2   -2.20    2.30
 -13   1  -2    4.40    2.50
 -13   1  -2    0.90    3.10
  13   1   2    0.00    1.90
 -13   1  -2    0.00    2.80
 -15  -1  -2   15.80    4.30
 -15  -1  -2   14.90    4.00
 -15  -1  -2   17.10    4.40
 -15  -1  -2   18.70    4.00
  15  -1   2   15.80    3.40
 -15   1  -2   17.90    4.00
 -15   1  -2   14.80    4.30
 -15   1  -2   15.00    4.00
 -15   1  -2    7.70    3.90
  15   1   2   17.50    3.70
 -18  -2   2  219.48   12.80
 -18  -2   2  247.88   12.90
 -18   2   2  225.78   12.40
 -18   2   2  232.58   12.20
 -16  -2   2   35.00    5.90
 -16  -2   2   26.70    4.70
 -16  -2   2   26.10    5.00
 -16   2   2   32.40    5.10
 -16   2   2   24.70    5.10
 -16   2   2   36.20    5.00
 -14  -2   2  414.76   17.80
 -14  -2   2  439.96   16.60
 -14  -2   2  431.16   16.70
 -14  -2   2  428.16   17.50
 -14   2   2  430.96   16.80
 -14   2   2  378.86   16.00
 -14   2   2  422.56   17.60
 -12  -2   2  691.63   24.50
 -12  -2   2  698.73   24.80
 -12  -2   2  699.83   24.20
 -12   2   2  701.33   23.90
 -12   2   2  698.83   23.20
 -12   2   2  670.73   24.60
 -12   2   2  654.83   22.90
 -10  -2   2  324.87   10.00
  10  -2  -2  283.87    8.70
 -10  -2   2  277.37   11.80
 -10  -2   2  282.27   11.80
 -10  -2   2  305.87   11.80
 -10   2   2  288.37   11.40
 -10   2   2  289.07   11.10
 -10   2   2  283.17   11.70
 -10   2   2  287.17    9.50
 -10   2   2  307.47   10.90
   8  -2  -2 2074.49   53.99
  -8  -2   2 2095.19   60.79
  -8  -2   2 1930.51   62.79
  -8  -2   2 2015.40   62.69
  -8  -2   2 1920.51   61.39
  -8   2   2 2089.39   62.09
  -8   2   2 2103.79   58.69
  -8   2   2 2001.00   62.59
  -8   2   2 1939.71   60.89
  -6  -2   2  961.60   31.70
  -6  -2   2 1036.30   29.50
  -6  -2   2  965.40   31.40
  -6  -2   2  997.10   30.70
  -6  -2   2 1017.00   27.60
   6   2  -2 1003.60   29.90
  -4  -2   2 1004.50   31.70
  -4  -2   2 1040.50   31.60
  -4  -2   2  998.50   32.30
  -4  -2   2 1031.50   28.20
  -4  -2   2 1063.99   30.50
   4   2  -2 1050.39   30.70
   4   2  -2 1017.00   30.60
   4   2  -2 1012.30   31.60
  -2  -2   2 1263.37   33.70
  -2  -2   2 1199.68   37.70
  -2  -2   2 1209.58   37.40
  -2  -2   2 1238.68   36.90
  -2  -2   2 1235.98   35.80
   2   2  -2 1233.98   36.60
   2   2  -2 1206.68   35.70
  -2   2   2 1234.28   36.50
   2   2  -2 1254.97   36.30
   2   2  -2 1257.97   36.40
   2   2  -2 1277.67   37.50
  -2   2   2 1203.78   36.40
   0  -2   2 1151.88   31.30
   0  -2  -2 1146.99   32.40
   0  -2   2 1147.89   33.30
   0  -2  -2 1131.19   34.20
   0  -2   2 1140.19   34.90
   0  -2   2 1113.99   34.40
   0  -2  -2 1104.19   34.90
   0   2   2 1151.58   34.00
   0   2   2 1172.88   35.00
   0   2   2 1105.29   34.40
   0   2  -2 1119.39   34.00
   0   2  -2 1115.89   32.90
   0   2  -2 1140.69   33.30
   0   2   2 1149.39   33.90
  -2  -2  -2  169.98    6.10
  -2  -2  -2  182.68    6.80
  -2  -2  -2  176.78    6.90
   2  -2   2  178.48    6.60
   2  -2   2  189.58    6.70
   2  -2   2  175.78    7.00
  -2  -2  -2  170.28    6.80
   2  -2   2  179.18    6.20
  -2   2  -2  169.68    6.50
  -2   2  -2  171.28    6.40
   2   2   2  178.28    7.00
   2   2   2  179.18    6.60
  -2   2  -2  175.38    6.50
  -2   2  -2  180.48    6.80
  -2   2  -2  171.98    6.30
   2   2   2  190.18    6.80
   2   2   2  172.58    6.80
  -4  -2  -2 1087.99   31.50
   4  -2   2 1060.59   32.60
  -4  -2  -2 1060.79   33.20
   4  -2   2 1071.39   32.90
   4  -2   2 1052.99   30.10
   4  -2   2 1042.40   33.30
  -4  -2  -2 1051.39   34.10
  -4  -2  -2 1083.29   33.70
  -4   2  -2 1058.69   31.90
  -4   2  -2 1088.49   33.70
   4   2   2 1070.19   33.00
  -4   2  -2 1065.69   32.80
   4   2   2 1097.79   32.90
   4   2   2 1068.09   32.90
  -4   2  -2 1105.69   32.90
  -4   2  -2 1062.59   31.70
   6  -2   2  537.65   18.10
  -6  -2  -2  521.05   18.40
  -6  -2  -2  537.75   18.10
  -6  -2  -2  560.24   18.10
  -6  -2  -2  531.45   17.40
   6  -2   2  541.75   17.20
  -6  -2  -2  536.55   18.90
   6  -2   2  525.55   16.50
   6  -2   2  546.25   18.50
  -6   2  -2  541.35   17.90
   6   2   2  559.94   16.80
  -6   2  -2  548.95   18.10
  -6   2  -2  559.84   17.50
   6   2   2  497.15   18.00
  -6   2  -2  547.55   18.50
  -6   2  -2  525.15   17.50
   6   2   2  532.75   16.70
   6   2   2  546.25   17.90
   8  -2   2  134.39    6.70
  -8  -2  -2  121.29    7.00
   8  -2   2  137.59    6.00
  -8  -2  -2  137.99    6.10
   8  -2   2  121.89    6.60
  -8  -2  -2  127.49    6.90
  -8  -2  -2  126.69    6.40
  -8  -2  -2  131.99    6.70
  -8   2  -2  128.39    6.50
   8   2   2  124.29    6.00
  -8   2  -2  133.29    6.90
   8   2   2  127.59    6.00
  -8   2  -2  128.79    6.60
  -8   2  -2  126.69    6.20
  -8   2  -2  123.69    6.30
   8   2   2  123.69    6.80
 -10  -2  -2  814.82   27.00
 -10  -2  -2  847.92   29.50
 -10  -2  -2  776.12   28.20
  10  -2   2  838.52   28.00
 -10  -2  -2  815.12   27.90
  10  -2   2  823.82   25.20
 -10  -2  -2  870.01   27.50
 -10   2  -2  847.02   27.10
 -10   2  -2  819.22   28.90
  10   2   2  816.82   26.90
  10   2   2  826.62   25.50
 -10   2  -2  836.12   27.70
 -10   2  -2  792.12   27.00
 -10   2  -2  819.82   27.70
  10   2   2  826.32   28.10
  12  -2   2  156.78    7.60
 -12  -2  -2  154.98    8.70
 -12  -2  -2  157.38    8.80
 -12  -2  -2  168.98   10.10
 -12  -2  -2  150.28    9.10
  12  -2   2  166.08    8.60
 -12   2  -2  154.88    8.40
 -12   2  -2  150.68    8.40
  12   2   2  151.28    7.80
 -12   2  -2  165.38    8.70
 -12   2  -2  149.69    8.40
  12   2   2  139.29    8.90
 -12   2  -2  143.79    9.30
 -14  -2  -2  131.89    8.80
 -14  -2  -2  129.59    8.70
 -14  -2  -2  134.89    8.20
 -14  -2  -2  129.09    9.20
  14  -2   2  139.09    7.80
 -14   2  -2  139.49    8.70
  14   2   2  147.09    8.10
 -14   2  -2  143.49    8.80
 -14   2  -2  149.19    8.80
 -14   2  -2  141.29    8.80
 -16  -2  -2  182.98   10.40
 -16  -2  -2  171.98   10.70
 -16  -2  -2  180.28   11.10
 -16  -2  -2  178.18   11.40
 -16   2  -2  190.38   10.70
  16   2   2  164.08    9.50
 -19  -3   2  192.68   11.80
 -19  -3   2  209.28   12.50
 -19   3   2  160.98   11.00
 -19   3   2  188.18   11.70
 -17  -3   2    4.00    3.50
 -17  -3   2    9.80    3.70
 -17   3   2    8.40    3.40
 -17   3   2    2.80    3.30
 -15  -3   2  476.25   20.20
 -15  -3   2  487.35   18.60
 -15  -3   2  443.36   19.10
 -15   3   2  444.66   17.90
 -15   3   2  460.25   18.00
 -15   3   2  483.15   19.70
 -13  -3   2  221.28   10.10
 -13  -3   2  201.18   10.70
 -13  -3   2  213.78   10.00
 -13  -3   2  204.68   10.60
 -13   3   2  201.28    9.60
 -13   3   2  198.68    9.70
 -13   3   2  209.68   10.50
 -11  -3   2 1124.69   37.00
 -11  -3   2 1104.09   36.60
 -11  -3   2 1108.19   37.30
 -11   3   2 1091.09   35.60
 -11   3   2 1174.98   35.60
 -11   3   2 1115.59   37.00
 -11   3   2 1095.89   34.40
  -9  -3   2  234.68   10.00
  -9  -3   2  229.28   10.00
   9  -3  -2  241.48    7.10
  -9  -3   2  245.28    8.60
  -9  -3   2  235.88   10.00
  -9   3   2  248.08    9.90
  -9   3   2  246.68    8.90
  -9   3   2  238.88    9.40
  -9   3   2  229.58    9.10
  -9   3   2  241.98    7.70
  -7  -3   2    1.50    1.20
  -7  -3   2   -0.30    1.00
  -7  -3   2    1.50    1.60
  -7  -3   2    1.00    1.00
  -7  -3   2    0.80    1.00
   7  -3  -2    1.00    0.30
   7   3  -2    0.90    1.00
  -7   3   2    1.60    0.50
  -5  -3   2 2214.38   61.69
  -5  -3   2 2129.89   64.59
  -5  -3   2 2017.20   65.09
  -5  -3   2 2131.49   57.19
  -5  -3   2 2061.59   63.69
   5   3  -2 2146.89   64.49
   5   3  -2 2090.29   62.49
   5   3  -2 2119.29   62.19
  -3  -3   2   12.30    1.50
  -3  -3   2   11.80    1.20
  -3  -3   2   16.70    1.90
  -3  -3   2   10.20    1.20
  -3  -3   2   14.60    1.40
  -3   3   2   11.00    1.30
   3   3  -2    9.70    1.40
   3   3  -2   15.40    1.60
   3   3  -2   17.50    1.50
   3   3  -2   12.70    1.30
  -1  -3   2 4118.19  126.29
   1  -3  -2 4250.37  126.19
   1  -3  -2 4367.06  122.39
  -1  -3   2 4042.80  128.49
  -1  -3   2 4146.29  115.39
   1   3  -2 4533.05  127.59
   1   3  -2 4110.19  125.29
  -1   3   2 4122.79  130.99
   1   3  -2 4663.93  121.29
   1   3  -2 4613.94  123.69
  -1   3   2 4209.68  125.79
  -1   3   2 4381.96  123.59
   1   3  -2 4830.42  132.59
  -1   3   2 4147.08  124.29
  -1  -3  -2  327.97   10.80
   1  -3   2  299.57   10.60
  -1  -3  -2  302.77   10.70
   1  -3   2  330.57   10.10
   1  -3   2  314.47    9.60
   1  -3   2  306.97   10.70
  -1  -3  -2  303.77   10.40
  -1  -3  -2  311.07    9.50
   1   3   2  294.07   10.70
  -1   3  -2  312.67   10.10
  -1   3  -2  310.37   10.10
  -1   3  -2  311.07   10.40
   1   3   2  322.77   10.80
   1   3   2  308.37   10.50
  -1   3  -2  300.87   10.00
   1   3   2  306.87   10.50
   3  -3   2 3338.07  100.99
   3  -3   2 3387.16   91.09
  -3  -3  -2 3415.56  102.69
   3  -3   2 3322.57   97.79
  -3  -3  -2 3362.06  102.69
  -3  -3  -2 3251.57   99.79
   3  -3   2 3328.17   99.99
  -3  -3  -2 3299.87   95.09
  -3   3  -2 3513.05   99.29
   3   3   2 3443.76   99.69
  -3   3  -2 3184.78   95.49
   3   3   2 3494.35   98.49
  -3   3  -2 3468.75   99.09
  -3   3  -2 3361.06   97.29
   3   3   2 3511.85   99.49
   5  -3   2  324.17   11.20
  -5  -3  -2  318.97   12.40
  -5  -3  -2  345.47   11.90
   5  -3   2  329.17   12.10
   5  -3   2  302.27   11.60
   5  -3   2  314.77   10.60
  -5  -3  -2  335.77   12.20
  -5  -3  -2  329.27   11.10
   5   3   2  336.57   11.50
  -5   3  -2  322.97   11.80
  -5   3  -2  338.47   11.40
   5   3   2  341.57   12.10
   5   3   2  320.37   11.80
  -5   3  -2  308.57   11.20
  -5   3  -2  330.97   11.70
  -5   3  -2  320.57   11.20
   7  -3   2 1623.04   51.59
  -7  -3  -2 1704.33   52.29
  -7  -3  -2 1632.44   53.19
   7  -3   2 1689.53   50.39
   7  -3   2 1637.74   46.60
  -7  -3  -2 1577.34   51.59
  -7  -3  -2 1692.73   49.10
  -7   3  -2 1744.43   50.89
  -7   3  -2 1649.23   49.90
  -7   3  -2 1732.23   50.99
  -7   3  -2 1644.94   52.49
   7   3   2 1689.03   50.69
   7   3   2 1647.34   50.89
  -7   3  -2 1661.83   49.30
  -9  -3  -2  121.39    6.10
  -9  -3  -2  117.59    6.40
  -9  -3  -2  115.69    6.80
  -9  -3  -2  126.19    7.30
  -9  -3  -2  122.09    6.60
   9  -3   2  114.59    5.60
   9  -3   2  109.29    6.60
   9   3   2  123.09    6.20
  -9   3  -2  128.49    6.70
   9   3   2  119.09    5.90
  -9   3  -2  123.09    6.90
  -9   3  -2  121.99    6.40
   9   3   2  112.89    6.90
  -9   3  -2  122.19    6.30
  -9   3  -2  112.09    6.50
 -11  -3  -2    3.20    2.40
  11  -3   2    2.60    2.10
  11  -3   2    6.00    2.10
 -11  -3  -2    1.70    2.20
 -11  -3  -2    1.40    2.20
 -11  -3  -2    5.00    3.00
 -11   3  -2    6.10    2.60
 -11   3  -2    4.30    2.10
  11   3   2   12.60    3.30
 -11   3  -2    5.00    2.30
  11   3   2    1.20    2.00
 -11   3  -2    2.30    2.50
 -11   3  -2    5.40    2.30
 -13  -3  -2  344.07   14.70
  13  -3   2  348.87   13.20
 -13  -3  -2  361.46   16.40
 -13  -3  -2  333.07   14.90
 -13  -3  -2  342.37   15.50
 -13   3  -2  308.87   14.10
 -13   3  -2  344.17   14.40
 -13   3  -2  317.37   14.50
 -13   3  -2  319.07   14.30
  13   3   2  344.77   15.40
  13   3   2  335.47   13.40
 -13   3  -2  324.97   15.60
 -15  -3  -2   55.79    6.80
 -15  -3  -2   52.99    7.00
 -15  -3  -2   56.59    5.90
 -15  -3  -2   77.09    7.90
 -15   3  -2   58.59    6.90
 -15   3  -2   55.49    6.50
  15   3   2   54.29    5.90
 -18  -4   2    7.30    3.90
 -18  -4   2    6.80    3.50
 -18   4   2    8.50    3.90
 -18   4   2    8.10    3.70
 -16  -4   2   51.29    6.70
 -16  -4   2   54.99    7.30
 -16  -4   2   56.99    6.50
 -16   4   2   52.59    6.10
 -16   4   2   55.69    6.90
 -16   4   2   58.39    6.50
 -14  -4   2  748.73   27.90
 -14  -4   2  784.92   27.60
 -14  -4   2  761.12   28.60
 -14  -4   2  754.92   26.40
 -14   4   2  781.82   28.20
 -14   4   2  759.72   26.20
 -14   4   2  761.12   26.00
 -12  -4   2   10.80    2.80
 -12  -4   2   10.60    3.20
 -12  -4   2   10.10    2.80
 -12   4   2   20.00    3.10
 -12   4   2    9.00    2.50
 -12   4   2   12.10    2.90
 -10  -4   2 1789.02   58.69
  10  -4  -2 1895.81   49.99
 -10  -4   2 1886.71   58.89
 -10  -4   2 1857.41   55.99
 -10  -4   2 1695.73   57.19
 -10   4   2 1830.72   58.39
 -10   4   2 1826.62   56.19
 -10   4   2 1821.62   54.19
 -10   4   2 1997.20   57.09
  -8  -4   2  423.46   16.00
  -8  -4   2  432.06   13.50
   8  -4  -2  444.66   12.20
  -8  -4   2  444.26   14.70
  -8  -4   2  436.46   15.90
  -8  -4   2  416.36   15.70
  -8   4   2  433.96   14.30
   8   4  -2  422.36   14.50
  -8   4   2  463.55   13.40
  -8   4   2  447.26   14.80
  -6  -4   2 3853.41  127.69
  -6  -4   2 4268.87  127.29
  -6  -4   2 4089.29  125.29
  -6  -4   2 4308.17  112.79
   6  -4  -2 4309.67  112.19
   6   4  -2 4103.49  120.19
   6   4  -2 4276.57  122.49
  -6   4   2 4341.77  122.49
   6   4  -2 4250.87  123.29
  -4  -4   2  394.26   13.40
  -4  -4   2  407.06   12.30
  -4  -4   2  378.16   13.80
   4  -4  -2  418.26   11.20
  -4  -4   2  413.36   12.10
  -4  -4   2  386.36   13.40
   4   4  -2  390.46   13.00
   4   4  -2  404.66   13.40
  -4   4   2  408.26   12.10
   4   4  -2  391.66   13.30
   4   4  -2  397.36   13.10
  -4   4   2  388.16   12.40
  -2  -4   2  162.78    5.90
  -2  -4   2  165.08    5.90
  -2  -4   2  155.78    6.20
  -2  -4   2  161.08    6.40
  -2  -4   2  159.78    5.70
   2   4  -2  163.28    5.80
   2   4  -2  150.58    6.10
  -2   4   2  166.28    5.60
  -2   4   2  157.38    6.20
   2   4  -2  153.08    6.00
  -2   4   2  159.98    5.90
   2   4  -2  162.08    5.90
  -2   4   2  162.78    5.20
  -2   4   2  168.88    6.20
   0  -4   2   19.80    2.10
   0  -4  -2   16.60    1.90
   0  -4   2   17.90    1.80
   0  -4  -2   16.40    1.80
   0  -4   2   19.80    1.60
   0  -4   2   29.30    2.20
   0  -4  -2   22.40    1.80
   0  -4  -2   19.90    1.10
   0   4  -2   19.20    1.90
   0   4  -2   21.10    1.90
   0   4  -2   19.20    2.00
   0   4   2   16.90    1.90
   0   4   2   19.30    2.00
   0   4   2   22.30    1.20
   0   4  -2   19.50    1.40
   0   4   2   18.40    2.10
  -2  -4  -2  384.66   13.50
   2  -4   2  378.76   13.10
   2  -4   2  396.96   13.30
   2  -4   2  393.16   12.40
  -2  -4  -2  385.46   13.00
  -2  -4  -2  384.86   11.70
  -2  -4  -2  387.26   13.40
   2  -4   2  383.26   11.90
  -2   4  -2  397.36   12.40
  -2   4  -2  372.96   12.50
   2   4   2  388.06   13.30
  -2   4  -2  382.06   12.40
   2   4   2  366.56   12.80
   2   4   2  383.16   13.10
  -2   4  -2  393.86   13.00
  -4  -4  -2 1222.78   39.00
   4  -4   2 1181.28   37.90
   4  -4   2 1224.48   34.40
   4  -4   2 1194.48   37.90
  -4  -4  -2 1236.78   38.80
  -4  -4  -2 1210.68   37.90
   4  -4   2 1274.57   37.00
  -4  -4  -2 1202.78   35.60
   4   4   2 1232.68   37.40
  -4   4  -2 1238.48   37.00
  -4   4  -2 1210.68   36.10
   4   4   2 1238.18   37.70
  -4   4  -2 1164.58   36.50
  -4   4  -2 1249.18   37.40
   4   4   2 1229.98   37.50
  -6  -4  -2   68.49    4.00
  -6  -4  -2   68.79    5.10
   6  -4   2   71.39    3.80
  -6  -4  -2   77.49    4.90
   6  -4   2   65.29    4.70
  -6  -4  -2   63.49    4.20
   6  -4   2   66.29    3.90
   6   4   2   68.89    4.50
   6   4   2   69.89    4.80
  -6   4  -2   63.59    4.00
   6   4   2   69.29    4.00
  -6   4  -2   70.19    4.00
  -6   4  -2   68.59    4.30
  -6   4  -2   72.09    4.00
  -6   4  -2   81.09    4.60
  -8  -4  -2 1503.65   47.40
   8  -4   2 1435.86   46.80
  -8  -4  -2 1447.16   47.00
  -8  -4  -2 1461.65   44.30
   8  -4   2 1489.85   42.20
  -8  -4  -2 1495.15   48.50
   8   4   2 1490.45   45.40
  -8   4  -2 1458.35   47.60
  -8   4  -2 1535.45   46.10
  -8   4  -2 1422.66   44.50
   8   4   2 1541.35   46.30
  -8   4  -2 1539.15   45.80
  -8   4  -2 1440.76   45.10
 -10  -4  -2  184.58    9.40
 -10  -4  -2  186.78   10.30
 -10  -4  -2  192.78   10.00
 -10  -4  -2  190.98    8.90
 -10  -4  -2  191.28    9.00
  10  -4   2  210.98    9.80
  10  -4   2  198.98    8.30
 -10   4  -2  201.48    9.10
 -10   4  -2  186.18    8.60
  10   4   2  193.58    8.50
 -10   4  -2  178.68    9.50
 -10   4  -2  191.98    9.30
  10   4   2  197.88    9.80
 -10   4  -2  186.68    9.10
  12  -4   2  882.21   31.40
 -12  -4  -2  910.21   32.30
 -12  -4  -2  920.11   30.40
 -12  -4  -2  889.91   31.40
 -12  -4  -2  893.41   33.40
 -12   4  -2  869.61   30.40
 -12   4  -2  961.00   30.80
 -12   4  -2  936.01   32.80
  12   4   2  928.81   28.80
 -12   4  -2  909.61   30.80
  12   4   2  884.61   31.40
 -14  -4  -2    5.70    3.20
 -14  -4  -2    2.60    3.30
  14  -4   2    1.40    2.20
 -14  -4  -2    3.90    3.40
 -14   4  -2    2.60    2.60
 -14   4  -2    5.90    3.10
  14   4   2    7.10    3.40
  14   4   2    2.30    2.50
 -14   4  -2    2.20    2.50
 -16  -4  -2  116.09   10.80
 -16  -4  -2  121.29    8.90
 -16   4  -2  132.39   11.00
 -16   4  -2  121.19    8.80
  16   4   2   97.89    8.20
 -19  -5   2   32.20    6.30
 -19  -5   2   33.10    5.80
 -19   5   2   35.80    5.80
 -19   5   2   35.20    6.00
 -17  -5   2   14.40    4.10
 -17  -5   2    9.50    4.10
 -17   5   2    3.70    3.20
 -17   5   2   10.30    3.90
 -15  -5   2  114.69    7.60
 -15  -5   2  103.69    7.80
 -15  -5   2  114.59    7.90
 -15  -5   2  122.39    9.20
 -15   5   2  111.79    7.70
 -15   5   2  106.69    7.40
 -15   5   2  107.99    7.70
 -13  -5   2   17.20    4.10
 -13  -5   2   12.20    3.30
 -13  -5   2   10.80    3.50
 -13   5   2   14.00    2.90
 -13   5   2    9.30    3.10
 -13   5   2   10.80    2.90
 -13   5   2   13.20    2.70
 -11  -5   2  241.98   11.00
 -11  -5   2  225.08   10.90
 -11  -5   2  237.28   11.00
 -11   5   2  239.18   10.60
 -11   5   2  253.37    9.90
 -11   5   2  236.28    9.60
  -9  -5   2  394.86   15.70
  -9  -5   2  434.56   14.50
  -9  -5   2  436.06   13.60
   9  -5  -2  438.16   12.20
  -9  -5   2  416.66   16.10
  -9  -5   2  404.96   16.00
  -9   5   2  420.26   14.30
  -9   5   2  444.56   14.60
   9   5  -2  431.56   14.00
   9   5  -2  415.66   14.70
  -7  -5   2  924.71   26.50
  -7  -5   2  899.31   30.10
  -7  -5   2  917.11   29.60
  -7  -5   2  930.91   29.10
   7  -5  -2  955.50   25.10
  -7  -5   2  878.81   30.40
  -7   5   2  936.51   27.30
  -7   5   2  912.31   27.30
   7   5  -2  911.91   28.70
  -7   5   2  916.41   28.30
   7   5  -2  931.91   27.30
  -7   5   2  907.11   28.10
   7   5  -2  892.41   29.00
  -5  -5   2    0.60    1.30
  -5  -5   2    2.00    0.60
   5  -5  -2    0.50    0.60
  -5  -5   2    0.60    1.10
  -5  -5   2    0.40    1.10
  -5  -5   2    0.30    1.10
   5   5  -2   -0.70    1.10
   5   5  -2    1.90    1.20
  -5   5   2    0.80    0.60
  -5   5   2    9.80    1.50
   5   5  -2    0.40    0.50
   5   5  -2   -0.30    1.10
  -5   5   2    0.70    0.70
   3  -5  -2  928.01   25.80
  -3  -5   2  893.21   30.00
  -3  -5   2  908.51   29.60
  -3  -5   2  960.70   26.70
  -3  -5   2  929.71   29.60
  -3  -5   2  921.81   28.40
   3   5  -2  949.80   28.80
   3   5  -2  982.00   27.20
  -3   5   2  960.40   28.10
  -3   5   2  947.91   27.70
   3   5  -2  947.21   29.00
  -3   5   2  930.81   28.80
  -3   5   2  960.00   26.60
   3   5  -2  984.80   29.80
   3   5  -2  890.91   28.70
   1  -5  -2  140.69    5.20
   1  -5  -2  142.99    5.90
  -1  -5   2  134.69    6.00
  -1  -5   2  133.69    5.20
   1  -5  -2  143.19    5.00
  -1  -5   2  138.89    5.60
  -1  -5   2  133.99    5.70
  -1   5   2  143.39    4.80
  -1   5   2  134.09    5.70
  -1   5   2  145.19    5.40
   1   5  -2  155.58    5.60
   1   5  -2  142.89    5.30
   1   5  -2  145.29    5.50
   1   5  -2  134.79    5.70
  -1   5   2  130.39    5.80
  -1  -5  -2  956.70   26.40
  -1  -5  -2  924.61   28.50
   1  -5   2  929.61   29.50
   1  -5   2  914.21   26.30
   1  -5   2  918.01   28.90
  -1  -5  -2  929.11   29.70
   1  -5   2  949.40   29.00
  -1  -5  -2  919.31   29.70
  -1   5  -2  941.01   27.50
  -1   5  -2  916.71   28.60
   1   5   2  934.11   28.90
  -1   5  -2  902.31   28.00
  -1   5  -2  938.91   28.10
   1   5   2  908.91   28.60
   3  -5   2   98.49    5.10
  -3  -5  -2   82.09    5.00
  -3  -5  -2   96.39    4.60
   3  -5   2   82.29    4.10
   3  -5   2   90.79    4.70
  -3  -5  -2   89.69    3.80
   3  -5   2   95.59    3.60
  -3  -5  -2   91.49    4.70
   3   5   2   91.99    4.90
   3   5   2   80.99    4.40
  -3   5  -2   84.29    4.40
   3   5   2   87.99    5.00
  -3   5  -2   88.59    4.20
  -3   5  -2   90.69    4.60
  -3   5  -2   92.49    3.90
   5  -5   2  706.93   23.80
   5  -5   2  718.83   24.40
  -5  -5  -2  740.83   25.20
  -5  -5  -2  741.93   24.80
   5  -5   2  712.83   21.70
  -5  -5  -2  741.63   24.40
  -5  -5  -2  758.42   22.50
  -5   5  -2  774.72   23.90
  -5   5  -2  717.03   23.30
  -5   5  -2  706.03   22.90
   5   5   2  754.92   24.20
  -5   5  -2  753.72   23.10
   5   5   2  740.93   23.40
   5   5   2  728.83   24.00
   7  -5   2   62.89    3.70
  -7  -5  -2   47.90    4.90
  -7  -5  -2   53.89    5.00
  -7  -5  -2   55.19    4.20
   7  -5   2   54.79    5.00
  -7  -5  -2   50.29    3.60
   7  -5   2   55.99    3.30
   7   5   2   45.00    4.60
  -7   5  -2   56.09    3.90
  -7   5  -2   53.19    3.40
  -7   5  -2   49.20    4.40
  -7   5  -2   50.69    4.30
  -7   5  -2   52.69    4.00
   7   5   2   49.70    4.60
   7   5   2   48.90    3.40
  -9  -5  -2  202.48    9.10
  -9  -5  -2  182.98    9.60
  -9  -5  -2  176.48    9.80
  -9  -5  -2  203.88    8.80
   9  -5   2  188.88    8.00
   9  -5   2  191.58    9.50
  -9   5  -2  201.88    8.40
  -9   5  -2  167.58    8.60
  -9   5  -2  192.68    9.30
  -9   5  -2  193.28    8.90
   9   5   2  176.18    9.10
   9   5   2  192.88    7.90
  -9   5  -2  190.58    8.80
  11  -5   2   -0.40    2.30
 -11  -5  -2    0.90    3.00
 -11  -5  -2    2.90    2.10
  11  -5   2    0.20    1.90
 -11  -5  -2    3.50    2.40
 -11  -5  -2    2.50    2.40
 -11  -5  -2   -1.20    1.70
  11   5   2    1.30    2.00
 -11   5  -2   -2.80    1.70
 -11   5  -2    0.60    2.20
 -11   5  -2   -1.40    2.10
  11   5   2   -3.00    1.90
 -11   5  -2    1.40    2.10
 -11   5  -2   -0.10    1.80
 -13  -5  -2   46.80    6.40
 -13  -5  -2   46.60    6.80
 -13  -5  -2   50.59    5.90
 -13  -5  -2   43.80    5.80
  13  -5   2   50.09    5.00
  13   5   2   44.60    5.80
 -13   5  -2   41.90    5.50
  13   5   2   48.00    5.40
 -13   5  -2   66.19    6.40
 -13   5  -2   41.90    5.90
 -13   5  -2   52.99    6.00
 -15  -5  -2   -0.50    3.10
 -15  -5  -2    2.60    3.10
 -15  -5  -2    2.90    3.50
 -15   5  -2   -0.20    3.30
 -15   5  -2    0.80    2.90
  15   5   2    3.20    2.60
 -18  -6   2   12.00    4.30
 -18  -6   2   13.30    4.80
 -18   6   2   11.00    4.20
 -18   6   2    8.90    4.00
 -16  -6   2  256.67   14.20
 -16  -6   2  298.27   13.90
 -16  -6   2  313.37   14.30
 -16   6   2  276.77   13.60
 -16   6   2  289.97   13.30
 -14  -6   2   16.00    3.70
 -14  -6   2    7.70    3.90
 -14  -6   2    7.30    3.50
 -14  -6   2    2.10    2.50
 -14   6   2    3.80    3.00
 -14   6   2    7.10    2.90
 -14   6   2    4.00    2.80
 -12  -6   2  115.19    7.60
 -12  -6   2  121.89    7.50
 -12  -6   2  106.19    7.60
 -12   6   2  103.69    6.10
 -12   6   2  117.59    5.80
 -12   6   2   96.59    6.40
 -12   6   2  107.39    7.00
 -10  -6   2  635.44   23.50
 -10  -6   2  655.43   23.20
 -10  -6   2  681.13   21.50
 -10  -6   2  644.94   23.70
  10   6  -2  680.33   20.90
 -10   6   2  642.54   21.70
 -10   6   2  646.34   21.20
 -10   6   2  637.24   21.00
   8  -6  -2   14.80    1.40
  -8  -6   2   12.80    2.10
  -8  -6   2   15.20    2.20
  -8  -6   2   12.30    2.80
  -8  -6   2    7.50    2.30
  -8  -6   2   13.80    2.90
   8   6  -2    9.60    2.40
  -8   6   2   14.10    1.90
  -8   6   2   12.70    2.00
  -8   6   2   11.80    1.40
  -8   6   2   12.20    2.20
   8   6  -2   13.90    1.70
   8   6  -2   17.60    2.50
  -6  -6   2 1884.11   62.39
  -6  -6   2 1951.90   61.89
  -6  -6   2 1908.31   60.29
   6  -6  -2 2029.60   53.59
  -6  -6   2 1954.10   60.79
  -6  -6   2 2028.90   54.89
   6   6  -2 2013.40   59.59
   6   6  -2 2018.00   59.99
  -6   6   2 2015.10   56.59
  -6   6   2 2010.60   58.29
  -6   6   2 2016.90   58.29
   6   6  -2 2012.40   57.49
  -4  -6   2   34.90    3.30
  -4  -6   2   33.70    2.80
  -4  -6   2   35.30    2.10
   4  -6  -2   35.90    2.00
  -4  -6   2   32.90    3.10
  -4  -6   2   33.50    3.00
   4   6  -2   35.70    2.80
   4   6  -2   33.10    1.70
  -4   6   2   30.60    2.80
  -4   6   2   35.60    2.30
  -4   6   2   36.70    2.20
  -4   6   2   36.00    1.70
   4   6  -2   32.80    3.10
   2  -6  -2 1420.06   38.80
  -2  -6   2 1432.26   39.40
   2  -6  -2 1441.36   42.10
  -2  -6   2 1423.76   43.80
  -2  -6   2 1372.46   44.30
  -2  -6   2 1424.96   42.60
   2  -6  -2 1423.46   44.10
  -2  -6   2 1380.36   43.90
   2   6  -2 1444.66   42.90
  -2   6   2 1407.66   42.80
  -2   6   2 1412.06   42.20
   2   6  -2 1445.76   42.30
  -2   6   2 1357.76   42.40
  -2   6   2 1414.16   41.10
   2   6  -2 1411.66   42.50
   0  -6  -2  184.78    6.40
   0  -6   2  188.78    6.80
   0  -6  -2  177.68    7.40
   0  -6  -2  183.98    6.80
   0  -6   2  183.68    7.10
   0  -6   2  179.08    7.20
   0  -6  -2  176.58    7.40
   0  -6   2  192.78    7.80
   0   6   2  194.08    6.30
   0   6   2  185.78    7.10
   0   6   2  172.08    7.30
   0   6  -2  180.08    7.30
   0   6  -2  181.58    6.70
   0   6  -2  169.08    7.00
   0   6   2  178.38    7.30
   0   6  -2  183.58    6.80
   2  -6   2   48.80    3.60
  -2  -6  -2   52.59    3.80
   2  -6   2   53.29    2.80
  -2  -6  -2   51.79    3.60
  -2  -6  -2   56.39    2.40
   2  -6   2   55.99    3.20
   2  -6   2   45.70    3.50
  -2  -6  -2   56.49    3.30
  -2   6  -2   52.39    3.20
  -2   6  -2   46.70    3.00
  -2   6  -2   53.49    3.30
   2   6   2   51.99    3.90
  -2   6  -2   50.59    3.30
   2   6   2   48.00    3.20
   2   6   2   49.70    3.50
  -4  -6  -2  623.44   21.90
   4  -6   2  619.34   21.00
  -4  -6  -2  628.54   21.70
  -4  -6  -2  641.14   19.10
   4  -6   2  613.24   18.90
   4  -6   2  617.24   21.30
   4  -6   2  626.44   19.30
  -4  -6  -2  619.14   21.00
   4   6   2  634.94   21.20
  -4   6  -2  645.54   20.80
   4   6   2  633.54   20.40
  -4   6  -2  628.44   19.80
  -4   6  -2  654.43   19.70
  -4   6  -2  618.84   20.20
   4   6   2  630.44   20.90
   6  -6   2   13.60    2.30
   6  -6   2    6.60    1.70
  -6  -6  -2    9.20    2.40
  -6  -6  -2    9.80    2.20
   6  -6   2    7.90    2.50
  -6  -6  -2    8.60    2.10
  -6  -6  -2    8.90    1.90
   6   6   2    9.50    2.20
  -6   6  -2    9.80    1.70
  -6   6  -2    9.30    2.20
  -6   6  -2    9.20    2.20
  -6   6  -2    6.80    2.10
   6   6   2    9.60    1.80
   6   6   2    6.50    2.30
  -8  -6  -2  747.33   25.80
  -8  -6  -2  733.23   25.70
  -8  -6  -2  739.23   26.50
   8  -6   2  742.23   22.60
  -8  -6  -2  708.23   23.50
   8  -6   2  732.33   25.70
   8  -6   2  737.73   23.80
  -8   6  -2  748.23   24.50
  -8   6  -2  722.13   24.00
  -8   6  -2  729.33   24.70
  -8   6  -2  759.02   25.70
  -8   6  -2  755.92   23.80
   8   6   2  766.42   25.20
   8   6   2  695.43   25.20
   8   6   2  720.53   23.60
  10  -6   2   13.90    3.40
 -10  -6  -2   15.30    3.10
 -10  -6  -2   10.90    3.70
 -10  -6  -2   13.00    3.10
  10  -6   2   14.30    2.70
 -10  -6  -2    9.60    3.30
  10   6   2   14.60    3.40
 -10   6  -2   14.00    3.00
 -10   6  -2   18.30    2.90
 -10   6  -2   16.40    3.40
 -10   6  -2   10.60    3.00
 -10   6  -2   12.80    2.90
 -12  -6  -2  128.19    8.90
 -12  -6  -2  115.99    8.10
 -12  -6  -2  114.39    7.40
 -12  -6  -2  130.29    7.70
 -12  -6  -2  113.99    8.50
  12  -6   2  123.79    6.80
 -12   6  -2  121.79    7.90
 -12   6  -2  123.99    7.80
 -12   6  -2  111.49    7.90
  12   6   2  119.89    8.10
  12   6   2  116.19    7.30
 -14  -6  -2  106.49    7.80
 -14  -6  -2   97.59    8.90
 -14  -6  -2  117.79    9.20
 -14   6  -2  122.19    8.40
 -14   6  -2   91.49    8.50
  14   6   2  110.79    8.30
  14   6   2   98.69    8.10
 -17  -7   2  379.56   18.40
 -17  -7   2  392.06   17.30
 -17   7   2  395.56   17.50
 -17   7   2  389.26   16.70
 -15  -7   2    0.50    3.00
 -15  -7   2    5.70    4.10
 -15  -7   2    4.10    3.00
 -15  -7   2   12.10    3.60
 -15   7   2   12.40    3.80
 -15   7   2    5.50    3.20
 -15   7   2    5.30    2.90
 -13  -7   2  705.83   27.40
 -13  -7   2  735.23   27.00
 -13  -7   2  784.52   27.50
 -13   7   2  732.03   24.50
 -13   7   2  716.63   26.80
 -13   7   2  711.03   25.30
 -11  -7   2    5.20    2.70
 -11  -7   2    4.20    2.30
 -11  -7   2    5.70    2.70
 -11   7   2    3.50    1.90
  11   7  -2    7.90    1.80
 -11   7   2    4.60    2.30
  -9  -7   2  626.54   22.70
  -9  -7   2  638.34   23.50
   9  -7  -2  639.14   18.80
  -9  -7   2  648.14   23.30
  -9  -7   2  673.13   21.80
  -9  -7   2  639.94   20.10
   9   7  -2  615.44   22.20
  -9   7   2  687.53   20.70
  -9   7   2  637.44   21.40
   9   7  -2  664.13   20.40
  -9   7   2  661.23   20.60
   9   7  -2  652.33   21.80
  -7  -7   2  587.94   20.70
  -7  -7   2  580.64   20.10
  -7  -7   2  586.14   19.80
  -7  -7   2  561.04   21.00
   7  -7  -2  614.24   16.90
  -7  -7   2  572.54   18.20
  -7   7   2  609.64   18.30
  -7   7   2  564.44   18.90
  -7   7   2  589.94   18.00
   7   7  -2  592.84   19.80
  -7   7   2  610.04   18.40
   7   7  -2  573.24   20.00
   7   7  -2  569.24   17.90
   5  -7  -2  342.67    9.90
  -5  -7   2  313.27   11.70
  -5  -7   2  333.97   12.10
  -5  -7   2  318.37   12.10
  -5  -7   2  327.17   10.90
  -5  -7   2  316.37   12.50
   5   7  -2  305.67   11.70
  -5   7   2  307.37   11.60
  -5   7   2  317.57   10.90
   5   7  -2  290.07   11.80
   5   7  -2  315.17   11.70
  -5   7   2  336.07   10.80
  -5   7   2  323.97    9.90
   5   7  -2  325.07   10.10
   3  -7  -2 4438.86  117.89
  -3  -7   2 4084.59  131.99
  -3  -7   2 4249.38  128.89
  -3  -7   2 4423.76  118.69
  -3  -7   2 4598.14  133.19
  -3  -7   2 4112.19  133.89
  -3   7   2 4378.36  125.99
   3   7  -2 4421.66  127.19
  -3   7   2 4509.45  122.99
   3   7  -2 4567.54  127.69
   3   7  -2 4507.05  129.29
  -3   7   2 4387.66  128.09
   3   7  -2 4534.95  128.99
  -3   7   2 4375.76  129.19
  -1  -7   2    7.30    1.70
  -1  -7   2    9.60    1.80
   1  -7  -2    6.40    1.40
   1  -7  -2    7.80    1.80
   1  -7  -2    9.60    1.30
  -1  -7   2    7.10    1.60
  -1  -7   2    6.60    1.60
  -1   7   2    5.60    1.50
   1   7  -2    6.60    1.60
   1   7  -2    6.20    1.90
   1   7  -2    6.40    1.70
  -1   7   2    6.50    1.30
  -1   7   2    5.40    1.80
  -1   7   2    8.10    2.00
   1   7  -2    7.80    1.60
  -1  -7  -2 4466.95  119.39
   1  -7   2 4279.07  129.19
   1  -7   2 4070.49  128.29
   1  -7   2 4175.78  115.09
  -1  -7  -2 4048.50  114.89
  -1  -7  -2 4263.67  125.39
   1  -7   2 4156.28  126.09
  -1  -7  -2 4278.17  129.69
  -1  -7  -2 4003.90  129.89
  -1   7  -2 4428.46  123.29
   1   7   2 4110.69  124.89
   1   7   2 4629.24  122.39
  -1   7  -2 4446.46  125.09
   1   7   2 4231.08  124.09
   1   7   2 4319.57  125.99
  -1   7  -2 4351.26  120.49
  -3  -7  -2   98.49    5.10
  -3  -7  -2  102.89    4.00
   3  -7   2  101.29    4.10
   3  -7   2   95.09    5.50
   3  -7   2   91.29    5.30
   3  -7   2   90.79    4.50
  -3  -7  -2   91.89    5.60
  -3  -7  -2   98.89    5.60
  -3   7  -2   95.29    4.90
   3   7   2   99.99    4.90
  -3   7  -2  101.69    4.80
   3   7   2  107.19    5.90
  -3   7  -2   91.49    5.10
  -3   7  -2   92.99    4.90
   3   7   2  103.59    5.80
  -5  -7  -2 2178.18   68.89
  -5  -7  -2 2285.37   64.89
  -5  -7  -2 2212.48   71.19
   5  -7   2 2132.79   69.39
   5  -7   2 2175.68   69.29
   5  -7   2 2232.18   62.59
  -5  -7  -2 2314.77   71.39
  -5   7  -2 2302.77   67.19
   5   7   2 2351.26   68.09
   5   7   2 2272.77   68.09
  -5   7  -2 2302.27   68.29
   5   7   2 2351.66   69.29
  -5   7  -2 2256.87   65.69
  -5   7  -2 2353.36   67.19
  -7  -7  -2  386.26   13.50
   7  -7   2  380.46   13.20
   7  -7   2  396.96   14.10
  -7  -7  -2  401.86   16.00
   7  -7   2  388.06   15.30
  -7  -7  -2  409.06   15.50
  -7  -7  -2  388.86   15.30
   7   7   2  412.66   15.10
  -7   7  -2  373.86   13.90
  -7   7  -2  385.76   13.20
   7   7   2  376.16   15.10
  -7   7  -2  386.66   14.50
  -7   7  -2  369.26   14.10
   7   7   2  377.46   13.50
   9  -7   2   66.39    4.60
  -9  -7  -2   71.49    4.90
  -9  -7  -2   73.99    5.90
  -9  -7  -2   64.19    6.30
   9  -7   2   63.69    6.20
  -9  -7  -2   68.19    6.50
  -9   7  -2   71.49    5.10
  -9   7  -2   71.59    5.40
  -9   7  -2   71.19    5.40
   9   7   2   62.99    5.90
   9   7   2   70.39    5.40
  -9   7  -2   59.29    5.40
  11  -7   2  324.97   12.30
 -11  -7  -2  313.87   13.20
 -11  -7  -2  306.47   14.80
 -11  -7  -2  320.97   14.20
 -11  -7  -2  305.17   15.30
 -11   7  -2  300.87   13.50
 -11   7  -2  356.96   14.00
 -11   7  -2  322.77   13.60
  11   7   2  335.27   14.30
 -11   7  -2  310.57   14.40
 -13  -7  -2   -2.50    2.30
  13  -7   2   -3.50    1.50
 -13  -7  -2   -2.30    2.90
 -13  -7  -2    0.10    2.70
 -13   7  -2   -2.70    2.50
 -13   7  -2    2.10    3.00
  13   7   2   -1.40    2.50
 -13   7  -2   -1.80    2.00
  13   7   2   -1.50    2.20
 -15  -7  -2  347.37   17.10
 -15  -7  -2  369.26   18.30
 -15   7  -2  368.36   17.00
  15   7   2  408.26   17.60
  15   7   2  361.56   15.70
 -15   7  -2  399.56   17.40
 -18  -8   2    4.60    3.40
 -18  -8   2    0.10    4.10
 -18   8   2    4.40    3.70
 -18   8   2    4.60    3.40
 -16  -8   2   84.09    8.70
 -16  -8   2   95.49    8.80
 -16  -8   2   67.09    7.20
 -16   8   2  103.29    7.30
 -16   8   2   76.39    7.60
 -14  -8   2   97.49    7.60
 -14  -8   2   99.69    7.10
 -14  -8   2   85.69    8.50
 -14  -8   2   85.99    8.20
 -14   8   2   98.69    7.20
 -14   8   2   96.59    7.60
 -14   8   2  100.89    6.60
 -12  -8   2  129.29    8.30
 -12  -8   2  123.09    8.40
 -12  -8   2  110.99    7.90
 -12   8   2  121.99    7.00
 -12   8   2  123.39    6.60
 -10  -8   2    0.50    1.50
 -10  -8   2    2.40    1.80
 -10  -8   2    1.90    2.40
 -10  -8   2    1.90    2.60
 -10  -8   2    3.00    2.40
 -10   8   2    3.10    1.60
 -10   8   2    1.00    1.50
  10   8  -2    1.90    1.20
  10   8  -2    5.00    2.10
  10   8  -2    0.20    1.40
  -8  -8   2  231.68   10.40
  -8  -8   2  217.38    8.90
   8  -8  -2  230.18    7.50
  -8  -8   2  227.78   10.50
  -8  -8   2  226.38   10.00
  -8  -8   2  230.68    9.40
   8   8  -2  214.08    7.90
  -8   8   2  236.68    8.30
   8   8  -2  221.88    9.60
   8   8  -2  221.18    9.90
  -8   8   2  218.28    8.20
  -8   8   2  224.48    9.10
  -6  -8   2  192.78    8.50
  -6  -8   2  182.68    7.70
  -6  -8   2  201.08    9.00
  -6  -8   2  205.68    8.70
  -6  -8   2  206.58    9.40
   6  -8  -2  199.58    6.80
  -6   8   2  206.08    6.60
  -6   8   2  201.88    6.90
   6   8  -2  184.18    8.50
   6   8  -2  198.68    6.90
  -6   8   2  201.08    7.90
   6   8  -2  188.78    8.50
  -6   8   2  204.58    7.60
  -6   8   2  202.38    8.60
   6   8  -2  203.18    8.70
  -4  -8   2  170.38    7.70
  -4  -8   2  190.08    8.40
  -4  -8   2  174.98    7.80
   4  -8  -2  180.38    6.40
  -4  -8   2  170.38    7.20
  -4  -8   2  174.78    7.40
   4   8  -2  177.88    7.80
   4   8  -2  177.58    6.30
   4   8  -2  180.78    8.00
   4   8  -2  183.08    7.80
  -4   8   2  183.68    7.10
  -4   8   2  167.58    7.50
  -4   8   2  177.78    6.90
  -4   8   2  180.48    5.60
  -2  -8   2    2.80    1.70
   2  -8  -2    1.20    1.20
  -2  -8   2   -0.40    1.30
   2  -8  -2    1.30    0.80
  -2  -8   2    3.10    1.20
   2  -8  -2    1.90    1.20
  -2  -8   2    1.00    1.50
  -2   8   2    2.00    1.20
  -2   8   2    0.70    1.60
  -2   8   2    2.90    1.40
   2   8  -2    1.70    1.40
  -2   8   2   -0.40    1.50
   2   8  -2    1.00    1.50
   2   8  -2    0.70    1.50
   0  -8   2   63.69    4.20
   0  -8   2   62.49    3.90
   0  -8  -2   63.99    4.20
   0  -8   2   63.89    4.00
   0  -8  -2   62.39    3.30
   0  -8  -2   63.59    3.60
   0  -8   2   60.09    3.80
   0   8   2   66.39    3.50
   0   8  -2   65.79    4.30
   0   8  -2   64.79    3.90
   0   8  -2   60.09    4.10
   0   8   2   57.99    4.30
   0   8   2   60.79    3.90
   0   8  -2   61.89    3.60
   0   8   2   52.49    4.20
  -2  -8  -2  335.07   13.00
   2  -8   2  341.77   13.00
   2  -8   2  324.77   12.60
  -2  -8  -2  344.77   13.20
  -2  -8  -2  355.36   10.20
   2  -8   2  342.17   11.90
   2  -8   2  360.86   11.60
  -2  -8  -2  340.67   12.10
   2   8   2  322.47   12.70
  -2   8  -2  340.27   12.00
  -2   8  -2  340.87   11.70
   2   8   2  317.27   12.90
  -2   8  -2  340.77   12.60
  -2   8  -2  322.97   12.20
  -4  -8  -2  348.37   14.20
  -4  -8  -2  367.16   14.50
   4  -8   2  364.56   11.70
   4  -8   2  363.56   13.80
  -4  -8  -2  379.56   11.70
   4  -8   2  362.16   12.30
  -4  -8  -2  350.06   13.40
   4  -8   2  364.36   14.10
   4   8   2  352.96   13.90
  -4   8  -2  367.86   13.50
   4   8   2  365.76   12.90
  -4   8  -2  364.96   12.80
   4   8   2  352.06   13.80
  -4   8  -2  348.07   13.20
  -4   8  -2  376.46   13.10
  -6  -8  -2  208.18   10.30
   6  -8   2  212.18    9.20
  -6  -8  -2  213.38    9.70
  -6  -8  -2  223.38    8.30
   6  -8   2  207.68   10.10
   6  -8   2  218.38    8.60
  -6  -8  -2  223.88   10.30
   6   8   2  196.78    9.80
  -6   8  -2  224.58    9.50
   6   8   2  208.68    8.50
   6   8   2  208.38    9.70
  -6   8  -2  212.18    9.20
  -6   8  -2  218.78    9.00
  -8  -8  -2    3.40    2.60
   8  -8   2    8.00    2.20
  -8  -8  -2    4.20    3.00
  -8  -8  -2    5.80    2.70
   8  -8   2   21.30    3.90
   8  -8   2    5.30    1.80
  -8  -8  -2    6.20    2.10
   8   8   2    1.20    2.40
   8   8   2    3.80    2.50
  -8   8  -2    4.70    2.40
  -8   8  -2    5.20    2.40
  -8   8  -2    8.30    2.70
  10  -8   2   82.49    5.30
 -10  -8  -2   80.49    7.50
 -10  -8  -2   71.19    7.20
 -10  -8  -2   85.89    5.80
 -10  -8  -2   82.09    6.60
 -10   8  -2   79.39    6.30
 -10   8  -2   71.59    6.40
 -10   8  -2   75.79    5.90
  10   8   2   81.69    6.30
 -10   8  -2   76.59    6.60
 -12  -8  -2   14.30    3.70
 -12  -8  -2   11.50    4.60
  12  -8   2   14.80    3.00
 -12  -8  -2   13.40    4.30
 -12  -8  -2   15.80    3.50
  12   8   2   20.20    4.20
 -12   8  -2   10.30    3.20
 -12   8  -2    9.40    3.60
 -12   8  -2   16.10    3.60
 -12   8  -2   15.30    3.90
 -14  -8  -2   32.30    5.60
 -14  -8  -2   29.40    5.90
 -14  -8  -2   38.20    5.30
 -14   8  -2   33.40    5.70
  14   8   2   25.20    4.70
  14   8   2   32.90    5.30
 -14   8  -2   37.50    5.60
 -17  -9   2  349.77   17.00
 -17  -9   2  359.06   17.70
 -17  -9   2  353.66   16.00
 -17   9   2  324.37   15.20
 -15  -9   2   70.39    7.90
 -15  -9   2   78.19    8.10
 -15  -9   2   81.09    7.50
 -15   9   2   83.19    7.10
 -15   9   2   70.09    7.30
 -13  -9   2  644.14   25.40
 -13  -9   2  680.03   25.00
 -13  -9   2  654.03   25.20
 -13   9   2  641.24   22.00
 -13   9   2  641.64   23.20
 -13   9   2  598.24   24.30
 -11  -9   2  147.59    9.40
 -11  -9   2  182.48    9.60
 -11  -9   2  167.48    9.30
  11   9  -2  163.08    8.90
 -11   9   2  165.38    7.50
 -11   9   2  156.68    8.30
  -9  -9   2  819.52   26.80
  -9  -9   2  810.22   28.40
  -9  -9   2  794.62   24.80
  -9  -9   2  762.82   28.40
  -9  -9   2  797.02   27.40
  -9   9   2  816.02   24.70
   9   9  -2  806.42   27.30
  -9   9   2  787.82   26.10
   9   9  -2  790.72   26.80
  -7  -9   2   13.20    3.00
  -7  -9   2    8.30    2.30
  -7  -9   2   12.00    2.60
  -7  -9   2   13.20    3.10
  -7  -9   2    7.00    2.20
   7  -9  -2   13.30    1.70
   7   9  -2    9.60    2.20
  -7   9   2   10.30    1.60
  -7   9   2   11.10    1.90
   7   9  -2   12.00    1.70
   7   9  -2   16.50    3.00
  -7   9   2   11.40    2.30
  -7   9   2   12.20    2.30
   5  -9  -2   66.29    3.40
  -5  -9   2   58.29    4.00
  -5  -9   2   62.59    4.60
  -5  -9   2   56.19    4.40
  -5  -9   2   59.19    4.10
  -5  -9   2   63.19    5.00
  -5   9   2   60.19    3.70
   5   9  -2   59.49    3.10
   5   9  -2   56.39    5.00
  -5   9   2   60.69    4.40
   5   9  -2   66.39    4.70
  -5   9   2   59.59    2.70
   5   9  -2   61.79    4.60
  -5   9   2   58.39    3.70
   3  -9  -2  210.38    7.50
  -3  -9   2  194.48    8.60
  -3  -9   2  200.08    9.00
  -3  -9   2  204.68    8.00
  -3  -9   2  205.38    8.00
   3  -9  -2  197.38    8.30
  -3  -9   2  201.88    9.10
   3   9  -2  207.08    8.80
  -3   9   2  196.58    8.60
   3   9  -2  185.38    8.50
  -3   9   2  203.08    8.20
   3   9  -2  200.88    7.20
  -3   9   2  202.48    7.70
   3   9  -2  209.08    8.70
   1  -9  -2 1018.70   30.40
  -1  -9   2 1075.59   34.60
  -1  -9   2 1054.59   34.70
  -1  -9   2 1055.19   31.00
   1  -9  -2 1087.99   32.20
   1  -9  -2 1091.99   34.60
  -1   9   2 1094.99   32.10
  -1   9   2 1049.79   33.30
   1   9  -2 1067.39   33.20
   1   9  -2 1053.99   33.10
  -1   9   2 1040.20   33.70
   1   9  -2 1036.10   33.60
  -1   9   2 1053.99   33.20
   1   9  -2 1058.69   31.80
   1  -9   2  144.39    6.40
   1  -9   2  136.69    6.90
   1  -9   2  128.79    6.10
  -1  -9  -2  151.08    7.20
  -1  -9  -2  140.99    7.10
  -1  -9  -2  139.79    6.20
  -1  -9  -2  149.09    6.20
   1  -9   2  139.49    7.30
   1   9   2  140.59    6.90
   1   9   2  159.88    7.10
  -1   9  -2  136.29    6.80
   1   9   2  144.79    6.00
   1   9   2  134.69    7.30
  -1   9  -2  150.08    6.30
  -1   9  -2  141.99    6.40
  -3  -9  -2  135.49    7.60
  -3  -9  -2  141.29    6.70
   3  -9   2  147.19    5.80
   3  -9   2  136.59    7.30
   3  -9   2  142.99    6.50
   3  -9   2  157.78    7.70
  -3  -9  -2  151.38    5.10
  -3  -9  -2  138.79    7.50
  -3   9  -2  138.69    6.80
   3   9   2  150.38    7.60
  -3   9  -2  144.89    7.20
  -3   9  -2  137.79    6.60
   3   9   2  151.48    6.70
  -3   9  -2  152.38    6.60
   3   9   2  144.49    7.80
  -5  -9  -2  349.37   13.70
  -5  -9  -2  358.96   11.60
   5  -9   2  356.96   12.30
  -5  -9  -2  357.86   14.50
  -5  -9  -2  335.37   14.40
   5  -9   2  358.96   14.30
   5  -9   2  340.27   13.60
  -5   9  -2  335.27   13.20
   5   9   2  339.97   14.10
   5   9   2  359.76   12.70
  -5   9  -2  329.97   12.60
   5   9   2  343.57   13.60
  -5   9  -2  349.27   13.40
  -5   9  -2  358.26   13.10
  -7  -9  -2  182.28    7.50
   7  -9   2  181.08    7.90
  -7  -9  -2  174.58    9.40
   7  -9   2  181.98    9.60
  -7  -9  -2  182.98    9.30
  -7  -9  -2  176.48    9.40
   7  -9   2  165.78    8.00
  -7   9  -2  164.78    8.50
   7   9   2  186.68    9.50
  -7   9  -2  157.48    8.40
   7   9   2  172.78    8.90
  -7   9  -2  167.18    8.00
  -9  -9  -2    0.60    3.00
  -9  -9  -2    2.30    1.70
   9  -9   2    3.00    2.00
  -9  -9  -2    1.10    2.10
  -9  -9  -2   -4.80    2.00
  -9   9  -2    3.10    2.60
  -9   9  -2    3.60    2.40
   9   9   2    1.20    2.50
   9   9   2   -1.00    2.40
  -9   9  -2    2.10    2.40
  -9   9  -2    1.90    2.20
 -11  -9  -2  313.27   13.20
 -11  -9  -2  314.97   15.90
 -11  -9  -2  324.27   15.00
 -11  -9  -2  321.07   15.30
  11  -9   2  315.07   12.60
  11   9   2  341.97   14.60
 -11   9  -2  311.57   13.90
 -11   9  -2  334.97   14.50
 -11   9  -2  310.77   14.70
 -11   9  -2  334.27   14.20
 -13  -9  -2  117.89    9.50
 -13  -9  -2  125.59    8.60
 -13  -9  -2  126.79    8.10
 -13   9  -2  115.19    8.70
  13   9   2  118.39    8.40
 -13   9  -2  115.79    8.60
 -16 -10   2  114.29    9.40
 -16 -10   2  143.49   10.50
 -16 -10   2  134.19    9.30
 -16  10   2  155.68    9.10
 -16  10   2  143.89    9.60
 -14 -10   2   16.10    3.80
 -14 -10   2   11.10    4.00
 -14 -10   2   15.40    3.90
 -14  10   2   14.00    3.30
 -14  10   2   17.30    4.20
 -12 -10   2   54.29    6.30
 -12 -10   2   51.09    6.20
 -12 -10   2   54.89    6.50
 -12  10   2   58.79    5.00
 -12  10   2   44.30    5.20
  12  10  -2   49.70    5.80
 -10 -10   2  270.97   11.10
 -10 -10   2  278.57   11.40
 -10 -10   2  289.37   12.70
 -10 -10   2  292.37   13.30
 -10 -10   2  255.37   13.00
  10  10  -2  291.47   12.20
 -10  10   2  275.27   11.70
 -10  10   2  276.47   10.40
  10  10  -2  284.37   12.60
 -10  10   2  259.77   12.20
  -8 -10   2  410.56   15.30
  -8 -10   2  387.06   16.40
   8 -10  -2  410.16   12.80
  -8 -10   2  424.06   15.70
  -8 -10   2  407.56   16.30
  -8 -10   2  383.36   14.30
   8  10  -2  419.36   15.60
  -8  10   2  416.86   13.30
   8  10  -2  370.26   15.50
  -8  10   2  392.76   15.50
  -8  10   2  385.86   14.60
  -8  10   2  404.06   13.90
  -6 -10   2  197.18    9.40
  -6 -10   2  227.08   10.30
  -6 -10   2  196.38    9.30
  -6 -10   2  216.28    9.10
  -6 -10   2  214.68    8.70
   6 -10  -2  212.48    7.60
  -6  10   2  193.18    9.00
   6  10  -2  190.28    9.30
   6  10  -2  203.38    9.40
   6  10  -2  209.68    9.50
   6  10  -2  200.68    7.40
  -6  10   2  211.98    8.40
  -6  10   2  211.08    7.10
  -6  10   2  206.38    8.50
   4 -10  -2  188.48    7.20
  -4 -10   2  166.98    8.30
  -4 -10   2  190.58    7.80
  -4 -10   2  195.08    8.10
  -4 -10   2  185.78    9.00
  -4 -10   2  184.88    8.80
   4  10  -2  171.98    8.50
   4  10  -2  191.58    8.60
  -4  10   2  183.78    7.60
  -4  10   2  194.58    7.90
   4  10  -2  192.48    7.00
   4  10  -2  166.88    8.50
  -4  10   2  182.68    8.40
  -2 -10   2    3.70    1.90
   2 -10  -2    4.40    1.60
   2 -10  -2    4.70    1.70
  -2 -10   2    5.50    2.30
  -2 -10   2    5.80    1.40
  -2 -10   2    9.00    2.30
   2  10  -2    0.70    1.80
  -2  10   2    4.00    2.20
   2  10  -2    4.30    1.30
   2  10  -2    5.70    2.30
  -2  10   2    3.50    1.90
  -2  10   2    1.80    1.70
  -2  10   2    2.40    1.60
   0 -10  -2   44.60    4.20
   0 -10   2   49.60    3.60
   0 -10  -2   50.29    3.60
   0 -10   2   58.29    3.90
   0 -10   2   44.10    4.50
   0 -10  -2   52.69    3.10
   0  10   2   51.99    4.00
   0  10  -2   49.20    3.50
   0  10  -2   39.70    4.10
   0  10   2   46.50    4.30
   0  10   2   48.50    3.50
   0  10  -2   44.00    4.30
   0  10  -2   41.70    3.90
   0  10   2   43.90    4.60
   2 -10   2  149.59    6.30
  -2 -10  -2  141.59    6.60
  -2 -10  -2  130.79    7.20
   2 -10   2  140.99    7.50
  -2 -10  -2  146.19    6.40
  -2 -10  -2  140.69    7.60
   2 -10   2  137.09    6.50
  -2  10  -2  142.79    6.70
   2  10   2  141.69    6.20
   2  10   2  144.79    7.20
  -2  10  -2  133.29    7.20
   2  10   2  139.59    7.40
  -2  10  -2  129.39    6.90
  -2  10  -2  143.59    6.40
   2  10   2  137.49    7.70
   4 -10   2   11.90    2.40
  -4 -10  -2   13.30    2.80
   4 -10   2   13.00    2.80
  -4 -10  -2   13.70    2.90
  -4 -10  -2   11.00    2.40
   4  10   2   18.60    3.70
   4  10   2   10.00    2.90
   4  10   2   13.70    2.30
  -4  10  -2   13.60    2.50
  -4  10  -2   11.30    2.70
  -4  10  -2   10.10    2.60
  -4  10  -2   11.40    2.40
   6 -10   2  161.18    8.10
  -6 -10  -2  145.69    8.70
   6 -10   2  154.88    7.30
  -6 -10  -2  130.79    8.60
  -6 -10  -2  166.98    7.10
  -6 -10  -2  167.58    8.50
  -6  10  -2  158.08    7.80
   6  10   2  169.88    7.30
   6  10   2  152.48    8.80
  -6  10  -2  158.88    8.20
  -6  10  -2  161.78    8.00
   6  10   2  152.68    8.30
  -6  10  -2  150.38    7.50
  -8 -10  -2  305.87   14.30
   8 -10   2  288.57   12.00
  -8 -10  -2  319.17   11.50
  -8 -10  -2  310.27   13.60
   8 -10   2  287.97   11.50
  -8 -10  -2  281.07   13.60
   8  10   2  271.07   13.30
  -8  10  -2  305.47   12.70
  -8  10  -2  289.57   12.70
  -8  10  -2  291.97   12.80
  -8  10  -2  305.77   12.30
   8  10   2  282.87   12.80
 -10 -10  -2  290.37   15.00
  10 -10   2  298.37   12.10
 -10 -10  -2  306.77   14.60
 -10 -10  -2  333.37   14.90
  10  10   2  316.37   13.90
 -10  10  -2  297.57   13.60
 -10  10  -2  312.87   13.60
  10  10   2  290.47   14.30
 -10  10  -2  296.97   13.10
 -10  10  -2  311.97   14.20
 -12 -10  -2   34.80    5.50
 -12 -10  -2   31.10    5.20
  12 -10   2   25.90    3.90
 -12  10  -2   24.20    4.90
  12  10   2   29.20    5.10
 -12  10  -2   25.50    4.80
 -12  10  -2   24.20    4.30
 -14 -10  -2   52.19    7.10
 -14 -10  -2   31.70    6.40
 -14  10  -2   33.00    5.70
  14  10   2   40.60    5.90
  14  10   2   41.40    5.90
 -15 -11   2  224.88   13.10
 -15 -11   2  235.48   11.90
 -15 -11   2  227.48   13.10
 -15  11   2  235.28   13.00
 -15  11   2  232.98   12.40
 -13 -11   2    4.50    3.80
 -13 -11   2   10.80    4.00
 -13 -11   2    6.10    3.70
 -13  11   2    7.10    3.50
 -13  11   2    2.40    3.00
 -11 -11   2  335.97   14.60
 -11 -11   2  323.87   15.00
 -11 -11   2  303.17   14.80
 -11 -11   2  310.17   12.80
  11  11  -2  328.17   14.00
 -11  11   2  314.47   13.40
 -11  11   2  300.87   14.00
  11  11  -2  330.17   14.40
  -9 -11   2  222.98   10.00
  -9 -11   2  230.58   11.30
  -9 -11   2  195.58   10.70
  -9 -11   2  210.48    9.50
  -9 -11   2  226.98   10.60
   9  11  -2  206.48   10.50
   9  11  -2  220.48   10.40
  -9  11   2  200.68   10.30
  -9  11   2  214.08    9.70
  -7 -11   2  191.08    8.50
   7 -11  -2  176.08    6.90
  -7 -11   2  166.58    8.90
  -7 -11   2  183.48    9.40
  -7 -11   2  178.18    8.90
  -7 -11   2  179.08    8.60
   7  11  -2  172.28    8.90
   7  11  -2  174.98    9.00
  -7  11   2  169.28    8.00
  -7  11   2  173.68    8.60
  -7  11   2  176.78    7.70
   5 -11  -2  615.84   19.20
  -5 -11   2  641.64   23.00
  -5 -11   2  637.44   22.40
  -5 -11   2  607.94   22.40
  -5 -11   2  606.74   20.20
  -5 -11   2  642.14   21.20
   5  11  -2  649.64   19.80
  -5  11   2  573.04   21.50
   5  11  -2  652.63   22.20
  -5  11   2  664.33   21.10
   5  11  -2  614.44   22.00
  -5  11   2  627.74   20.60
   5  11  -2  591.24   21.60
   3 -11  -2  234.48    8.70
  -3 -11   2  236.88    9.00
  -3 -11   2  227.48    9.40
  -3 -11   2  250.87   10.70
  -3 -11   2  230.78   10.20
   3 -11  -2  217.68    9.50
  -3  11   2  203.98    9.70
  -3  11   2  215.48    9.80
   3  11  -2  224.28   10.00
  -3  11   2  238.68    9.20
   3  11  -2  237.08    8.50
   3  11  -2  220.18   10.00
   3  11  -2  226.28   10.10
  -3  11   2  232.78    9.60
   1 -11  -2 1030.10   31.00
  -1 -11   2  998.10   31.40
  -1 -11   2 1046.20   35.20
  -1 -11   2 1090.79   32.40
   1 -11  -2 1069.09   32.20
   1 -11  -2 1031.60   34.90
  -1 -11   2 1067.89   35.00
  -1  11   2 1095.19   32.70
   1  11  -2 1058.59   34.30
   1  11  -2 1058.99   33.90
   1  11  -2 1051.29   33.70
  -1  11   2 1073.49   33.90
  -1  11   2 1059.79   34.50
  -1  11   2 1065.59   33.80
  -1 -11  -2  535.75   19.70
  -1 -11  -2  524.25   17.30
   1 -11   2  535.15   17.50
   1 -11   2  555.04   18.70
  -1 -11  -2  521.55   17.60
   1 -11   2  554.04   19.80
  -1  11  -2  514.15   19.00
   1  11   2  530.55   17.70
   1  11   2  519.55   18.80
  -1  11  -2  532.95   17.50
  -1  11  -2  523.55   18.40
   1  11   2  549.74   18.90
   1  11   2  503.15   19.20
  -1  11  -2  507.05   18.60
   3 -11   2  892.61   29.90
  -3 -11  -2  874.11   30.40
   3 -11   2  844.02   27.80
   3 -11   2  851.01   26.50
  -3 -11  -2  883.31   30.40
  -3 -11  -2  887.31   26.80
  -3 -11  -2  863.41   28.20
  -3  11  -2  877.21   28.50
   3  11   2  870.11   29.00
   3  11   2  843.42   29.70
  -3  11  -2  915.41   27.30
   3  11   2  878.71   29.00
  -3  11  -2  849.12   29.00
  -3  11  -2  817.02   28.20
   5 -11   2  163.38    7.70
   5 -11   2  149.79    8.40
  -5 -11  -2  167.18    9.40
  -5 -11  -2  169.58    9.40
  -5 -11  -2  179.98    8.50
  -5  11  -2  164.38    7.70
   5  11   2  165.98    9.20
  -5  11  -2  152.68    8.10
   5  11   2  161.78    7.50
  -5  11  -2  174.48    8.30
   5  11   2  168.88    8.80
   7 -11   2  149.49    7.80
  -7 -11  -2  141.19    9.00
   7 -11   2  141.49    7.20
  -7 -11  -2  146.09    8.40
  -7 -11  -2  149.99    9.30
   7  11   2  152.18    8.40
   7  11   2  140.59    8.90
  -7  11  -2  143.59    7.90
  -7  11  -2  145.89    8.00
  -7  11  -2  131.39    8.00
  -7  11  -2  138.69    7.50
  -9 -11  -2  376.16   17.10
  -9 -11  -2  380.86   16.60
   9 -11   2  389.96   14.40
  -9 -11  -2  397.96   17.60
  -9  11  -2  390.66   15.30
  -9  11  -2  344.97   15.50
  -9  11  -2  395.96   15.90
   9  11   2  364.56   16.40
  -9  11  -2  386.86   16.00
   9  11   2  377.76   15.90
 -11 -11  -2   35.90    5.70
 -11 -11  -2   30.30    5.40
  11 -11   2   33.50    4.40
  11  11   2   27.90    4.60
 -11  11  -2   40.80    5.40
 -11  11  -2   30.50    5.10
 -11  11  -2   36.10    5.10
 -11  11  -2   22.30    4.30
 -13 -11  -2  185.38   11.90
 -13 -11  -2  184.88   11.30
 -13  11  -2  177.68   11.20
  13  11   2  184.28   10.70
 -13  11  -2  194.28   11.30
 -13  11  -2  164.68   10.40
 -16 -12   2   31.00    6.10
 -16 -12   2   34.40    6.40
 -16 -12   2   47.70    6.00
 -16  12   2   48.70    6.60
 -16  12   2   37.50    6.40
 -14 -12   2    1.80    2.50
 -14 -12   2    3.90    3.80
 -14 -12   2    1.20    2.40
 -14  12   2   -1.40    2.60
 -14  12   2    2.40    3.40
 -12 -12   2   83.19    8.20
 -12 -12   2   77.79    8.00
 -12 -12   2   79.59    7.60
 -12  12   2   62.99    6.50
 -12  12   2   81.09    7.80
  12  12  -2   78.09    7.50
 -10 -12   2  158.98    8.50
 -10 -12   2  160.18    9.50
 -10 -12   2  148.39    9.80
 -10 -12   2  171.58    9.40
 -10 -12   2  173.08    8.60
 -10  12   2  159.98    8.70
 -10  12   2  169.38    9.50
  10  12  -2  164.08    9.20
  10  12  -2  148.99    9.20
  -8 -12   2    0.40    1.90
  -8 -12   2    5.10    2.40
  -8 -12   2    2.90    2.90
  -8 -12   2    4.60    2.80
  -8 -12   2   -1.00    1.40
  -8  12   2    1.60    2.10
   8  12  -2    6.90    3.00
   8  12  -2   -1.00    2.10
  -8  12   2    1.30    2.60
  -6 -12   2  306.37   12.10
  -6 -12   2  293.57   13.40
  -6 -12   2  306.27   13.10
   6 -12  -2  301.47   10.80
  -6 -12   2  295.67   13.10
  -6 -12   2  314.67   12.30
  -6  12   2  302.87   11.90
   6  12  -2  297.57   12.80
   6  12  -2  313.67   13.00
   6  12  -2  313.07   13.20
  -6  12   2  293.27   11.80
  -6  12   2  308.97   13.00
  -4 -12   2   14.40    3.00
  -4 -12   2   20.90    2.80
   4 -12  -2   22.10    2.80
  -4 -12   2   24.10    3.90
  -4 -12   2   26.10    3.90
  -4  12   2   25.50    3.20
   4  12  -2   20.10    3.50
   4  12  -2   20.20    3.60
  -4  12   2   23.90    3.80
   4  12  -2   24.10    2.60
  -4  12   2   13.90    3.20
   4  12  -2   21.10    3.60
  -4  12   2   20.80    3.00
  -2 -12   2  130.29    5.60
   2 -12  -2  118.69    6.60
  -2 -12   2  134.69    6.60
  -2 -12   2  121.79    7.40
  -2 -12   2  123.19    7.10
   2 -12  -2  128.89    6.20
   2  12  -2  117.09    5.50
  -2  12   2  117.89    6.10
  -2  12   2  124.89    7.30
   2  12  -2  128.79    7.10
   2  12  -2  114.29    6.80
  -2  12   2  116.69    6.60
  -2  12   2  134.49    7.20
   2  12  -2  117.59    7.10
   0 -12  -2   37.70    3.80
   0 -12   2   30.50    3.60
   0 -12   2   37.10    3.80
   0 -12  -2   34.30    2.60
   0 -12  -2   35.80    4.30
   0 -12   2   32.90    4.40
   0  12  -2   33.50    3.40
   0  12   2   26.70    4.20
   0  12   2   33.90    4.10
   0  12   2   31.40    3.40
   0  12   2   34.70    4.30
   0  12  -2   29.00    3.90
   0  12  -2   33.60    4.00
   0  12  -2   36.90    4.10
  -2 -12  -2   10.60    2.20
   2 -12   2   15.90    2.90
  -2 -12  -2   14.20    2.90
  -2 -12  -2   12.10    3.10
   2 -12   2   17.70    2.50
   2 -12   2   14.50    3.30
  -2 -12  -2   13.50    2.90
   2  12   2   13.90    2.50
   2  12   2   16.10    3.10
  -2  12  -2   14.90    2.60
  -2  12  -2   11.90    3.00
  -2  12  -2    9.70    2.60
   2  12   2   11.50    3.20
   2  12   2   19.20    3.90
  -2  12  -2   15.70    2.90
   4 -12   2   33.40    4.40
  -4 -12  -2   41.00    5.10
   4 -12   2   41.40    4.40
  -4 -12  -2   39.50    5.20
  -4 -12  -2   36.70    4.00
  -4  12  -2   36.30    4.50
  -4  12  -2   39.40    4.40
   4  12   2   45.20    5.10
   4  12   2   35.00    3.70
   4  12   2   38.50    5.20
  -4  12  -2   38.40    4.60
  -4  12  -2   36.90    3.90
  -6 -12  -2   12.10    3.30
   6 -12   2   15.90    3.10
  -6 -12  -2   13.60    3.50
  -6 -12  -2   11.90    3.10
   6 -12   2   16.50    3.40
   6  12   2   11.60    3.30
   6  12   2   14.50    3.90
  -6  12  -2   19.10    3.40
  -6  12  -2   21.90    4.00
  -6  12  -2    9.90    3.10
  -6  12  -2   14.20    3.00
  -8 -12  -2  169.58    9.50
  -8 -12  -2  144.89    9.50
  -8 -12  -2  162.58   10.30
   8 -12   2  160.38    8.50
   8 -12   2  162.28    8.20
  -8  12  -2  172.78    9.10
  -8  12  -2  167.78    9.50
   8  12   2  149.39    9.70
   8  12   2  162.08    9.40
  -8  12  -2  144.39    8.40
 -10 -12  -2    5.20    3.40
 -10 -12  -2    7.80    3.80
  10 -12   2    9.80    3.10
 -10  12  -2    4.30    2.70
 -10  12  -2    9.10    3.40
 -10  12  -2   10.80    3.40
 -10  12  -2   16.20    3.90
  10  12   2    9.80    3.50
 -10  12  -2    9.20    4.10
  10  12   2    6.50    3.70
 -12 -12  -2   44.80    6.90
 -12 -12  -2   46.60    6.70
 -12  12  -2   70.19    7.90
  12  12   2   49.80    6.20
 -12  12  -2   44.90    6.10
 -12  12  -2   56.69    6.50
 -15 -13   2  357.26   17.90
 -15  13   2  377.56   17.00
 -15  13   2  346.87   17.30
 -13 -13   2  101.19    9.80
 -13 -13   2  118.99    8.70
 -13  13   2  105.79    9.50
  13  13  -2  121.99    8.90
 -11 -13   2  449.95   17.50
 -11 -13   2  478.75   19.10
 -11 -13   2  522.25   20.70
 -11 -13   2  453.05   20.20
 -11  13   2  460.95   19.30
 -11  13   2  476.05   18.50
  11  13  -2  460.05   19.00
  11  13  -2  437.56   19.10
  -9 -13   2  105.89    6.90
  -9 -13   2  108.49    8.10
  -9 -13   2  117.29    7.30
  -9 -13   2   99.89    7.80
  -9 -13   2  103.99    7.00
  -9  13   2  116.69    7.20
  -9  13   2  103.89    7.60
   9  13  -2  107.69    7.70
   9  13  -2  103.89    7.50
  -7 -13   2  197.08   10.60
  -7 -13   2  238.18   10.50
  -7 -13   2  236.28   12.00
   7 -13  -2  227.48    9.00
  -7 -13   2  236.78   11.60
  -7 -13   2  239.78   10.60
  -7  13   2  228.08   10.20
   7  13  -2  224.38   11.30
  -7  13   2  239.48   10.00
   7  13  -2  228.18   11.30
  -7  13   2  236.38   11.30
   7  13  -2  239.08   11.40
   5 -13  -2  105.89    5.70
  -5 -13   2  105.89    7.10
  -5 -13   2   94.39    6.80
  -5 -13   2  111.19    6.00
  -5 -13   2  107.49    6.30
  -5 -13   2  118.29    7.60
   5  13  -2  112.79    7.30
  -5  13   2  115.79    6.50
   5  13  -2   92.19    6.90
  -5  13   2  108.79    7.10
  -5  13   2  108.69    6.40
   5  13  -2   98.49    6.70
   3 -13  -2    0.60    1.80
   3 -13  -2    0.60    1.70
  -3 -13   2    3.70    2.60
  -3 -13   2    2.70    2.30
  -3 -13   2    2.50    2.30
   3  13  -2    4.00    2.70
  -3  13   2    0.50    2.30
   3  13  -2    0.80    1.50
   3  13  -2    2.10    2.50
   3  13  -2    5.30    2.60
  -3  13   2    6.40    2.90
  -3  13   2    2.60    2.10
  -3  13   2    5.60    2.30
   1 -13  -2  434.06   17.10
  -1 -13   2  432.56   17.60
  -1 -13   2  459.85   15.90
   1 -13  -2  445.16   15.30
  -1 -13   2  429.36   16.90
   1  13  -2  448.96   17.20
  -1  13   2  401.86   16.90
  -1  13   2  438.06   16.70
  -1  13   2  460.75   17.00
   1  13  -2  442.66   15.20
  -1  13   2  471.65   16.00
   1  13  -2  430.76   16.70
   1  13  -2  438.56   16.90
   1 -13   2    5.10    2.40
   1 -13   2    3.80    2.20
  -1 -13  -2    4.20    1.90
  -1 -13  -2    1.90    2.00
  -1 -13  -2    1.50    1.40
   1 -13   2    5.80    2.10
   1  13   2    4.50    2.50
  -1  13  -2    3.30    1.90
  -1  13  -2   21.40    3.70
   1  13   2    8.40    3.30
   1  13   2   11.20    3.10
  -1  13  -2    4.00    2.50
  -1  13  -2    7.30    3.00
   1  13   2    8.50    2.40
  -3 -13  -2  308.27   13.80
   3 -13   2  338.07   14.00
  -3 -13  -2  310.07   14.10
  -3 -13  -2  289.67   11.90
   3 -13   2  315.27   12.10
  -3 -13  -2  307.97   12.30
  -3  13  -2  312.17   12.80
  -3  13  -2  274.87   12.70
   3  13   2  318.07   13.40
  -3  13  -2  301.97   11.70
   3  13   2  300.57   13.20
   3  13   2  277.57   13.70
  -3  13  -2  304.67   13.30
   5 -13   2   41.60    4.50
  -5 -13  -2   34.20    5.30
  -5 -13  -2   39.20    4.50
   5 -13   2   33.90    4.60
  -5 -13  -2   35.40    5.30
  -5  13  -2   31.50    4.70
  -5  13  -2   42.90    4.90
  -5  13  -2   32.30    4.70
   5  13   2   41.60    5.20
   5  13   2   29.40    5.10
  -5  13  -2   33.40    4.20
   7 -13   2    6.70    2.70
  -7 -13  -2    0.90    2.30
  -7 -13  -2    6.80    3.40
   7 -13   2   16.00    3.20
  -7 -13  -2    7.70    3.00
   7  13   2    3.20    3.10
  -7  13  -2    2.80    2.50
  -7  13  -2    8.90    3.50
   7  13   2    3.50    3.40
  -7  13  -2    1.50    2.40
  -7  13  -2    4.00    3.00
   9 -13   2  226.68   10.90
  -9 -13  -2  253.97   12.90
  -9 -13  -2  273.27   14.20
   9  13   2  232.88   13.20
  -9  13  -2  254.57   11.90
   9  13   2  266.17   12.90
  -9  13  -2  270.37   13.10
  -9  13  -2  269.27   12.70
 -11 -13  -2   96.79    9.00
 -11 -13  -2   80.79    8.80
 -11  13  -2   94.99    8.40
  11  13   2   70.69    8.00
 -11  13  -2   83.59    7.70
  11  13   2   77.69    7.40
 -11  13  -2   75.39    8.30
 -14 -14   2   40.30    6.70
 -14 -14   2   47.40    6.60
 -14  14   2   48.90    6.50
 -14  14   2   46.90    6.90
 -12 -14   2   28.50    5.90
 -12 -14   2   45.60    5.90
 -12  14   2   36.90    5.40
  12  14  -2   36.00    5.70
 -12  14   2   30.30    5.50
 -10 -14   2   33.50    5.40
 -10 -14   2   33.50    4.90
 -10 -14   2   32.90    4.90
 -10 -14   2   31.30    5.20
 -10 -14   2   36.10    5.10
  10  14  -2   44.20    5.90
 -10  14   2   42.40    5.50
  10  14  -2   33.10    5.60
 -10  14   2   38.90    5.80
  -8 -14   2  123.39    7.30
  -8 -14   2  101.99    8.10
  -8 -14   2  108.99    7.40
  -8 -14   2  110.39    7.40
  -8 -14   2   99.99    7.80
  -8  14   2  121.39    8.40
   8  14  -2  122.29    8.20
   8  14  -2  117.79    8.10
  -8  14   2  115.09    7.30
  -6 -14   2    4.70    2.80
   6 -14  -2    7.90    2.30
  -6 -14   2    6.30    3.10
  -6 -14   2    8.20    2.30
  -6 -14   2    8.60    2.80
  -6 -14   2    6.60    3.00
  -6  14   2   11.10    3.50
   6  14  -2    5.70    2.50
  -6  14   2    5.90    2.60
  -6  14   2    8.00    2.60
   6  14  -2    7.60    3.20
   6  14  -2   11.30    3.40
  -4 -14   2  174.88    9.60
  -4 -14   2  172.08    8.70
   4 -14  -2  186.68    8.20
  -4 -14   2  178.58    9.70
   4  14  -2  180.78    9.50
  -4  14   2  169.48    9.60
   4  14  -2  166.38    9.40
  -4  14   2  182.58    9.50
  -4  14   2  171.48    8.40
   4  14  -2  162.38    9.30
  -4  14   2  159.38    8.50
  -2 -14   2   33.30    4.60
   2 -14  -2   32.80    4.10
  -2 -14   2   34.80    4.40
  -2 -14   2   41.00    4.80
   2 -14  -2   35.50    4.10
  -2  14   2   33.40    4.00
   2  14  -2   33.00    4.70
  -2  14   2   36.40    4.70
  -2  14   2   35.10    4.40
   2  14  -2   41.60    5.10
  -2  14   2   33.60    4.90
   2  14  -2   37.40    3.50
   2  14  -2   29.40    4.60
   0 -14   2   -0.90    2.00
   0 -14   2   -1.20    2.40
   0 -14   2    0.30    1.60
   0 -14  -2    3.10    2.00
   0 -14  -2   -0.40    2.10
   0  14  -2    0.10    1.60
   0  14   2    3.20    2.10
   0  14   2    2.40    3.10
   0  14  -2   -0.60    2.50
   0  14  -2    1.50    2.50
   0  14   2   -0.30    2.10
   0  14   2    3.10    2.50
   0  14  -2   -0.40    2.30
   2 -14   2  179.48    8.70
  -2 -14  -2  166.88    9.70
   2 -14   2  190.88   10.10
  -2 -14  -2  173.28    8.60
  -2  14  -2  175.68    9.60
  -2  14  -2  165.88    9.30
  -2  14  -2  182.68    8.20
   2  14   2  168.08    9.30
  -2  14  -2  160.88    9.00
   2  14   2  176.48    8.30
   2  14   2  159.38    9.90
   2  14   2  186.18    9.70
   4 -14   2  118.59    8.00
  -4 -14  -2  124.59    6.80
   4 -14   2  113.19    7.00
  -4 -14  -2  120.59    8.50
  -4 -14  -2  117.59    8.40
  -4  14  -2  113.29    7.50
   4  14   2  127.99    8.80
  -4  14  -2  115.59    7.80
   4  14   2  133.59    8.20
   4  14   2  118.59    6.60
  -4  14  -2  108.59    7.80
  -4  14  -2  124.59    6.70
   6 -14   2   58.19    6.20
   6 -14   2   63.79    6.10
  -6 -14  -2   62.89    6.00
  -6 -14  -2   59.79    7.20
  -6 -14  -2   66.09    7.00
  -6  14  -2   62.19    6.60
  -6  14  -2   63.89    6.60
  -6  14  -2   61.09    5.50
  -6  14  -2   60.29    6.10
   6  14   2   65.19    6.50
   6  14   2   54.69    6.70
   8 -14   2    6.30    2.70
  -8 -14  -2   -1.00    3.10
  -8 -14  -2    0.80    2.60
   8 -14   2    4.80    2.70
  -8  14  -2    0.00    3.00
  -8  14  -2    5.70    3.20
   8  14   2    3.30    3.10
  -8  14  -2    2.50    2.80
   8  14   2    7.20    3.90
  -8  14  -2    0.90    3.30
  10 -14   2   76.39    7.00
 -10 -14  -2   76.19    8.80
 -10 -14  -2   76.09    7.90
 -10  14  -2   81.09    8.20
 -10  14  -2   77.59    7.70
  10  14   2   69.29    7.20
 -10  14  -2   75.49    7.20
 -10  14  -2   71.39    7.30
  10  14   2   85.69    9.00
 -12 -14  -2   51.49    7.50
 -12 -14  -2   57.79    7.20
 -12  14  -2   81.79    8.30
 -12  14  -2   66.49    8.00
 -13 -15   2    2.90    3.60
 -13 -15   2   -0.80    3.10
  13  15  -2    4.70    3.50
 -13  15   2   -0.40    3.50
 -13  15   2    1.20    3.70
 -11 -15   2   54.69    7.30
 -11 -15   2   61.29    6.80
 -11 -15   2   56.89    6.40
  11  15  -2   63.69    7.20
 -11  15   2   66.09    7.10
 -11  15   2   61.99    7.40
  11  15  -2   60.69    7.20
  -9 -15   2  118.49    8.20
  -9 -15   2  123.09    8.50
  -9 -15   2  129.39    7.80
  -9 -15   2  115.39    9.00
  -9 -15   2  115.49    8.00
   9  15  -2  122.09    8.70
   9  15  -2  126.29    8.90
  -9  15   2  121.89    8.90
  -9  15   2  124.69    8.10
  -7 -15   2   -0.40    2.50
  -7 -15   2    5.60    2.30
  -7 -15   2    4.70    3.10
  -7 -15   2    3.40    3.00
  -7 -15   2    4.90    3.00
   7  15  -2    7.20    3.50
  -7  15   2    2.70    3.00
  -7  15   2    0.60    2.60
   7  15  -2    6.00    3.40
  -5 -15   2  471.25   19.30
  -5 -15   2  478.75   19.70
  -5 -15   2  488.85   17.90
   5 -15  -2  507.75   16.80
   5  15  -2  488.95   19.50
   5  15  -2  472.65   19.00
  -5  15   2  462.95   19.30
  -5  15   2  457.85   18.00
   5  15  -2  477.85   19.20
  -5  15   2  470.35   17.90
  -5  15   2  482.95   18.90
  -3 -15   2    4.60    2.70
  -3 -15   2    4.60    3.00
   3 -15  -2   10.70    2.80
  -3 -15   2    2.70    2.60
   3 -15  -2   10.20    2.70
  -3  15   2    9.40    3.20
   3  15  -2    5.80    3.20
   3  15  -2    9.40    3.00
  -3  15   2    5.40    3.40
  -3  15   2    4.40    2.50
   3  15  -2    5.40    3.20
  -3  15   2    9.80    2.90
   1 -15  -2  263.77   12.50
  -1 -15   2  275.97   13.30
   1 -15  -2  269.17   11.30
  -1 -15   2  254.47   11.60
  -1 -15   2  286.07   12.50
   1  15  -2  274.57   12.70
   1  15  -2  285.57   13.00
  -1  15   2  265.67   12.90
  -1  15   2  279.07   12.60
  -1  15   2  289.87   12.80
  -1  15   2  282.57   11.80
   1  15  -2  267.07   12.90
   1 -15   2    0.10    2.30
   1 -15   2    4.10    2.00
  -1 -15  -2    5.90    2.50
  -1 -15  -2    5.30    2.40
   1 -15   2    3.30    2.80
   1  15   2    1.40    2.70
  -1  15  -2    4.70    3.30
   1  15   2   -0.80    2.30
  -1  15  -2    5.90    3.00
   1  15   2    2.10    2.50
  -1  15  -2    2.30    2.80
   1  15   2    2.10    2.70
   3 -15   2  319.17   14.80
   3 -15   2  316.47   13.10
  -3 -15  -2  332.27   15.30
  -3 -15  -2  322.07   13.20
  -3  15  -2  302.47   14.10
   3  15   2  304.47   15.00
  -3  15  -2  315.67   14.00
   3  15   2  322.07   14.30
   3  15   2  301.17   14.20
  -3  15  -2  319.27   14.20
  -5 -15  -2    1.60    3.00
   5 -15   2    2.40    3.00
   5 -15   2    7.20    2.90
  -5 -15  -2    3.40    2.60
  -5 -15  -2    4.90    2.50
  -5  15  -2    5.20    3.10
  -5  15  -2    0.30    2.60
   5  15   2    4.10    3.80
   5  15   2    0.10    2.90
  -5  15  -2    2.40    3.40
   7 -15   2  472.05   17.30
  -7 -15  -2  409.96   19.90
  -7 -15  -2  458.35   18.30
   7 -15   2  457.85   18.90
   7  15   2  498.85   18.80
  -7  15  -2  450.05   18.60
  -7  15  -2  447.16   19.00
   7  15   2  418.36   19.60
  -7  15  -2  437.16   18.70
   9 -15   2    2.10    2.60
  -9 -15  -2    5.20    3.40
  -9 -15  -2    6.10    4.00
  -9  15  -2    6.60    3.90
  -9  15  -2    2.30    3.10
   9  15   2    6.20    3.60
  -9  15  -2    0.80    3.50
   9  15   2    5.10    3.60
 -11 -15  -2    0.90    3.60
 -11 -15  -2    1.40    3.30
 -11  15  -2   -4.90    3.50
 -11  15  -2    4.10    3.40
  11  15   2    3.30    3.90
 -12 -16   2  265.87   14.90
 -12 -16   2  241.78   13.00
  12  16  -2  265.77   14.00
 -12  16   2  250.87   14.20
 -12  16   2  247.88   13.20
 -10 -16   2   49.00    7.10
 -10 -16   2   42.70    5.90
 -10 -16   2   63.09    6.30
  10  16  -2   56.49    6.90
 -10  16   2   41.50    6.50
 -10  16   2   46.70    6.20
  10  16  -2   58.39    7.00
  -8 -16   2  747.03   26.20
  -8 -16   2  716.33   27.90
  -8 -16   2  764.82   29.40
  -8 -16   2  796.52   29.40
  -8  16   2  785.12   27.20
   8  16  -2  765.32   28.50
  -8  16   2  745.03   28.60
   8  16  -2  763.62   28.50
  -6 -16   2   36.90    5.60
  -6 -16   2   25.80    4.70
  -6 -16   2   31.50    5.00
   6  16  -2   33.30    5.50
   6  16  -2   31.40    5.20
  -6  16   2   32.10    5.10
  -6  16   2   38.00    5.10
  -6  16   2   34.30    5.30
   6  16  -2   27.40    5.10
  -4 -16   2  260.77   13.10
  -4 -16   2  256.57   11.90
  -4 -16   2  254.67   12.90
   4 -16  -2  255.87   11.00
  -4  16   2  278.17   12.90
   4  16  -2  269.67   13.20
   4  16  -2  260.07   13.00
  -4  16   2  259.17   11.80
  -4  16   2  250.57   11.90
  -4  16   2  254.17   12.80
   4  16  -2  251.07   12.70
   2 -16  -2   24.50    4.10
  -2 -16   2   37.10    4.90
   2 -16  -2   38.50    4.60
  -2 -16   2   36.40    4.90
  -2 -16   2   24.20    4.70
   2  16  -2   32.00    5.30
   2  16  -2   29.80    5.00
   2  16  -2   28.80    5.00
  -2  16   2   33.60    5.10
  -2  16   2   34.00    4.70
  -2  16   2   23.10    4.20
  -2  16   2   25.60    5.10
   0 -16   2   32.80    5.20
   0 -16   2   36.80    4.90
   0 -16  -2   38.90    4.80
   0 -16   2   35.10    4.50
   0 -16  -2   26.80    4.50
   0  16  -2   29.40    4.70
   0  16  -2   40.40    5.50
   0  16   2   32.20    4.90
   0  16   2   31.20    4.30
   0  16  -2   36.40    5.20
   0  16   2   35.50    5.70
   0  16   2   34.10    4.90
   2 -16   2   57.99    5.80
  -2 -16  -2   48.30    6.10
  -2 -16  -2   38.10    5.00
   2 -16   2   53.59    6.20
  -2  16  -2   39.40    5.70
  -2  16  -2   49.10    5.80
   2  16   2   47.00    5.80
   2  16   2   45.70    6.00
  -2  16  -2   50.39    6.30
   2  16   2   36.90    6.10
   4 -16   2    7.70    3.20
  -4 -16  -2    2.60    3.40
   4 -16   2    1.10    2.90
   4  16   2    3.30    3.20
  -4  16  -2    7.60    3.40
   4  16   2    6.90    3.50
  -4  16  -2   -1.20    3.30
  -4  16  -2    8.80    3.50
   6 -16   2  488.95   17.90
  -6 -16  -2  427.06   20.30
   6 -16   2  446.06   19.40
  -6  16  -2  466.45   19.30
  -6  16  -2  466.25   19.40
   6  16   2  450.75   20.20
  -6  16  -2  456.25   19.00
  -8 -16  -2   94.49    9.70
  -8 -16  -2   91.09    7.40
   8 -16   2  117.89    7.60
  -8  16  -2  111.19    9.60
   8  16   2  108.59    8.00
  -8  16  -2   99.29    9.30
  -8  16  -2  101.59    9.00
   8  16   2  108.09   10.20
 -10 -16  -2  359.66   18.60
 -10 -16  -2  366.96   17.20
 -10  16  -2  394.56   17.60
 -10  16  -2  353.06   17.50
 -11 -17   2   47.90    6.40
 -11 -17   2   60.19    8.20
  11  17  -2   65.49    7.80
 -11  17   2   54.89    7.70
 -11  17   2   57.39    7.40
  -9 -17   2   32.20    5.00
  -9 -17   2   24.30    4.80
  -9 -17   2   28.30    5.70
  -9  17   2   31.60    5.90
   9  17  -2   25.90    5.30
   9  17  -2   28.00    5.50
  -9  17   2   36.80    5.80
  -7 -17   2    6.10    3.60
  -7 -17   2    0.10    2.90
  -7 -17   2    5.10    3.40
   7  17  -2    3.30    2.70
  -7  17   2    2.40    3.30
   7  17  -2    5.90    3.70
  -7  17   2    1.10    3.40
  -7  17   2    3.00    3.30
  -5 -17   2   -2.50    2.70
  -5 -17   2    0.50    2.80
   5 -17  -2    0.90    2.00
  -5 -17   2    0.50    2.70
  -5  17   2    3.60    3.70
   5  17  -2    1.30    3.40
   5  17  -2    0.70    3.20
  -5  17   2   -1.70    2.90
  -5  17   2   -3.20    2.50
  -5  17   2   -2.00    2.00
   5  17  -2    3.20    3.30
  -3 -17   2   44.00    5.80
  -3 -17   2   38.10    5.70
  -3 -17   2   39.40    5.30
   3 -17  -2   49.90    5.30
  -3  17   2   42.60    5.80
  -3  17   2   37.60    6.20
   3  17  -2   49.20    6.30
   3  17  -2   40.20    6.00
  -3  17   2   47.70    5.60
   3  17  -2   49.20    6.50
  -3  17   2   41.40    5.30
  -1 -17   2   35.60    4.80
   1 -17  -2   41.90    5.10
  -1 -17   2   33.30    4.80
   1 -17  -2   38.40    5.20
  -1 -17   2   39.50    5.80
  -1  17   2   36.30    5.30
  -1  17   2   44.10    6.60
  -1  17   2   31.50    4.90
   1  17  -2   39.10    5.60
   1  17  -2   34.60    5.70
   1  17  -2   34.10    5.60
   1 -17   2   27.10    4.50
  -1 -17  -2   28.80    4.50
  -1 -17  -2   16.60    4.30
   1 -17   2   22.30    4.90
   1  17   2   24.80    4.70
   1  17   2   33.50    6.10
  -1  17  -2   35.40    5.60
  -1  17  -2   23.10    4.90
  -1  17  -2   30.70    5.40
   1  17   2   24.10    4.80
   3 -17   2    8.90    4.00
   3 -17   2    7.50    3.00
  -3 -17  -2   16.80    4.50
   3  17   2   19.10    4.80
  -3  17  -2   14.90    4.00
   3  17   2    9.90    4.60
  -3  17  -2   13.50    4.20
  -3  17  -2   17.50    4.60
   5 -17   2    3.00    3.30
  -5 -17  -2    8.80    4.30
   5 -17   2   15.60    3.80
  -5  17  -2   13.90    4.40
  -5  17  -2   14.90    4.80
   5  17   2   20.60    5.40
   5  17   2    9.10    3.80
  -5  17  -2    5.20    3.40
   7 -17   2    9.50    3.30
  -7 -17  -2   13.40    4.80
  -7  17  -2   10.70    4.20
  -7  17  -2    6.60    4.10
  -7  17  -2    4.00    3.60
   7  17   2    8.10    4.60
   7  17   2   -1.00    2.90
  -9 -17  -2   45.10    7.30
  -9  17  -2   41.90    7.10
   9  17   2   46.30    7.30
  -9  17  -2   50.69    6.90
 -10 -18   2    3.60    4.00
 -10 -18   2    6.00    3.70
 -10  18   2    8.50    4.40
  10  18  -2    0.50    3.60
 -10  18   2    0.60    3.70
  10  18  -2   -2.20    3.00
  -8 -18   2  118.99    8.70
  -8 -18   2  121.19    9.80
  -8 -18   2  138.49    9.40
   8  18  -2  134.49    9.90
  -8  18   2  145.69   10.10
  -8  18   2  145.99   10.80
   8  18  -2  120.19    9.60
  -8  18   2  141.19    9.80
  -6 -18   2    1.20    3.10
  -6 -18   2    1.40    3.00
  -6 -18   2   -0.50    2.90
  -6  18   2    4.30    3.40
  -6  18   2   -1.80    2.60
   6  18  -2    0.20    3.50
   6  18  -2    4.50    3.90
  -6  18   2    8.00    3.70
   6  18  -2    6.40    3.70
  -4 -18   2   80.79    7.50
   4 -18  -2   75.89    6.70
  -4 -18   2   86.09    8.40
  -4 -18   2   87.39    8.20
   4  18  -2   78.79    8.30
   4  18  -2   70.69    7.90
   4  18  -2   86.89    8.40
  -4  18   2   79.79    7.10
  -4  18   2   77.99    8.70
  -4  18   2   94.39    7.20
  -4  18   2   94.29    8.70
  -2 -18   2    1.70    2.90
  -2 -18   2   -1.90    2.60
  -2 -18   2   -1.00    3.00
   2 -18  -2    2.10    2.70
   2  18  -2    4.50    3.60
  -2  18   2    2.00    2.80
   2  18  -2   -2.00    3.30
  -2  18   2    1.60    3.90
   2  18  -2    7.00    3.90
  -2  18   2   -1.20    2.90
   0 -18   2    0.40    2.60
   0 -18  -2   -3.50    2.40
   0 -18  -2    0.00    2.60
   0 -18   2    1.70    2.80
   0  18  -2    0.00    2.80
   0  18   2   -0.80    3.70
   0  18  -2    2.20    3.80
   0  18  -2    0.10    3.50
   0  18   2    0.00    3.10
   0  18   2   -0.50    2.80
  -2 -18  -2    1.90    3.00
  -2 -18  -2   -0.20    2.70
   2 -18   2   -1.10    3.20
   2 -18   2   -2.10    2.60
   2  18   2   -2.90    2.70
  -2  18  -2    0.60    3.10
   2  18   2    5.00    3.50
   2  18   2    0.00    3.80
  -2  18  -2   -1.30    3.60
  -2  18  -2   -1.60    3.40
   4 -18   2   -0.60    3.10
  -4 -18  -2    1.30    3.20
   4 -18   2    2.10    2.80
  -4  18  -2    8.20    4.20
   4  18   2   -2.70    3.60
   4  18   2    0.90    3.10
  -4  18  -2    0.00    3.00
  -4  18  -2    9.80    4.30
  -6 -18  -2   68.79    8.40
   6 -18   2   79.69    7.50
   6  18   2   71.09    7.50
  -6  18  -2   88.79    8.70
  -6  18  -2   87.09    9.00
  -6  18  -2   73.79    8.20
   6  18   2   69.79    8.70
  -8 -18  -2   10.60    4.90
   8  18   2    4.80    4.40
  -8  18  -2    7.40    3.90
  -8  18  -2    1.60    4.30
  -9 -19   2    8.90    4.80
  -9 -19   2    7.90    4.10
   9  19  -2   11.80    4.60
  -9  19   2   16.30    5.00
  -9  19   2    9.50    5.00
   9  19  -2   10.60    4.60
  -9  19   2   10.60    5.40
  -7 -19   2  118.89   10.00
  -7 -19   2  121.29    9.40
  -7 -19   2   94.59    9.30
   7  19  -2   98.59    9.70
  -7  19   2  106.69   10.50
  -7  19   2  118.69    8.90
   7  19  -2   98.29    9.70
  -7  19   2  105.69    9.70
  -5 -19   2  128.59    9.50
  -5 -19   2   87.59    8.70
  -5 -19   2  106.99    7.80
   5  19  -2  106.69   10.20
   5  19  -2  105.49    9.80
  -5  19   2  120.89    9.10
   5  19  -2  116.59   10.00
  -5  19   2  102.39   10.20
   3 -19  -2  425.66   16.50
  -3 -19   2  420.56   19.30
  -3 -19   2  412.26   18.50
  -3 -19   2  458.65   17.70
  -3  19   2  431.16   18.70
   3  19  -2  387.76   18.40
   3  19  -2  393.36   18.40
   3  19  -2  446.26   19.40
  -3  19   2  406.66   19.50
  -3  19   2  398.86   17.60
  -1 -19   2  349.57   17.50
   1 -19  -2  389.36   15.60
  -1 -19   2  365.36   15.80
   1 -19  -2  377.56   17.20
  -1  19   2  393.16   17.20
  -1  19   2  350.56   16.40
   1  19  -2  391.06   17.50
   1  19  -2  357.26   17.50
   1  19  -2  363.06   17.40
  -1  19   2  336.87   17.90
  -1 -19  -2  552.34   20.80
   1 -19   2  539.85   23.50
  -1 -19  -2  557.04   23.40
  -1  19  -2  532.55   22.80
  -1  19  -2  572.84   23.30
  -1  19  -2  568.84   23.20
   1  19   2  551.84   22.70
   1  19   2  522.65   23.60
   1  19   2  592.84   22.80
   3 -19   2  206.88   11.00
  -3 -19  -2  205.88   12.70
   3  19   2  203.88   11.80
  -3  19  -2  214.18   12.40
   3  19   2  194.18   13.00
  -3  19  -2  207.88   12.40
  -3  19  -2  205.68   12.60
   5 -19   2  121.79    8.40
  -5 -19  -2  123.99   10.20
   5  19   2  114.59   11.00
  -5  19  -2  126.19   11.10
  -5  19  -2  142.29   10.40
  -5  19  -2  120.39    9.60
  -6 -20   2  402.66   18.00
  -6 -20   2  463.45   20.40
   6  20  -2  393.66   19.50
  -6  20   2  453.75   19.90
   6  20  -2  435.06   19.80
  -6  20   2  436.66   20.70
  -4 -20   2   38.60    6.40
  -4 -20   2   45.50    6.40
  -4 -20   2   46.60    6.40
   4  20  -2   30.50    6.30
  -4  20   2   40.40    7.40
  -4  20   2   32.70    6.20
   4  20  -2   39.20    6.90
   4  20  -2   40.90    6.60
  -2 -20   2  114.89    9.60
  -2 -20   2  119.69    9.60
   2 -20  -2  116.09    8.10
  -2  20   2   89.69    8.40
   2  20  -2  127.79    9.70
   2  20  -2  121.29   10.80
   2  20  -2  122.69    9.60
  -2  20   2  112.79    9.80
  -2  20   2   90.79   10.10
   0 -20   2   18.50    5.30
   0 -20  -2   15.10    4.30
   0 -20   2   24.50    4.80
   0 -20  -2   17.70    4.30
   0  20   2   18.20    5.80
   0  20  -2   19.60    5.50
   0  20  -2   13.00    5.20
   0  20  -2   15.20    4.70
   0  20   2   19.30    4.60
   0  20   2   15.20    4.90
  -2 -20  -2    4.40    3.50
   2 -20   2   11.80    4.50
   2 -20   2    5.00    3.10
  -2  20  -2    4.10    3.80
   2  20   2    5.20    3.90
   2  20   2   11.80    5.10
  -2  20  -2    4.50    4.30
  -2  20  -2   14.20    5.30
  -4 -20  -2  329.87   17.10
   4 -20   2  333.27   14.70
  -4  20  -2  315.37   16.00
   4  20   2  264.37   16.30
  -4  20  -2  340.97   16.90
  -3 -21   2   -1.60    3.00
   3  21  -2    5.50    4.30
   3  21  -2   12.70    4.50
  -3  21   2    3.80    5.20
   3  21  -2    4.10    4.20
   1 -21  -2    7.10    3.60
  -1 -21   2    4.40    3.80
   1  21  -2    9.10    4.40
  -1  21   2   -2.40    3.50
   1  21  -2    3.20    4.40
  -1  21   2    6.20    3.90
   1  21  -2    4.10    4.40
  -1  21   2    4.90    5.20
 -18   0   3    4.60    3.30
 -18   0   3    1.10    3.20
 -16   0   3   -0.40    2.60
 -16   0   3   -2.20    2.50
 -16   0   3    0.50    3.30
 -14   0   3    1.10    2.30
 -14   0   3    1.30    2.00
 -14   0   3    7.30    2.80
 -14   0   3   -3.00    2.20
 -12   0   3    1.00    1.50
 -12   0   3    2.30    1.90
 -12   0   3    0.20    2.00
 -10   0   3    0.20    1.60
 -10   0   3    1.70    1.80
 -10   0   3    0.20    1.50
 -10   0   3    0.70    1.20
  10   0  -3    0.80    0.50
 -10   0   3    0.70    0.60
  -8   0   3   -0.20    0.90
  -8   0   3    1.80    1.20
  -8   0   3    1.80    1.40
  -6   0   3    1.10    0.40
  -6   0   3    1.00    0.90
   6   0  -3    0.10    0.40
  -4   0   3   -0.10    0.80
  -4   0   3    2.60    0.70
  -4   0   3   -0.20    0.50
  -4   0   3   -1.40    0.90
   4   0  -3   -1.00    0.50
  -2   0   3    0.80    0.80
  -2   0   3    0.50    0.60
  -2   0   3   -0.10    0.80
   2   0  -3    3.50    0.80
   2   0  -3   -0.90    0.80
   2   0  -3   -0.30    0.60
   0   0  -3   -0.10    0.90
   0   0   3   -1.10    0.70
   0   0   3    0.60    1.00
   0   0  -3    2.40    1.00
   0   0  -3   -0.60    0.50
   0   0  -3    0.60    0.60
   0   0  -3   -0.40    0.90
   0   0   3    0.70    0.40
   0   0   3   -0.20    0.90
   0   0   3    0.20    0.80
   2   0   3   -0.30    1.20
  -2   0  -3   -0.40    0.90
   2   0   3    0.00    1.00
   2   0   3    0.10    1.10
  -2   0  -3   -1.30    1.00
   2   0   3   -0.20    0.90
  -2   0  -3    0.00    1.10
  -2   0  -3    0.00    0.70
  -2   0  -3    0.50    0.90
   4   0   3   -0.60    0.90
   4   0   3   -1.20    1.10
   4   0   3    0.70    1.50
  -4   0  -3   -0.60    1.20
  -4   0  -3   -0.60    1.10
   4   0   3   -0.30    0.90
  -4   0  -3   -1.60    1.20
  -4   0  -3   -0.80    0.80
  -4   0  -3   -0.90    1.40
  -6   0  -3    0.70    1.60
  -6   0  -3    0.50    1.40
   6   0   3    0.10    1.80
  -6   0  -3    2.80    1.20
   6   0   3   -0.10    1.00
  -6   0  -3   -0.10    1.50
   6   0   3   -0.60    0.80
   6   0   3   -1.10    1.40
  -6   0  -3   -0.20    1.20
   8   0   3    0.60    1.70
  -8   0  -3   -0.70    1.80
   8   0   3    0.60    1.90
  -8   0  -3   -0.10    1.40
  -8   0  -3   -1.90    1.20
  -8   0  -3    0.40    1.90
  -8   0  -3    0.30    1.90
   8   0   3   -1.60    1.40
 -10   0  -3   -1.70    2.10
 -10   0  -3    1.30    1.80
  10   0   3   -0.50    1.70
 -10   0  -3   -0.90    1.60
  10   0   3    1.30    2.00
 -10   0  -3    2.90    2.50
 -10   0  -3    1.40    2.50
  10   0   3   -1.60    2.20
 -12   0  -3   -0.10    2.50
 -12   0  -3   -0.40    2.80
 -12   0  -3   -1.40    2.50
  12   0   3   -3.80    1.90
 -12   0  -3   -1.30    2.50
 -12   0  -3    2.80    2.30
 -14   0  -3   -4.20    2.70
 -14   0  -3    2.10    3.20
 -14   0  -3   -2.00    2.50
 -14   0  -3    4.70    3.40
  14   0   3    0.70    2.40
 -19  -1   3  321.17   15.60
 -19  -1   3  289.77   14.90
 -19   1   3  300.57   15.00
 -19   1   3  281.97   14.70
 -17  -1   3  377.26   17.10
 -17  -1   3  342.97   16.00
 -17   1   3  364.26   16.10
 -17   1   3  396.06   16.80
 -15  -1   3  205.08   10.70
 -15  -1   3  192.88   10.90
 -15  -1   3  211.68   11.00
 -15   1   3  227.68   11.20
 -15   1   3  213.48   10.50
 -15   1   3  223.58   11.50
 -13  -1   3  305.97   13.00
 -13  -1   3  300.37   13.20
 -13  -1   3  302.07   13.30
 -13   1   3  317.27   13.40
 -13   1   3  301.57   13.10
 -13   1   3  326.47   12.60
 -13   1   3  288.17   12.30
 -11  -1   3   44.20    4.30
 -11  -1   3   42.90    2.90
 -11  -1   3   38.30    4.40
 -11  -1   3   46.40    4.40
 -11   1   3   34.40    4.20
 -11   1   3   45.80    4.40
 -11   1   3   48.70    3.10
 -11   1   3   50.69    3.80
  -9  -1   3  127.19    6.30
  -9  -1   3  132.19    6.20
  -9  -1   3  127.79    5.50
  -9   1   3  130.99    6.20
  -9   1   3  121.69    6.10
  -7  -1   3  905.21   28.00
  -7  -1   3  869.91   28.20
  -7  -1   3  893.41   27.00
  -7  -1   3  898.51   24.40
  -7  -1   3  880.31   28.90
  -7   1   3  881.71   28.30
   7   1  -3  890.71   26.50
  -5  -1   3  119.59    4.80
  -5  -1   3  122.29    4.10
  -5  -1   3  114.99    5.00
  -5  -1   3  103.59    4.50
   5  -1  -3  126.99    3.90
  -5   1   3  118.99    3.60
   5   1  -3  112.49    4.30
  -3  -1   3 4887.81  132.29
   3  -1  -3 4959.40  143.89
  -3  -1   3 4733.13  146.59
  -3  -1   3 4968.60  144.19
  -3  -1   3 5027.40  142.39
  -3  -1   3 4879.91  148.39
   3   1  -3 4877.71  143.69
  -3   1   3 4887.41  144.69
  -3   1   3 4945.91  144.29
  -3   1   3 4868.01  141.39
  -3   1   3 5058.19  133.09
   3   1  -3 5020.20  142.29
  -1  -1   3  133.99    4.80
   1  -1  -3  116.49    5.20
   1  -1  -3  130.79    5.00
   1  -1  -3  136.29    4.30
   1  -1  -3  129.09    5.00
  -1  -1   3  125.99    5.50
  -1  -1   3  130.59    5.60
  -1  -1   3  135.49    5.00
  -1   1   3  141.99    4.50
   1   1  -3  127.69    5.20
   1   1  -3  136.79    5.20
  -1   1   3  130.59    4.70
  -1   1   3  135.89    4.60
  -1   1   3  130.89    5.40
   1   1  -3  127.09    4.80
  -1   1   3  135.99    5.70
  -1  -1  -3  365.26   12.00
   1  -1   3  349.77   11.10
   1  -1   3  348.67   12.40
  -1  -1  -3  359.86   12.20
   1  -1   3  348.97   12.10
  -1  -1  -3  355.16   11.40
  -1  -1  -3  344.47   11.80
  -1  -1  -3  354.96   10.80
   1  -1   3  362.06   11.90
  -1   1  -3  354.26   12.10
   1   1   3  357.86   11.70
   1   1   3  361.36   11.10
   1   1   3  365.86   11.30
  -1   1  -3  372.46   12.10
  -1   1  -3  364.76   11.20
  -1   1  -3  355.26   11.70
   1   1   3  353.56   12.10
  -1   1  -3  356.86   11.60
   1   1   3  343.17   12.40
   3  -1   3   59.49    3.30
   3  -1   3   57.29    3.20
  -3  -1  -3   55.59    3.60
  -3  -1  -3   60.09    2.80
   3  -1   3   56.09    3.60
   3  -1   3   58.99    3.90
  -3  -1  -3   61.79    3.80
  -3  -1  -3   57.09    3.60
  -3  -1  -3   59.39    3.30
  -3   1  -3   60.39    3.60
  -3   1  -3   57.59    3.00
  -3   1  -3   60.09    3.30
   3   1   3   57.19    3.20
   3   1   3   63.39    3.50
   3   1   3   61.39    4.00
   3   1   3   54.89    3.80
  -3   1  -3   52.69    3.40
  -3   1  -3   57.49    3.60
   5  -1   3   16.00    2.30
  -5  -1  -3   17.70    2.00
  -5  -1  -3   14.30    2.50
  -5  -1  -3   14.10    2.50
   5  -1   3   33.40    3.50
   5  -1   3   18.20    2.10
  -5  -1  -3   13.90    2.50
   5  -1   3   17.50    2.60
  -5  -1  -3   20.20    2.60
  -5   1  -3   13.50    2.40
  -5   1  -3   17.70    2.60
   5   1   3   16.50    2.40
  -5   1  -3   21.50    2.30
  -5   1  -3   15.70    2.50
  -5   1  -3   13.20    2.20
   5   1   3   21.40    2.00
   5   1   3   17.20    2.60
   5   1   3   15.00    2.50
  -7  -1  -3  198.78    8.80
   7  -1   3  194.88    8.10
  -7  -1  -3  200.68    7.90
   7  -1   3  191.58    8.90
  -7  -1  -3  201.48    8.50
  -7  -1  -3  199.88    9.10
  -7  -1  -3  195.58    9.00
   7  -1   3  180.18    8.80
  -7   1  -3  198.48    8.50
  -7   1  -3  182.78    8.70
  -7   1  -3  200.58    8.90
  -7   1  -3  198.08    8.80
   7   1   3  198.78    9.00
   7   1   3  200.18    8.90
  -7   1  -3  189.08    8.00
   7   1   3  205.08    8.20
  -9  -1  -3  297.47   12.40
   9  -1   3  288.77   11.20
   9  -1   3  275.57   12.50
  -9  -1  -3  289.57   11.20
  -9  -1  -3  290.07   12.60
  -9  -1  -3  309.67   13.10
   9  -1   3  307.87   12.50
  -9  -1  -3  296.17   12.10
  -9   1  -3  284.47   11.30
   9   1   3  292.87   12.10
  -9   1  -3  284.37   12.30
   9   1   3  285.67   11.30
  -9   1  -3  287.97   12.30
  -9   1  -3  291.27   12.10
   9   1   3  279.87   12.50
  -9   1  -3  280.37   12.60
 -11  -1  -3  175.88   10.30
 -11  -1  -3  154.08    9.30
  11  -1   3  172.58    8.50
 -11  -1  -3  179.28    8.50
 -11  -1  -3  183.78    9.60
  11  -1   3  174.18    9.20
 -11  -1  -3  179.38    9.90
 -11   1  -3  176.38   10.00
  11   1   3  170.78    8.90
 -11   1  -3  173.88    9.60
 -11   1  -3  167.58    9.40
  11   1   3  172.48   10.00
 -11   1  -3  175.58    9.50
 -11   1  -3  178.78    8.70
  11   1   3  168.88    8.60
 -13  -1  -3  145.29    9.30
 -13  -1  -3  138.79    8.10
 -13  -1  -3  140.29    9.60
  13  -1   3  150.18    8.30
 -13  -1  -3  143.79    9.20
  13   1   3  154.78    8.50
 -13   1  -3  125.39    9.10
 -13   1  -3  146.09    8.40
 -13   1  -3  148.69    9.50
 -13   1  -3  156.98    9.50
  15  -1   3  225.48   11.20
 -15  -1  -3  234.38   12.60
  15   1   3  206.28   10.80
 -15   1  -3  200.58   12.10
 -15   1  -3  223.88   12.70
 -15   1  -3  255.17   12.00
 -15   1  -3  199.08   11.90
 -18  -2   3    5.60    3.60
 -18  -2   3    3.20    3.50
 -18   2   3    6.00    3.20
 -18   2   3    2.90    3.20
 -16  -2   3    7.70    3.70
 -16  -2   3   13.70    4.20
 -16  -2   3   14.20    4.00
 -16   2   3   10.80    4.00
 -16   2   3   12.80    3.70
 -16   2   3   16.60    3.90
 -14  -2   3  211.88   10.00
 -14  -2   3  173.28   10.10
 -14  -2   3  192.98   10.50
 -14   2   3  204.78   10.40
 -14   2   3  198.08    9.70
 -14   2   3  189.08    9.80
 -12  -2   3  403.76   16.20
 -12  -2   3  404.36   16.00
 -12  -2   3  418.26   16.10
 -12   2   3  405.66   16.00
 -12   2   3  406.36   15.70
 -12   2   3  424.46   15.30
 -10  -2   3  926.71   30.80
 -10  -2   3  927.11   31.00
 -10  -2   3  973.70   29.30
 -10  -2   3  875.61   30.40
 -10   2   3  941.91   30.30
 -10   2   3  900.81   30.50
 -10   2   3  934.11   30.20
  -8  -2   3 1496.95   48.40
  -8  -2   3 1488.05   49.00
  -8  -2   3 1581.04   42.30
  -8  -2   3 1663.43   46.00
  -8  -2   3 1566.44   47.60
  -8   2   3 1505.55   48.40
   8   2  -3 1549.74   45.90
  -6  -2   3 1018.70   32.50
  -6  -2   3 1006.00   31.60
  -6  -2   3  979.80   31.50
  -6  -2   3 1029.30   27.90
  -6  -2   3 1033.00   30.50
   6   2  -3  978.20   30.20
   6   2  -3 1020.10   31.50
   4  -2  -3  188.18    5.80
  -4  -2   3  176.48    6.60
  -4  -2   3  178.08    7.10
  -4  -2   3  178.68    5.70
  -4  -2   3  174.78    6.40
  -4  -2   3  181.38    6.00
   4   2  -3  180.48    6.50
   4   2  -3  185.98    6.20
   4   2  -3  172.78    6.80
  -4   2   3  181.98    6.80
  -4   2   3  181.98    5.40
   2  -2  -3   15.10    1.50
  -2  -2   3   15.30    1.90
  -2  -2   3   14.20    1.60
  -2  -2   3   13.20    1.80
  -2  -2   3   15.30    1.30
   2  -2  -3   12.50    1.60
  -2   2   3   13.30    1.40
  -2   2   3   15.10    1.50
   2   2  -3   11.90    1.60
  -2   2   3   14.40    1.40
  -2   2   3   12.10    1.90
   2   2  -3   11.80    1.60
  -2   2   3   11.20    1.70
   2   2  -3   12.30    1.90
   0  -2  -3  154.38    5.60
   0  -2  -3  154.48    5.50
   0  -2   3  147.59    6.20
   0  -2   3  145.99    6.10
   0  -2  -3  146.09    5.80
   0  -2  -3  149.49    6.10
   0  -2   3  159.18    5.60
   0  -2   3  143.99    5.40
   0   2   3  144.89    6.20
   0   2  -3  147.59    5.50
   0   2   3  153.68    6.20
   0   2   3  160.98    5.70
   0   2   3  146.29    5.40
   0   2  -3  150.58    5.00
   0   2  -3  138.39    5.80
   0   2   3  153.98    5.50
   0   2  -3  152.58    5.90
   2  -2   3  938.61   26.60
  -2  -2  -3  911.21   29.50
  -2  -2  -3  964.50   27.10
  -2  -2  -3  933.31   28.80
  -2  -2  -3  918.11   27.50
   2  -2   3  942.91   28.50
  -2  -2  -3  909.81   29.10
   2  -2   3  934.11   29.30
   2  -2   3  926.61   29.40
   2   2   3  918.81   28.90
  -2   2  -3  948.61   29.00
  -2   2  -3  952.70   29.00
  -2   2  -3  891.71   27.80
   2   2   3  931.21   26.60
   2   2   3  952.30   28.50
  -2   2  -3  933.11   28.90
   2   2   3  929.41   29.30
  -2   2  -3  924.81   27.90
   4  -2   3  448.76   15.60
  -4  -2  -3  441.56   15.70
   4  -2   3  439.46   16.10
   4  -2   3  453.65   14.40
  -4  -2  -3  471.15   16.00
  -4  -2  -3  482.95   14.40
   4  -2   3  474.65   15.50
  -4  -2  -3  469.45   16.20
  -4  -2  -3  470.45   15.00
  -4   2  -3  465.15   14.90
   4   2   3  463.15   14.60
   4   2   3  457.65   15.90
  -4   2  -3  440.96   15.60
  -4   2  -3  458.45   15.60
   4   2   3  464.95   16.00
  -4   2  -3  444.36   15.70
  -4   2  -3  455.55   15.20
   6  -2   3    2.80    1.20
  -6  -2  -3    2.50    1.60
  -6  -2  -3    3.70    1.60
  -6  -2  -3    0.00    1.70
   6  -2   3    2.20    1.50
   6  -2   3    3.00    1.70
   6  -2   3    2.40    1.60
  -6  -2  -3    4.10    1.90
   6   2   3    2.60    1.70
  -6   2  -3    3.70    1.60
  -6   2  -3   -1.20    1.50
   6   2   3    3.30    1.10
  -6   2  -3    2.60    1.90
   6   2   3    6.20    1.90
  -6   2  -3    2.20    1.70
   6   2   3    2.40    1.60
  -6   2  -3    1.10    1.30
   8  -2   3   36.00    4.40
  -8  -2  -3   38.10    4.40
  -8  -2  -3   40.40    4.50
   8  -2   3   43.30    4.00
  -8  -2  -3   38.60    4.10
  -8  -2  -3   45.60    4.80
   8  -2   3   44.40    4.60
  -8   2  -3   44.50    4.40
  -8   2  -3   43.10    3.90
   8   2   3   41.30    4.10
  -8   2  -3   38.30    4.20
  -8   2  -3   39.60    4.20
  -8   2  -3   41.70    4.30
   8   2   3   35.80    4.30
   8   2   3   43.80    4.20
  10  -2   3   36.80    4.60
 -10  -2  -3   35.90    4.90
 -10  -2  -3   36.30    4.90
  10  -2   3   47.20    4.60
 -10  -2  -3   43.00    4.20
 -10  -2  -3   40.90    5.10
 -10  -2  -3   39.50    4.50
 -10   2  -3   38.00    4.90
  10   2   3   45.30    4.50
 -10   2  -3   44.10    4.50
  10   2   3   48.60    4.80
 -10   2  -3   39.10    4.80
  10   2   3   36.40    5.00
 -10   2  -3   43.10    4.90
 -10   2  -3   38.20    4.80
 -12  -2  -3   32.60    4.90
 -12  -2  -3   41.90    4.60
 -12  -2  -3   33.00    5.20
  12  -2   3   45.20    5.30
 -12  -2  -3   37.90    5.30
  12  -2   3   46.40    5.10
 -12  -2  -3   51.89    6.50
 -12   2  -3   43.40    5.60
 -12   2  -3   47.70    5.20
 -12   2  -3   42.80    5.70
  12   2   3   48.60    6.10
 -12   2  -3   30.10    4.60
 -12   2  -3   46.80    5.60
  12   2   3   41.40    5.10
 -14  -2  -3  254.67   13.80
 -14  -2  -3  266.07   13.50
  14  -2   3  259.47   11.80
  14   2   3  263.17   12.30
 -14   2  -3  254.17   13.10
 -14   2  -3  241.08   12.30
 -14   2  -3  285.77   13.90
 -19  -3   3   82.49    8.50
 -19  -3   3   80.19    8.80
 -19   3   3   80.89    8.40
 -19   3   3   93.89    8.90
 -17  -3   3   88.39    8.30
 -17  -3   3  106.29    9.60
 -17   3   3   94.09    8.20
 -17   3   3   93.89    8.30
 -15  -3   3  197.18   10.40
 -15  -3   3  190.38   10.90
 -15  -3   3  193.68   10.00
 -15  -3   3  204.28   11.30
 -15   3   3  171.08   10.00
 -15   3   3  197.88   10.00
 -15   3   3  185.68    9.80
 -13  -3   3   44.10    5.20
 -13  -3   3   42.60    5.00
 -13  -3   3   32.10    4.70
 -13   3   3   42.40    4.40
 -13   3   3   44.00    4.70
 -13   3   3   39.80    4.70
 -11  -3   3  347.97   11.80
 -11  -3   3  316.67   13.30
 -11  -3   3  327.47   13.40
 -11  -3   3  325.27   13.30
 -11   3   3  316.27   13.10
 -11   3   3  306.57   12.60
 -11   3   3  345.47   12.40
  -9  -3   3    6.90    1.40
  -9  -3   3    6.10    2.00
  -9  -3   3    7.50    0.80
  -9  -3   3    7.80    2.30
  -9  -3   3    4.80    1.50
   9   3  -3    4.20    1.30
  -9   3   3    7.90    2.00
  -7  -3   3  806.72   24.00
  -7  -3   3  788.02   25.80
  -7  -3   3  790.92   25.50
  -7  -3   3  786.72   26.50
  -7  -3   3  783.42   22.60
   7   3  -3  822.72   24.60
  -5  -3   3  232.88    9.00
   5  -3  -3  236.38    6.90
  -5  -3   3  232.38    7.90
  -5  -3   3  230.38    8.70
  -5  -3   3  229.28    7.60
  -5  -3   3  217.98    8.30
  -5   3   3  234.78    6.40
   5   3  -3  227.08    8.20
   5   3  -3  235.18    8.10
  -3  -3   3  469.25   16.30
  -3  -3   3  512.45   14.30
  -3  -3   3  486.85   15.70
  -3  -3   3  481.65   14.40
  -3  -3   3  477.05   15.30
  -3   3   3  516.05   15.90
   3   3  -3  485.45   15.60
  -3   3   3  479.35   15.70
   3   3  -3  471.85   15.70
   3   3  -3  492.95   15.30
  -3   3   3  491.45   15.30
   3   3  -3  506.95   14.90
  -1  -3   3  118.49    4.40
  -1  -3   3  121.19    4.70
  -1  -3   3  119.29    5.20
   1  -3  -3  120.09    5.10
  -1  -3   3  122.09    5.40
   1  -3  -3  136.29    4.60
  -1   3   3  122.29    5.00
  -1   3   3  119.59    4.80
  -1   3   3  116.39    5.40
   1   3  -3  120.69    4.90
  -1   3   3  118.59    5.40
   1   3  -3  124.29    4.10
   1   3  -3  122.69    4.20
   1   3  -3  118.29    5.10
   1   3  -3  115.79    5.10
  -1  -3  -3  922.11   29.40
   1  -3   3  940.51   28.10
   1  -3   3  921.51   29.20
  -1  -3  -3  969.40   26.60
  -1  -3  -3  905.01   28.90
  -1  -3  -3  941.81   27.20
   1  -3   3  946.41   29.40
   1  -3   3  932.31   26.50
   1   3   3  924.11   28.90
   1   3   3  963.70   28.60
   1   3   3  905.21   29.20
  -1   3  -3  906.01   28.60
  -1   3  -3  911.71   27.80
  -1   3  -3  936.31   28.80
  -1   3  -3  939.11   28.70
  -1   3  -3  914.31   27.90
  -3  -3  -3   37.20    2.70
   3  -3   3   45.20    3.10
   3  -3   3   37.00    3.70
  -3  -3  -3   37.10    3.40
  -3  -3  -3   43.50    3.20
   3  -3   3   46.60    2.90
   3  -3   3   37.20    3.00
  -3   3  -3   43.80    3.10
   3   3   3   42.80    3.40
  -3   3  -3   41.20    2.70
  -3   3  -3   47.10    3.40
   3   3   3   43.40    3.40
  -3   3  -3   49.50    3.10
   3   3   3   44.20    3.20
  -3   3  -3   42.40    2.90
   5  -3   3   42.00    4.40
  -5  -3  -3   54.49    4.00
  -5  -3  -3   56.69    4.40
   5  -3   3   54.99    3.50
  -5  -3  -3   48.50    3.50
  -5  -3  -3   56.29    3.80
  -5  -3  -3   51.19    3.80
   5  -3   3   49.40    3.90
   5  -3   3   60.69    3.80
   5   3   3   51.29    4.70
   5   3   3   57.89    3.90
  -5   3  -3   52.29    3.60
   5   3   3   58.89    4.10
  -5   3  -3   51.49    4.00
  -5   3  -3   51.39    4.00
  -5   3  -3   50.49    3.50
  -5   3  -3   52.09    3.50
   7  -3   3   47.30    4.70
  -7  -3  -3   48.40    4.20
   7  -3   3   39.60    4.10
   7  -3   3   44.00    4.00
  -7  -3  -3   41.30    4.40
  -7  -3  -3   51.79    4.90
   7  -3   3   44.50    3.00
  -7  -3  -3   46.10    4.70
  -7   3  -3   39.80    4.20
  -7   3  -3   36.50    3.80
   7   3   3   43.60    4.00
  -7   3  -3   44.20    4.00
  -7   3  -3   41.30    4.30
   7   3   3   37.60    4.40
  -7   3  -3   43.90    4.00
   7   3   3   45.20    4.20
  -9  -3  -3  110.19    7.60
  -9  -3  -3  131.39    7.80
  -9  -3  -3  130.79    7.50
   9  -3   3  115.59    6.30
  -9  -3  -3  122.29    6.90
   9  -3   3  116.89    7.30
  -9   3  -3  109.39    7.00
  -9   3  -3  119.19    7.10
   9   3   3  129.09    6.80
  -9   3  -3  119.29    6.60
  -9   3  -3  121.89    7.20
   9   3   3  112.29    6.50
  -9   3  -3  117.69    6.70
   9   3   3  113.79    7.40
 -11  -3  -3   10.40    2.50
 -11  -3  -3    2.20    3.10
  11  -3   3    4.30    2.70
 -11  -3  -3    1.80    2.70
 -11  -3  -3    6.20    2.50
  11  -3   3    3.40    2.20
 -11  -3  -3   -3.60    2.40
 -11   3  -3    0.90    2.20
 -11   3  -3    0.50    2.40
 -11   3  -3    5.40    3.10
  11   3   3    3.90    2.40
 -11   3  -3    0.10    2.50
 -11   3  -3    2.30    2.60
  11   3   3    4.90    2.80
 -13  -3  -3    7.30    3.30
  13  -3   3    6.60    2.90
  13  -3   3    3.60    2.70
 -13  -3  -3    0.70    3.00
 -13  -3  -3    3.40    3.00
  13   3   3    2.70    3.00
 -13   3  -3   -1.20    3.10
 -13   3  -3    5.70    2.90
  13   3   3    2.30    3.10
 -13   3  -3    3.10    2.70
 -13   3  -3    6.30    3.30
  15  -3   3   -2.20    2.20
 -15  -3  -3    3.40    3.40
 -15  -3  -3   -1.10    3.10
 -15  -3  -3   -1.70    3.30
 -15   3  -3   -0.10    3.60
 -15   3  -3   -0.70    2.70
 -15   3  -3    1.70    2.90
  15   3   3    3.80    3.00
 -18  -4   3   23.60    5.10
 -18  -4   3   21.20    5.20
 -18   4   3   23.20    4.60
 -18   4   3   14.20    4.10
 -16  -4   3   66.19    6.70
 -16  -4   3   63.09    7.60
 -16  -4   3   64.19    7.40
 -16  -4   3   59.59    6.60
 -16   4   3   59.59    6.40
 -16   4   3   57.39    6.50
 -16   4   3   72.39    6.60
 -14  -4   3  313.17   14.50
 -14  -4   3  302.87   14.30
 -14  -4   3  312.37   13.90
 -14   4   3  306.17   13.90
 -14   4   3  310.87   12.90
 -14   4   3  301.67   12.90
 -12  -4   3  220.58   10.60
 -12  -4   3  206.88   10.50
 -12  -4   3  200.58   10.50
 -12   4   3  208.08    9.40
 -12   4   3  210.48   10.10
 -12   4   3  226.48    9.70
 -12   4   3  235.98    9.20
 -10  -4   3  350.46   13.50
 -10  -4   3  334.47   13.60
 -10  -4   3  346.07   11.00
 -10  -4   3  342.27   12.10
 -10  -4   3  321.27   13.40
 -10   4   3  337.07   12.70
 -10   4   3  320.67   13.00
  10   4  -3  334.47   11.80
  -8  -4   3  779.22   22.10
  -8  -4   3  744.83   21.80
  -8  -4   3  770.32   24.30
  -8  -4   3  741.53   25.00
  -8  -4   3  718.23   25.40
   8   4  -3  735.73   23.50
  -6  -4   3  500.35   15.00
  -6  -4   3  472.95   17.40
  -6  -4   3  489.55   16.80
  -6  -4   3  523.45   15.50
  -6  -4   3  507.95   16.90
   6   4  -3  502.95   16.20
   6   4  -3  495.25   16.10
  -4  -4   3   40.80    2.40
  -4  -4   3   38.90    2.90
  -4  -4   3   34.10    2.60
  -4  -4   3   35.20    2.30
  -4  -4   3   30.70    2.30
   4   4  -3   31.00    2.80
  -4   4   3   34.60    1.90
   4   4  -3   37.70    2.20
  -4   4   3   33.30    2.90
  -4   4   3   34.80    2.40
   4   4  -3   32.20    2.10
   4   4  -3   42.60    2.70
  -2  -4   3  813.02   23.30
  -2  -4   3  812.02   25.40
  -2  -4   3  799.42   26.10
   2  -4  -3  813.02   25.20
  -2  -4   3  813.82   26.20
   2   4  -3  798.32   25.00
   2   4  -3  829.42   25.20
   2   4  -3  822.02   24.70
   2   4  -3  825.82   24.50
  -2   4   3  795.02   25.30
  -2   4   3  844.02   23.40
  -2   4   3  799.62   25.80
  -2   4   3  804.42   25.00
   2   4  -3  822.02   25.30
   0  -4   3  598.34   17.70
   0  -4   3  608.94   19.80
   0  -4  -3  578.74   19.40
   0  -4   3  604.64   19.50
   0  -4  -3  595.54   17.60
   0  -4  -3  589.24   19.20
   0   4   3  619.94   19.10
   0   4   3  590.34   19.40
   0   4  -3  613.24   19.30
   0   4  -3  587.64   18.60
   0   4  -3  608.54   18.10
   0   4   3  578.64   19.50
   0   4  -3  589.54   18.70
  -2  -4  -3  740.03   24.20
   2  -4   3  757.12   24.50
  -2  -4  -3  755.92   24.80
  -2  -4  -3  748.63   22.30
   2  -4   3  773.12   23.40
   2  -4   3  721.33   24.30
   2  -4   3  775.32   22.10
  -2  -4  -3  719.33   24.60
  -2   4  -3  742.23   23.20
   2   4   3  726.43   24.20
   2   4   3  731.73   24.20
  -2   4  -3  770.12   24.10
  -2   4  -3  769.92   23.70
   2   4   3  770.82   23.90
  -2   4  -3  769.22   23.30
   4  -4   3  846.92   27.50
   4  -4   3  830.32   25.10
  -4  -4  -3  866.91   25.80
   4  -4   3  856.41   27.90
  -4  -4  -3  817.72   27.60
  -4  -4  -3  848.52   28.10
  -4  -4  -3  842.92   28.30
  -4   4  -3  864.71   27.00
  -4   4  -3  857.51   26.50
  -4   4  -3  874.61   27.40
   4   4   3  842.52   27.60
   4   4   3  847.82   27.40
  -4   4  -3  837.82   27.40
   4   4   3  886.11   27.40
  -4   4  -3  865.21   26.50
   6  -4   3  433.56   14.50
  -6  -4  -3  450.35   14.90
   6  -4   3  432.26   16.40
  -6  -4  -3  443.26   16.00
  -6  -4  -3  434.16   16.60
  -6  -4  -3  426.06   16.20
   6  -4   3  422.36   15.00
  -6   4  -3  439.56   15.40
  -6   4  -3  439.36   15.70
   6   4   3  435.56   15.50
  -6   4  -3  434.96   15.10
   6   4   3  424.16   16.10
  -6   4  -3  446.16   15.30
  -6   4  -3  431.36   15.80
   8  -4   3  365.26   13.70
   8  -4   3  407.76   15.90
  -8  -4  -3  415.86   15.10
  -8  -4  -3  381.26   15.70
  -8  -4  -3  401.96   16.20
  -8  -4  -3  397.96   14.50
  -8  -4  -3  378.96   15.20
  -8   4  -3  398.96   14.60
   8   4   3  411.96   14.20
  -8   4  -3  411.16   15.40
  -8   4  -3  372.66   14.70
   8   4   3  405.16   15.70
   8   4   3  383.06   14.50
  -8   4  -3  374.16   15.00
  -8   4  -3  384.66   14.50
  10  -4   3  137.69    8.40
 -10  -4  -3  129.99    8.20
 -10  -4  -3  140.29    8.90
 -10  -4  -3  127.19    8.40
 -10  -4  -3  129.19    7.60
  10  -4   3  143.69    7.40
  10   4   3  138.99    8.50
 -10   4  -3  134.39    8.10
 -10   4  -3  138.69    7.60
 -10   4  -3  125.19    7.60
  10   4   3  132.39    7.50
 -10   4  -3  139.69    7.50
 -10   4  -3  129.99    7.90
  12  -4   3   52.39    5.90
 -12  -4  -3   58.29    6.20
 -12  -4  -3   49.60    6.10
 -12  -4  -3   54.99    6.70
  12  -4   3   51.29    5.30
 -12  -4  -3   53.29    6.80
 -12   4  -3   52.69    6.40
 -12   4  -3   44.20    5.80
  12   4   3   53.99    6.40
 -12   4  -3   54.19    6.00
  12   4   3   52.79    5.60
 -12   4  -3   50.59    5.70
 -12   4  -3   46.70    5.40
  14  -4   3    1.70    2.60
 -14  -4  -3    3.80    3.30
 -14  -4  -3    5.90    3.80
 -14  -4  -3    5.70    3.30
 -14   4  -3   -3.90    2.60
 -14   4  -3    1.30    2.70
 -14   4  -3    1.40    2.70
  14   4   3    2.20    3.40
  14   4   3    0.10    2.80
 -19  -5   3  494.25   20.70
 -19  -5   3  477.05   21.60
 -19   5   3  451.15   20.20
 -17  -5   3  176.98   10.80
 -17  -5   3  179.88   11.50
 -17   5   3  187.78   10.80
 -17   5   3  192.58   10.50
 -15  -5   3  252.17   13.00
 -15  -5   3  265.97   13.00
 -15  -5   3  253.97   13.50
 -15   5   3  270.07   12.00
 -15   5   3  256.57   12.90
 -13  -5   3   58.79    6.10
 -13  -5   3   52.69    6.00
 -13  -5   3   60.29    6.20
 -13   5   3   61.29    5.90
 -13   5   3   64.39    5.00
 -13   5   3   65.99    5.60
 -11  -5   3  255.67   11.50
 -11  -5   3  259.97    9.90
 -11  -5   3  254.87   11.60
 -11  -5   3  235.48   11.20
 -11   5   3  245.28   11.00
 -11   5   3  252.07   10.10
 -11   5   3  259.17    9.90
 -11   5   3  259.87   10.30
  -9  -5   3  334.87   13.20
  -9  -5   3  320.27   12.20
  -9  -5   3  322.97   13.20
  -9  -5   3  351.86   11.20
  -9  -5   3  330.67   13.40
  -9   5   3  333.87   11.70
   9   5  -3  346.57   12.10
  -7  -5   3   75.69    2.80
  -7  -5   3   72.59    3.80
  -7  -5   3   68.79    4.20
  -7  -5   3   70.49    4.80
  -7  -5   3   78.29    4.60
   7   5  -3   67.89    3.90
   7   5  -3   66.79    4.00
  -5  -5   3 2313.17   68.89
  -5  -5   3 2256.17   66.39
  -5  -5   3 2160.18   68.49
  -5  -5   3 2260.87   61.49
  -5  -5   3 2112.59   69.69
  -5   5   3 2297.47   65.09
  -5   5   3 2253.97   66.89
   5   5  -3 2292.97   66.89
   5   5  -3 2249.68   66.39
   5   5  -3 2297.87   66.79
  -3  -5   3  897.71   27.60
  -3  -5   3  879.81   27.30
  -3  -5   3  871.31   28.60
  -3  -5   3  899.71   25.40
  -3  -5   3  873.01   28.40
  -3   5   3  864.71   27.30
   3   5  -3  917.71   27.80
   3   5  -3  839.32   27.30
  -3   5   3  879.11   27.50
  -3   5   3  893.71   25.80
   3   5  -3  902.41   27.00
   1  -5  -3 3144.59   83.39
  -1  -5   3 2819.92   80.69
   1  -5  -3 2906.91   87.99
  -1  -5   3 2870.11   90.69
  -1  -5   3 2879.51   89.99
  -1  -5   3 2958.90   88.29
   1   5  -3 2984.70   86.49
   1   5  -3 3288.47   89.99
   1   5  -3 2874.41   87.69
   1   5  -3 2960.90   84.79
   1   5  -3 3173.28   87.19
  -1   5   3 2929.61   87.89
  -1   5   3 2903.61   87.19
   1  -5   3    4.10    1.20
  -1  -5  -3    3.20    1.40
  -1  -5  -3    6.00    1.00
   1  -5   3    3.30    1.60
   1  -5   3    4.70    1.70
  -1  -5  -3    5.90    1.60
   1  -5   3    4.80    1.50
  -1  -5  -3    6.00    1.70
  -1   5  -3    3.70    1.50
  -1   5  -3    5.50    1.60
   1   5   3    3.20    1.60
   1   5   3    7.30    1.90
  -1   5  -3    1.30    1.40
   1   5   3    5.60    1.90
  -1   5  -3    4.30    1.10
   3  -5   3  110.09    5.10
  -3  -5  -3  125.99    6.00
  -3  -5  -3  118.49    6.00
  -3  -5  -3  106.59    5.60
  -3  -5  -3  113.89    4.80
   3  -5   3  115.89    5.80
   3  -5   3  115.29    4.60
   3  -5   3  108.69    5.80
   3   5   3  103.29    5.60
  -3   5  -3  105.69    5.50
  -3   5  -3  110.39    5.40
   3   5   3  118.29    5.80
   3   5   3  107.29    6.10
  -3   5  -3  119.09    5.10
  -3   5  -3  109.39    5.40
   5  -5   3   48.00    4.70
   5  -5   3   52.89    3.70
  -5  -5  -3   55.69    3.60
  -5  -5  -3   47.10    3.90
  -5  -5  -3   53.69    4.10
  -5  -5  -3   52.39    4.90
   5  -5   3   54.99    3.60
  -5   5  -3   49.70    3.60
  -5   5  -3   54.19    3.80
  -5   5  -3   54.69    3.60
   5   5   3   52.09    4.00
   5   5   3   52.09    4.10
   5   5   3   51.19    4.90
  -5   5  -3   48.90    3.70
  -5   5  -3   60.99    4.10
   7  -5   3   43.20    4.80
  -7  -5  -3   44.10    4.90
  -7  -5  -3   45.60    4.30
   7  -5   3   49.80    4.30
   7  -5   3   45.50    3.30
  -7  -5  -3   48.30    4.30
  -7  -5  -3   44.00    4.90
   7   5   3   38.80    4.70
  -7   5  -3   43.10    4.20
  -7   5  -3   31.70    4.00
  -7   5  -3   44.70    4.30
   7   5   3   46.00    4.20
  -7   5  -3   46.50    4.60
  -7   5  -3   46.70    3.70
  -9  -5  -3  474.55   18.80
   9  -5   3  451.75   18.10
  -9  -5  -3  467.95   17.40
  -9  -5  -3  430.46   18.00
   9  -5   3  467.45   15.90
  -9  -5  -3  441.16   17.70
  -9  -5  -3  454.55   16.60
  -9   5  -3  476.05   17.00
  -9   5  -3  465.75   17.10
  -9   5  -3  436.66   17.60
   9   5   3  455.65   17.80
  -9   5  -3  428.86   17.20
   9   5   3  458.45   16.30
   9   5   3  450.05   16.40
  -9   5  -3  451.95   16.60
 -11  -5  -3  153.18    9.50
  11  -5   3  158.68    8.20
 -11  -5  -3  153.98   10.10
 -11  -5  -3  149.99    9.80
 -11  -5  -3  175.48    9.10
  11  -5   3  170.88    9.80
  11   5   3  161.48    9.60
 -11   5  -3  152.68    8.40
  11   5   3  170.48    8.80
 -11   5  -3  152.38    9.10
 -11   5  -3  153.08    8.70
 -11   5  -3  158.78    9.00
 -11   5  -3  171.58    9.90
 -13  -5  -3  322.87   16.30
 -13  -5  -3  316.77   15.60
  13  -5   3  350.86   14.00
 -13  -5  -3  344.97   15.10
  13   5   3  342.37   16.00
  13   5   3  336.47   14.30
 -13   5  -3  333.37   15.40
 -13   5  -3  310.57   14.90
 -13   5  -3  362.96   15.30
 -15  -5  -3  127.99    9.50
 -15  -5  -3  118.89   10.90
 -15  -5  -3  137.19    9.90
 -15   5  -3  125.29   11.10
  15   5   3  119.69    8.50
 -18  -6   3   32.80    6.20
 -18  -6   3   27.00    5.30
 -18   6   3   20.10    4.70
 -18   6   3   28.30    5.00
 -16  -6   3    0.60    3.60
 -16  -6   3    7.60    3.40
 -16  -6   3    8.40    4.00
 -16  -6   3    5.90    3.30
 -16   6   3    4.10    2.80
 -16   6   3    4.20    3.10
 -14  -6   3    1.10    2.70
 -14  -6   3    1.20    2.40
 -14  -6   3    1.50    2.90
 -14   6   3    0.40    1.90
 -14   6   3    0.10    2.10
 -14   6   3    3.50    2.70
 -12  -6   3  136.79    8.40
 -12  -6   3  147.79    8.60
 -12  -6   3  128.59    8.20
 -12   6   3  150.48    7.90
 -12   6   3  146.79    7.00
 -12   6   3  131.49    6.90
 -12   6   3  128.39    7.20
 -10  -6   3   39.30    3.70
 -10  -6   3   33.90    4.10
 -10  -6   3   35.90    3.40
 -10  -6   3   32.70    4.40
 -10  -6   3   36.70    4.30
 -10   6   3   35.00    3.30
  10   6  -3   37.10    3.60
 -10   6   3   32.40    3.50
 -10   6   3   37.50    3.40
  -8  -6   3  222.98   10.00
  -8  -6   3  210.08    9.30
  -8  -6   3  227.38    9.00
  -8  -6   3  221.58    8.20
  -8  -6   3  210.78    9.60
  -8   6   3  204.58    8.30
   8   6  -3  207.48    8.60
   8   6  -3  217.38    8.90
  -8   6   3  219.78    8.00
  -6  -6   3  149.99    6.80
  -6  -6   3  124.29    6.40
  -6  -6   3  148.29    6.00
  -6  -6   3  147.19    5.20
  -6  -6   3  142.49    7.00
   6   6  -3  135.39    6.30
   6   6  -3  133.89    6.80
  -6   6   3  151.98    5.80
   6   6  -3  145.89    6.20
  -6   6   3  126.79    6.20
  -4  -6   3    3.40    1.20
  -4  -6   3    2.60    1.60
  -4  -6   3    2.70    1.40
  -4  -6   3    0.90    1.30
  -4  -6   3    2.60    1.50
  -4   6   3    3.30    1.50
  -4   6   3    1.60    0.90
  -4   6   3    1.50    1.60
   4   6  -3    5.80    1.50
   4   6  -3    2.40    1.30
   4   6  -3    1.80    1.80
  -2  -6   3   67.29    3.70
  -2  -6   3   58.79    4.10
  -2  -6   3   60.49    3.80
   2  -6  -3   66.69    3.40
  -2  -6   3   66.09    3.50
   2   6  -3   63.29    3.30
   2   6  -3   55.09    3.80
  -2   6   3   69.29    3.90
   2   6  -3   68.69    3.50
   2   6  -3   58.29    4.00
   2   6  -3   67.89    4.10
  -2   6   3   68.49    2.70
  -2   6   3   52.99    4.00
   0  -6   3   36.20    3.10
   0  -6   3   36.60    2.80
   0  -6   3   44.30    3.90
   0  -6  -3   34.90    3.10
   0  -6  -3   40.40    1.80
   0  -6  -3   42.90    2.90
   0  -6   3   37.80    3.50
   0  -6  -3   41.50    3.40
   0   6  -3   42.70    3.30
   0   6  -3   34.40    2.40
   0   6  -3   38.10    3.30
   0   6   3   33.40    3.40
   0   6  -3   36.30    3.30
   0   6   3   35.60    3.70
   2  -6   3   94.19    5.30
  -2  -6  -3   92.69    3.70
   2  -6   3   84.49    5.20
   2  -6   3   87.39    4.60
  -2  -6  -3   90.79    5.00
   2  -6   3   86.89    4.20
  -2  -6  -3   91.89    5.20
  -2  -6  -3   89.89    4.90
   2   6   3   94.29    5.10
   2   6   3   88.69    5.30
  -2   6  -3   90.29    4.20
  -2   6  -3   86.09    5.00
  -2   6  -3   98.09    5.00
   2   6   3   88.59    5.20
  -2   6  -3   85.89    4.80
   4  -6   3   -0.20    1.40
   4  -6   3    2.30    1.60
   4  -6   3    0.60    0.70
  -4  -6  -3    0.70    1.00
  -4  -6  -3   -1.10    1.50
  -4  -6  -3    1.20    1.80
  -4  -6  -3    2.90    1.80
   4  -6   3    1.00    1.50
  -4   6  -3   -0.70    1.10
   4   6   3    3.30    1.90
  -4   6  -3    1.80    1.70
  -4   6  -3    0.70    1.30
   4   6   3    5.20    2.20
   4   6   3    0.50    1.60
  -4   6  -3    1.80    1.70
  -6  -6  -3    6.60    2.50
  -6  -6  -3   10.20    2.80
  -6  -6  -3    7.10    1.80
   6  -6   3    8.40    2.20
   6  -6   3    9.30    2.10
   6  -6   3    2.80    2.30
  -6  -6  -3    6.60    2.30
  -6   6  -3    5.30    2.30
  -6   6  -3    7.00    2.30
  -6   6  -3    6.30    1.80
   6   6   3    8.70    2.40
   6   6   3    9.90    2.90
  -6   6  -3    8.00    2.40
   6   6   3    9.50    2.30
  -6   6  -3    8.60    2.00
  -8  -6  -3   82.99    6.70
   8  -6   3   84.49    5.20
  -8  -6  -3   88.99    5.50
  -8  -6  -3   95.89    6.10
   8  -6   3   96.39    6.80
  -8  -6  -3   84.89    6.50
   8   6   3   97.49    6.70
  -8   6  -3   82.39    5.70
  -8   6  -3   91.29    5.90
  -8   6  -3   75.99    5.80
  -8   6  -3   93.69    5.40
   8   6   3   95.29    5.50
  -8   6  -3   85.99    5.80
  10  -6   3    3.80    2.80
 -10  -6  -3    1.30    3.10
 -10  -6  -3    4.10    2.40
 -10  -6  -3    4.70    2.90
 -10  -6  -3    2.00    2.30
 -10  -6  -3    3.60    3.20
  10  -6   3    2.10    2.20
 -10   6  -3    3.30    2.60
 -10   6  -3    3.80    2.70
  10   6   3    3.50    2.60
  10   6   3    1.20    2.70
 -10   6  -3    2.20    2.70
 -10   6  -3   -0.60    2.30
 -12  -6  -3   87.09    8.40
  12  -6   3   91.29    8.70
 -12  -6  -3  108.39    7.40
 -12  -6  -3   90.99    9.00
  12  -6   3  114.19    6.90
 -12   6  -3   91.49    8.20
 -12   6  -3   94.59    7.20
  12   6   3  112.29    8.30
 -12   6  -3   83.29    7.70
  12   6   3   89.89    7.60
 -12   6  -3   97.69    7.80
 -14  -6  -3  155.88   11.30
  14  -6   3  165.08    9.20
 -14  -6  -3  171.88   11.00
 -14   6  -3  165.78   10.40
 -14   6  -3  179.78   10.40
 -14   6  -3  157.48   10.60
  14   6   3  173.68   11.00
 -17  -7   3   38.50    6.30
 -17  -7   3   59.19    7.10
 -17  -7   3   47.40    6.30
 -17   7   3   39.50    5.50
 -17   7   3   45.10    6.10
 -15  -7   3   -0.90    2.40
 -15  -7   3    2.10    3.30
 -15  -7   3    6.00    3.60
 -15   7   3    4.20    2.70
 -15   7   3    4.30    2.90
 -15   7   3    1.40    2.10
 -13  -7   3  136.79    8.80
 -13  -7   3  142.79    8.90
 -13  -7   3  138.19    8.80
 -13   7   3  115.59    7.30
 -13   7   3  130.59    7.10
 -13   7   3  129.59    8.10
 -11  -7   3    0.30    1.50
 -11  -7   3   -0.40    2.20
 -11  -7   3    1.20    1.90
 -11  -7   3   -2.10    2.20
 -11  -7   3    2.60    1.70
 -11   7   3    1.10    1.70
  11   7  -3   -0.40    1.60
 -11   7   3    0.90    1.80
  -9  -7   3  850.21   30.60
  -9  -7   3  885.01   30.00
  -9  -7   3  899.01   29.80
  -9  -7   3  885.81   29.00
  -9  -7   3  902.71   26.40
  -9   7   3  924.91   26.90
  -9   7   3  852.91   27.80
   9   7  -3  852.21   28.70
   9   7  -3  859.71   28.50
  -9   7   3  903.41   27.80
   7  -7  -3  307.97    8.60
  -7  -7   3  274.17   12.00
  -7  -7   3  287.67   11.50
  -7  -7   3  303.47   11.70
  -7  -7   3  296.57   10.40
  -7   7   3  294.97   10.50
  -7   7   3  304.67    9.80
  -7   7   3  288.97   11.30
   7   7  -3  278.37   11.20
  -7   7   3  305.27    9.40
   7   7  -3  272.97   11.10
   5  -7  -3 2450.05   64.29
  -5  -7   3 2251.87   73.09
  -5  -7   3 2430.36   73.49
  -5  -7   3 2385.66   70.59
  -5  -7   3 2441.66   65.79
  -5  -7   3 2193.68   74.29
  -5   7   3 2447.35   69.89
   5   7  -3 2331.67   70.79
   5   7  -3 2438.26   71.49
  -5   7   3 2429.56   69.19
  -5   7   3 2386.16   71.39
   5   7  -3 2436.46   71.29
  -3  -7   3  464.15   15.10
  -3  -7   3  447.36   16.20
  -3  -7   3  459.15   14.50
  -3  -7   3  445.66   16.10
  -3   7   3  431.26   15.60
  -3   7   3  447.26   15.40
  -3   7   3  457.05   14.00
   3   7  -3  437.56   15.00
   3   7  -3  450.15   15.70
   3   7  -3  436.46   15.60
   3   7  -3  464.65   13.40
  -1  -7   3 2496.55   77.09
  -1  -7   3 2456.15   68.99
  -1  -7   3 2465.95   77.39
  -1  -7   3 2452.75   75.29
   1  -7  -3 2544.95   74.69
   1   7  -3 2457.85   73.89
  -1   7   3 2475.35   74.59
   1   7  -3 2600.54   72.39
  -1   7   3 2476.85   75.19
   1   7  -3 2594.34   74.39
   1   7  -3 2483.55   74.99
  -1   7   3 2642.94   72.19
   1  -7   3  121.49    6.30
  -1  -7  -3  124.29    4.30
   1  -7   3  132.39    5.90
  -1  -7  -3  138.49    6.60
  -1  -7  -3  116.59    5.80
   1  -7   3  128.19    6.60
   1  -7   3  141.29    5.80
  -1  -7  -3  117.89    6.10
   1   7   3  116.49    6.60
  -1   7  -3  126.19    6.20
   1   7   3  134.29    6.60
  -1   7  -3  129.49    5.40
  -1   7  -3  125.99    5.80
  -1   7  -3  136.89    6.50
   1   7   3  127.19    6.20
  -3  -7  -3  381.36   14.00
  -3  -7  -3  370.76   14.40
   3  -7   3  367.06   14.30
   3  -7   3  382.06   14.30
   3  -7   3  383.46   12.80
   3  -7   3  386.56   12.80
  -3  -7  -3  385.06   12.00
  -3  -7  -3  371.36   14.50
   3   7   3  369.16   13.80
  -3   7  -3  385.66   13.00
  -3   7  -3  366.66   13.20
   3   7   3  361.26   14.30
   3   7   3  371.46   14.20
  -3   7  -3  380.06   13.90
  -3   7  -3  381.36   13.60
   5  -7   3   56.69    5.50
  -5  -7  -3   66.79    3.80
  -5  -7  -3   67.19    5.10
  -5  -7  -3   62.99    4.90
  -5  -7  -3   64.39    5.30
   5  -7   3   74.99    4.60
   5  -7   3   64.19    4.70
  -5   7  -3   69.89    5.00
   5   7   3   64.79    4.50
   5   7   3   59.59    5.30
   5   7   3   68.99    5.10
  -5   7  -3   69.29    4.80
  -5   7  -3   60.79    4.30
  -7  -7  -3  151.78    7.00
  -7  -7  -3  137.69    7.90
  -7  -7  -3  146.29    8.40
   7  -7   3  142.09    8.50
   7  -7   3  146.49    7.10
   7  -7   3  152.08    7.20
  -7  -7  -3  153.58    8.80
  -7   7  -3  130.29    7.50
   7   7   3  144.89    7.20
  -7   7  -3  154.58    6.80
  -7   7  -3  150.68    7.70
  -7   7  -3  144.29    7.90
   7   7   3  147.59    8.30
  -7   7  -3  141.99    7.50
   7   7   3  138.89    7.90
  -9  -7  -3   84.09    6.60
  -9  -7  -3   78.49    6.10
   9  -7   3   71.99    7.00
   9  -7   3   84.69    5.60
  -9  -7  -3   83.39    5.70
  -9  -7  -3   79.29    7.50
  -9   7  -3   79.89    6.00
  -9   7  -3   67.19    6.30
  -9   7  -3   68.79    6.40
  -9   7  -3   85.09    6.20
   9   7   3   73.99    7.00
  11  -7   3   36.40    4.60
 -11  -7  -3   46.50    6.00
 -11  -7  -3   40.20    6.00
  11  -7   3   32.10    5.20
 -11  -7  -3   37.20    4.80
 -11  -7  -3   44.50    5.10
 -11  -7  -3   39.00    6.20
 -11   7  -3   39.80    5.40
 -11   7  -3   38.20    5.20
 -11   7  -3   40.00    5.30
  11   7   3   34.30    5.40
 -11   7  -3   35.50    5.30
  11   7   3   37.00    5.10
 -13  -7  -3  329.47   15.70
 -13  -7  -3  320.97   14.20
 -13  -7  -3  306.97   16.00
  13  -7   3  303.67   13.00
 -13   7  -3  304.07   14.80
 -13   7  -3  310.07   14.60
  13   7   3  316.07   15.30
  13   7   3  284.37   13.60
 -13   7  -3  311.87   14.80
 -18  -8   3   -1.40    3.50
 -18  -8   3   -0.20    3.00
 -18   8   3    3.30    3.00
 -18   8   3    1.50    3.40
 -16  -8   3  258.67   13.90
 -16  -8   3  248.48   13.30
 -16  -8   3  222.48   12.10
 -16   8   3  215.88   11.80
 -16   8   3  243.58   11.50
 -14  -8   3  223.98   12.10
 -14  -8   3  197.88   11.90
 -14  -8   3  222.68   12.10
 -14   8   3  233.28   11.00
 -14   8   3  215.58   11.50
 -14   8   3  225.28   10.10
 -12  -8   3  578.14   21.80
 -12  -8   3  576.44   22.00
 -12  -8   3  536.95   22.00
 -12   8   3  522.15   19.80
 -12   8   3  592.04   19.20
 -10  -8   3  212.68    9.20
 -10  -8   3  206.98   10.60
 -10  -8   3  212.18   10.30
 -10  -8   3  215.38   10.30
 -10  -8   3  209.28    8.60
  10   8  -3  201.98    9.20
  10   8  -3  206.78    9.60
 -10   8   3  198.88    8.90
 -10   8   3  204.08    8.20
  -8  -8   3  783.72   26.90
  -8  -8   3  797.82   26.80
  -8  -8   3  803.12   24.30
  -8  -8   3  813.52   27.40
  -8  -8   3  758.62   27.90
   8   8  -3  797.32   26.30
   8   8  -3  810.62   26.30
  -8   8   3  797.72   24.00
  -8   8   3  805.52   25.30
  -8   8   3  794.52   26.40
  -6  -8   3  558.64   19.60
  -6  -8   3  507.55   20.00
   6  -8  -3  571.74   15.90
  -6  -8   3  552.04   19.30
  -6  -8   3  553.04   17.60
   6   8  -3  536.55   19.10
  -6   8   3  536.45   17.70
  -6   8   3  570.04   16.40
  -6   8   3  581.04   17.40
   6   8  -3  549.95   19.00
   6   8  -3  530.85   18.70
  -6   8   3  555.34   18.90
  -4  -8   3   21.00    3.10
  -4  -8   3   16.80    2.50
   4  -8  -3   21.20    2.00
  -4  -8   3   17.30    2.90
  -4  -8   3   17.50    2.40
  -4  -8   3   21.40    2.30
  -4   8   3   21.60    2.20
  -4   8   3   18.00    3.00
   4   8  -3   25.30    3.10
  -4   8   3   16.60    1.90
   4   8  -3   22.00    3.20
  -4   8   3   15.70    2.60
   4   8  -3   20.40    1.20
   4   8  -3   18.10    2.50
   2  -8  -3  648.24   20.80
  -2  -8   3  662.23   22.50
  -2  -8   3  639.34   20.20
  -2  -8   3  665.53   21.60
  -2  -8   3  657.93   22.70
   2   8  -3  646.84   21.90
  -2   8   3  680.63   20.10
   2   8  -3  656.23   21.70
  -2   8   3  638.44   21.90
   2   8  -3  667.43   21.30
   2   8  -3  644.44   21.00
  -2   8   3  683.13   22.00
   0  -8   3  747.83   24.40
   0  -8  -3  717.03   24.90
   0  -8  -3  736.43   23.50
   0  -8   3  744.93   22.30
   0  -8   3  735.63   24.30
   0  -8   3  714.43   24.90
   0   8   3  776.82   22.10
   0   8   3  695.13   24.20
   0   8  -3  721.93   23.00
   0   8  -3  733.43   23.80
   0   8  -3  727.33   23.20
   0   8   3  736.53   24.40
   2  -8   3 1168.28   34.50
   2  -8   3 1212.78   37.60
  -2  -8  -3 1176.88   38.80
  -2  -8  -3 1181.08   37.40
   2  -8   3 1164.98   38.60
  -2  -8  -3 1207.98   34.00
  -2  -8  -3 1165.78   39.00
   2  -8   3 1178.18   38.10
   2   8   3 1161.88   37.80
  -2   8  -3 1205.88   36.10
  -2   8  -3 1198.28   36.60
   2   8   3 1224.38   38.10
   2   8   3 1171.08   37.50
  -2   8  -3 1190.68   36.80
  -2   8  -3 1251.27   37.80
  -4  -8  -3  820.02   24.60
   4  -8   3  807.82   28.00
  -4  -8  -3  828.62   27.50
  -4  -8  -3  815.92   28.50
   4  -8   3  791.92   27.70
   4  -8   3  818.82   25.10
  -4  -8  -3  810.72   28.40
   4   8   3  834.92   27.70
  -4   8  -3  823.42   26.40
  -4   8  -3  817.52   27.30
   4   8   3  849.52   27.10
  -4   8  -3  809.62   26.20
   4   8   3  833.32   27.70
  -4   8  -3  845.92   26.80
  -6  -8  -3 1186.88   40.10
   6  -8   3 1198.88   39.40
   6  -8   3 1141.99   38.30
  -6  -8  -3 1150.28   39.70
  -6  -8  -3 1207.18   35.60
   6  -8   3 1188.38   35.10
  -6  -8  -3 1223.78   39.10
  -6   8  -3 1151.88   36.80
   6   8   3 1211.78   37.60
   6   8   3 1188.38   38.50
  -6   8  -3 1205.18   38.30
   6   8   3 1161.38   38.60
  -6   8  -3 1186.28   37.50
  -8  -8  -3  275.77   10.60
   8  -8   3  235.98   12.30
  -8  -8  -3  247.68   12.00
   8  -8   3  259.17   10.60
  -8  -8  -3  267.17   12.90
  -8  -8  -3  260.27   12.50
   8   8   3  253.57   12.10
  -8   8  -3  252.27   11.40
   8   8   3  240.28   11.80
  -8   8  -3  268.97   11.80
  -8   8  -3  259.57   11.50
  -8   8  -3  261.57   11.80
 -10  -8  -3  355.26   15.70
 -10  -8  -3  324.87   16.30
  10  -8   3  359.26   16.40
  10  -8   3  367.26   13.90
 -10  -8  -3  360.96   14.20
 -10  -8  -3  363.66   16.50
 -10   8  -3  352.86   15.10
  10   8   3  365.06   15.90
 -10   8  -3  365.86   15.20
 -10   8  -3  345.67   15.20
 -12  -8  -3   38.80    5.20
 -12  -8  -3   31.30    5.40
 -12  -8  -3   26.40    5.50
  12  -8   3   33.00    4.70
 -12   8  -3   41.10    5.70
  12   8   3   27.30    5.00
  12   8   3   30.30    4.80
 -12   8  -3   28.40    5.20
 -12   8  -3   25.80    4.70
 -14  -8  -3   -3.50    3.10
 -14  -8  -3   -0.20    3.40
 -14   8  -3   -2.50    3.20
  14   8   3   -4.80    2.30
  14   8   3    3.80    3.20
 -14   8  -3    3.60    3.60
 -17  -9   3  140.89   10.40
 -17  -9   3  158.68   10.20
 -17  -9   3  161.98   10.70
 -17   9   3  155.58   10.10
 -17   9   3  144.29    9.10
 -15  -9   3   17.60    4.60
 -15  -9   3   18.00    4.90
 -15   9   3    9.10    3.70
 -15   9   3   16.40    3.50
 -13  -9   3  223.58   12.00
 -13  -9   3  209.78   11.80
 -13  -9   3  218.38   11.80
 -13   9   3  213.88   10.50
 -13   9   3  216.98    9.60
 -11  -9   3   32.70    4.70
 -11  -9   3   29.50    4.60
 -11  -9   3   24.80    4.40
 -11  -9   3   40.90    4.10
 -11  -9   3   30.20    3.70
 -11   9   3   26.40    3.10
 -11   9   3   31.40    4.00
  11   9  -3   34.80    4.40
  11   9  -3   30.20    4.00
  -9  -9   3    3.10    1.90
  -9  -9   3    6.00    2.80
  -9  -9   3    5.10    2.10
  -9  -9   3    8.00    2.70
  -9  -9   3    1.60    2.20
   9   9  -3    4.30    2.30
   9   9  -3    5.20    2.10
  -9   9   3    1.20    1.70
  -9   9   3    2.20    1.30
  -9   9   3    3.60    2.30
  -7  -9   3  563.64   20.00
  -7  -9   3  551.14   19.80
  -7  -9   3  543.35   20.80
  -7  -9   3  569.84   18.20
  -7  -9   3  532.35   20.00
   7  -9  -3  572.84   16.30
   7   9  -3  550.94   19.80
   7   9  -3  560.14   19.50
   7   9  -3  558.94   19.70
  -7   9   3  573.64   17.80
  -7   9   3  549.15   19.60
  -7   9   3  560.84   17.20
  -7   9   3  572.34   18.50
  -5  -9   3    2.20    1.70
  -5  -9   3    1.60    2.00
   5  -9  -3    1.10    1.00
  -5  -9   3    1.60    1.60
  -5  -9   3    2.60    2.00
  -5   9   3   -2.30    1.50
   5   9  -3    4.30    1.90
   5   9  -3    1.00    2.00
  -5   9   3    0.80    1.00
   5   9  -3    0.30    1.60
  -5   9   3    1.40    1.30
  -3  -9   3  777.22   26.60
  -3  -9   3  765.62   23.80
  -3  -9   3  812.32   25.20
   3  -9  -3  779.52   22.80
  -3  -9   3  767.72   26.70
   3   9  -3  783.92   25.30
  -3   9   3  805.22   24.90
  -3   9   3  751.92   25.70
   3   9  -3  767.22   25.60
  -3   9   3  758.92   25.70
  -3   9   3  792.02   23.90
   3   9  -3  797.92   23.30
   3   9  -3  781.02   25.90
  -1  -9   3  118.59    6.20
  -1  -9   3  126.39    6.10
   1  -9  -3  122.49    6.50
   1  -9  -3  116.29    5.40
  -1  -9   3  123.89    6.30
  -1  -9   3  120.49    6.60
  -1   9   3  125.19    6.80
   1   9  -3  116.99    5.90
  -1   9   3  112.69    6.40
   1   9  -3  115.69    6.50
   1   9  -3  123.69    6.40
  -1   9   3  127.09    5.10
   1   9  -3  128.19    6.00
  -1  -9  -3  249.28   10.00
   1  -9   3  254.17    9.90
  -1  -9  -3  269.07   11.20
   1  -9   3  261.67   11.30
   1  -9   3  274.07   10.30
  -1  -9  -3  254.97   11.10
   1  -9   3  279.77   11.00
  -1   9  -3  265.77   10.00
  -1   9  -3  264.07   10.10
   1   9   3  264.87   11.30
  -1   9  -3  256.47   10.70
  -1   9  -3  284.97   11.30
   1   9   3  256.97   11.20
  -3  -9  -3  113.39    6.80
  -3  -9  -3  114.69    6.90
   3  -9   3  115.39    6.00
   3  -9   3  102.39    6.60
   3  -9   3  106.49    6.60
  -3  -9  -3  103.19    6.00
  -3   9  -3  114.69    6.60
  -3   9  -3  122.19    6.50
  -3   9  -3  104.19    6.00
   3   9   3  107.69    6.60
   3   9   3  115.39    6.90
   3   9   3  113.59    6.10
  -3   9  -3  117.89    5.70
   5  -9   3   73.79    5.00
  -5  -9  -3   80.29    5.70
  -5  -9  -3   86.79    5.80
   5  -9   3   72.09    5.30
   5  -9   3   60.59    6.00
  -5  -9  -3   65.69    6.10
  -5   9  -3   75.29    5.60
  -5   9  -3   76.99    5.30
   5   9   3   63.09    6.00
  -5   9  -3   75.09    5.40
   5   9   3   80.19    5.00
   5   9   3   72.49    5.50
  -5   9  -3   69.89    4.70
   7  -9   3  229.88   10.00
  -7  -9  -3  200.58   10.70
   7  -9   3  223.48    9.60
  -7  -9  -3  213.98   10.80
  -7  -9  -3  224.58   11.40
   7  -9   3  182.68   10.70
  -7   9  -3  215.08   10.40
  -7   9  -3  210.98   10.00
   7   9   3  223.78   10.90
   7   9   3  211.28   10.80
  -7   9  -3  217.58   10.10
  -7   9  -3  210.68   10.00
   9  -9   3   15.50    4.20
  -9  -9  -3   14.00    4.10
   9  -9   3   13.90    3.20
  -9  -9  -3   18.20    4.40
  -9  -9  -3   20.90    4.30
  -9   9  -3   11.90    3.30
  -9   9  -3   15.70    3.70
  -9   9  -3    9.70    3.30
   9   9   3   18.80    4.10
  -9   9  -3   13.70    3.70
   9   9   3   22.00    4.50
  11  -9   3  213.88   10.40
 -11  -9  -3  224.08   12.00
 -11  -9  -3  206.68   12.40
 -11   9  -3  226.18   11.70
 -11   9  -3  221.98   11.70
  11   9   3  238.78   12.30
 -11   9  -3  217.58   11.50
 -11   9  -3  222.28   12.00
 -13  -9  -3   10.90    4.50
 -13  -9  -3    4.20    3.90
  13  -9   3    1.40    2.50
 -13   9  -3    0.70    3.30
 -13   9  -3    3.20    3.10
  13   9   3   -0.70    3.00
  13   9   3    6.10    3.60
 -13   9  -3    2.30    3.60
 -16 -10   3  174.88   10.40
 -16 -10   3  179.18   11.50
 -16 -10   3  154.68   10.90
 -16  10   3  167.58   10.40
 -14 -10   3    3.10    3.50
 -14 -10   3    2.30    3.50
 -14 -10   3   12.70    4.20
 -14  10   3    9.00    3.30
 -12 -10   3  136.99    9.40
 -12 -10   3  149.29    9.40
 -12 -10   3  152.48    9.40
 -12 -10   3  155.78    8.00
  12  10  -3  138.19    8.10
 -12  10   3  149.39    8.90
 -12  10   3  146.69    8.20
 -10 -10   3    8.00    2.40
 -10 -10   3    6.80    2.80
 -10 -10   3    4.20    2.70
 -10 -10   3    3.50    3.00
 -10 -10   3    6.20    2.40
 -10  10   3    7.70    3.00
  10  10  -3    8.20    2.60
 -10  10   3    7.70    2.50
  10  10  -3    4.90    2.50
  -8 -10   3  173.08    8.10
  -8 -10   3  156.58    9.30
  -8 -10   3  183.38    9.10
  -8 -10   3  169.28    8.60
  -8 -10   3  175.58    8.70
   8  10  -3  191.38    8.90
  -8  10   3  164.78    8.60
  -8  10   3  188.88    8.00
   8  10  -3  180.98    8.80
  -6 -10   3    5.50    2.10
  -6 -10   3    7.30    2.40
   6 -10  -3    4.30    1.30
  -6 -10   3    3.10    1.90
  -6 -10   3    4.30    1.90
  -6 -10   3    5.30    2.50
   6  10  -3    1.50    2.30
  -6  10   3    4.20    1.50
   6  10  -3    6.30    2.30
  -6  10   3    5.70    1.80
  -6  10   3    2.60    2.20
   6  10  -3    1.70    1.90
  -4 -10   3   58.79    5.20
   4 -10  -3   56.29    3.30
  -4 -10   3   48.30    4.30
  -4 -10   3   53.19    5.10
   4  10  -3   48.60    4.70
  -4  10   3   46.10    4.50
  -4  10   3   53.19    3.50
  -4  10   3   51.09    3.40
   4  10  -3   47.20    4.60
   4  10  -3   52.09    4.10
  -4  10   3   44.50    4.70
  -2 -10   3  212.68    8.70
  -2 -10   3  210.68    9.30
   2 -10  -3  202.78    7.80
   2 -10  -3  203.48    7.70
  -2 -10   3  201.28    9.50
  -2 -10   3  201.38    8.70
   2  10  -3  194.18    9.20
  -2  10   3  208.88    9.40
   2  10  -3  202.28    8.60
  -2  10   3  210.98    7.80
   2  10  -3  202.98    9.40
  -2  10   3  215.18    8.70
  -2  10   3  192.08    9.10
   0 -10   3  119.29    6.10
   0 -10  -3  120.59    6.90
   0 -10   3  119.59    6.60
   0 -10   3  134.19    6.50
   0 -10  -3  123.79    5.80
   0 -10   3  125.39    7.20
   0  10   3  131.09    5.40
   0  10  -3  118.19    6.10
   0  10  -3  116.49    6.70
   0  10   3  124.79    7.20
   0  10  -3  125.39    7.00
   0  10   3  118.09    7.10
   0  10  -3  113.69    6.10
  -2 -10  -3  402.36   16.00
   2 -10   3  386.56   15.80
  -2 -10  -3  410.66   15.90
  -2 -10  -3  397.66   14.70
   2 -10   3  410.76   14.10
   2 -10   3  404.76   14.30
   2 -10   3  398.06   15.50
  -2  10  -3  380.16   14.90
  -2  10  -3  410.56   14.40
  -2  10  -3  418.26   15.60
   2  10   3  412.76   15.10
  -2  10  -3  394.66   14.40
   2  10   3  391.26   15.50
   2  10   3  390.46   15.80
   4 -10   3    1.80    1.90
  -4 -10  -3    1.10    1.70
  -4 -10  -3    3.40    2.50
   4 -10   3    4.00    2.60
  -4 -10  -3    0.50    1.80
   4 -10   3   -0.40    1.70
  -4  10  -3   -0.30    1.50
   4  10   3   -1.10    1.60
  -4  10  -3    3.50    2.40
  -4  10  -3    2.70    2.30
  -4  10  -3    2.20    2.00
   4  10   3    0.80    2.40
   4  10   3    2.30    2.00
  -6 -10  -3  467.25   19.00
  -6 -10  -3  472.05   18.80
   6 -10   3  471.25   17.80
   6 -10   3  458.25   16.20
   6 -10   3  467.35   18.80
  -6 -10  -3  451.15   18.00
  -6  10  -3  462.85   18.00
  -6  10  -3  459.55   17.50
  -6  10  -3  460.25   17.00
   6  10   3  466.05   16.80
  -6  10  -3  469.75   17.10
   6  10   3  457.45   18.10
   6  10   3  451.65   18.30
   8 -10   3   35.70    5.60
   8 -10   3   30.10    4.00
  -8 -10  -3   28.10    4.70
  -8 -10  -3   37.70    5.20
  -8 -10  -3   26.50    4.60
   8  10   3   32.60    5.00
  -8  10  -3   30.00    4.20
   8  10   3   24.60    4.50
  -8  10  -3   27.00    4.40
  -8  10  -3   29.50    4.70
  -8  10  -3   27.80    4.70
  -8  10  -3   31.10    4.30
 -10 -10  -3  206.88   11.90
  10 -10   3  202.08    9.80
 -10 -10  -3  204.08   11.50
 -10  10  -3  189.08   10.70
 -10  10  -3  201.08   11.00
 -10  10  -3  208.18   11.20
 -10  10  -3  194.78   10.60
  10  10   3  189.28   11.00
 -10  10  -3  211.28   10.60
 -12 -10  -3   14.50    4.90
  12 -10   3   19.60    4.10
 -12 -10  -3   18.10    4.70
 -12 -10  -3   12.80    4.10
  12  10   3   15.10    4.30
 -12  10  -3   25.10    5.20
 -12  10  -3   21.80    4.90
 -12  10  -3   20.80    4.70
  12  10   3    9.70    3.80
 -17 -11   3  127.09   11.20
 -17 -11   3  101.59   10.00
 -17 -11   3  112.79    8.60
 -17  11   3   98.99    9.60
 -17  11   3  109.79    9.80
 -15 -11   3   53.09    7.30
 -15 -11   3   47.40    6.80
 -15  11   3   48.30    6.50
 -15  11   3   52.99    6.20
 -13 -11   3   36.20    6.10
 -13 -11   3   43.20    6.00
 -13 -11   3   33.90    5.70
 -13  11   3   39.30    5.80
 -13  11   3   37.30    5.00
 -11 -11   3  265.17   11.40
 -11 -11   3  255.77   12.50
 -11 -11   3  231.48   10.60
 -11 -11   3  249.58   12.30
 -11 -11   3  237.98   12.80
  11  11  -3  265.47   12.10
  11  11  -3  252.87   11.60
 -11  11   3  239.48   11.70
 -11  11   3  240.48   11.10
  -9 -11   3  106.69    6.40
  -9 -11   3  106.69    7.60
  -9 -11   3  107.39    6.70
  -9 -11   3  105.49    6.80
  -9 -11   3  101.59    7.00
   9  11  -3   87.29    6.40
   9  11  -3   97.59    6.70
  -9  11   3  105.49    6.20
  -9  11   3   93.09    6.70
  -7 -11   3 1292.47   43.80
  -7 -11   3 1307.77   42.70
  -7 -11   3 1299.87   41.50
  -7 -11   3 1255.17   42.40
  -7 -11   3 1317.37   38.50
   7  11  -3 1259.27   41.40
   7  11  -3 1342.67   41.70
  -7  11   3 1299.87   39.80
   7  11  -3 1327.97   41.80
  -7  11   3 1245.88   41.50
   5 -11  -3  726.63   21.30
  -5 -11   3  729.43   24.80
  -5 -11   3  714.43   25.70
  -5 -11   3  683.93   25.10
  -5 -11   3  720.13   23.90
  -5 -11   3  737.33   22.80
   5  11  -3  716.53   24.30
  -5  11   3  733.73   24.60
  -5  11   3  661.33   24.30
   5  11  -3  713.83   24.70
  -5  11   3  722.23   23.20
  -5  11   3  708.83   22.80
   5  11  -3  661.53   24.20
  -3 -11   3 1859.71   60.99
  -3 -11   3 1861.81   54.29
  -3 -11   3 1890.91   60.69
   3 -11  -3 1930.61   53.29
  -3  11   3 1909.81   57.99
  -3  11   3 1941.81   58.69
  -3  11   3 1830.72   58.99
   3  11  -3 1941.71   59.19
   3  11  -3 1899.91   58.39
   3  11  -3 1971.30   58.79
  -3  11   3 1956.10   56.59
  -1 -11   3  647.44   22.70
   1 -11  -3  649.83   20.10
  -1 -11   3  631.54   20.80
   1 -11  -3  642.24   20.70
   1 -11  -3  646.54   23.00
  -1 -11   3  659.33   22.20
  -1 -11   3  641.04   23.20
   1  11  -3  618.44   22.50
  -1  11   3  645.14   20.50
  -1  11   3  632.44   22.70
   1  11  -3  634.74   22.10
  -1  11   3  646.64   22.60
   1  11  -3  646.54   21.70
  -1  11   3  617.04   21.70
   1  11  -3  643.44   21.10
   1 -11   3  926.21   27.80
   1 -11   3  860.21   30.00
   1 -11   3  940.11   31.20
  -1 -11  -3  892.01   28.90
  -1 -11  -3  926.41   31.30
   1 -11   3  903.51   29.70
   1  11   3  910.71   30.30
  -1  11  -3  916.01   28.40
  -1  11  -3  928.41   29.30
  -1  11  -3  864.21   29.50
   1  11   3  844.22   30.30
  -1  11  -3  870.01   30.00
  -3 -11  -3    7.70    2.90
   3 -11   3    5.30    2.50
  -3 -11  -3    8.90    3.00
   3 -11   3    6.10    2.70
   3 -11   3    4.70    2.40
  -3 -11  -3    5.10    2.10
  -3  11  -3    5.70    2.30
   3  11   3    5.00    3.10
   3  11   3    1.20    2.60
  -3  11  -3    5.10    2.10
  -3  11  -3   -0.10    2.20
  -3  11  -3    7.60    2.50
   3  11   3    5.70    2.20
   5 -11   3  124.79    8.10
   5 -11   3  118.79    7.40
  -5 -11  -3  124.99    8.20
  -5 -11  -3  122.19    7.40
  -5 -11  -3  120.79    7.80
   5 -11   3  122.59    6.90
  -5  11  -3  123.79    6.80
  -5  11  -3  110.69    6.80
   5  11   3  113.19    7.70
  -5  11  -3  127.39    7.60
  -5  11  -3  134.79    8.00
   5  11   3  122.39    6.90
   5  11   3  127.59    8.20
   7 -11   3  121.79    7.20
   7 -11   3  120.49    7.50
  -7 -11  -3  131.59    8.40
  -7 -11  -3  129.39    8.80
  -7 -11  -3  142.99    9.30
  -7  11  -3  142.09    8.50
  -7  11  -3  122.39    8.10
  -7  11  -3  116.59    7.50
  -7  11  -3  149.69    8.00
   7  11   3  128.59    8.70
   7  11   3  137.89    8.60
  -9 -11  -3   -1.10    2.30
  -9 -11  -3   -2.20    2.50
  -9 -11  -3    1.30    3.00
   9 -11   3    1.60    2.40
  -9  11  -3    3.00    2.80
  -9  11  -3   -0.70    2.70
  -9  11  -3    1.20    2.90
   9  11   3   -1.40    2.80
   9  11   3   -1.30    2.90
  -9  11  -3    3.10    3.00
  -9  11  -3    4.50    2.80
  11 -11   3  487.55   18.50
 -11 -11  -3  487.25   21.60
 -11  11  -3  486.75   20.50
 -11  11  -3  539.55   20.40
 -11  11  -3  494.25   20.60
 -11  11  -3  491.35   20.00
  11  11   3  508.25   20.80
 -16 -12   3    2.00    3.30
 -16 -12   3    0.50    2.60
 -16 -12   3   -2.00    3.40
 -16  12   3    7.00    4.10
 -16  12   3   -2.30    2.80
 -14 -12   3  514.45   21.30
 -14 -12   3  477.55   21.80
 -14  12   3  504.05   19.90
 -14  12   3  487.95   20.80
 -12 -12   3   27.90    5.30
 -12 -12   3   23.10    4.60
 -12 -12   3   23.50    4.70
 -12 -12   3   20.70    3.80
  12  12  -3   20.50    4.00
 -12  12   3   23.20    4.70
  12  12  -3   24.30    4.40
 -12  12   3   20.60    4.00
 -10 -12   3  202.28   11.70
 -10 -12   3  213.08   10.10
 -10 -12   3  215.48   10.60
 -10 -12   3  226.18   11.10
 -10 -12   3  230.88   11.60
 -10  12   3  214.68   10.80
 -10  12   3  220.48   10.20
  10  12  -3  212.88   10.80
  10  12  -3  217.28   10.90
  -8 -12   3   13.40    3.20
  -8 -12   3   13.00    3.80
  -8 -12   3   17.80    3.30
  -8 -12   3   15.20    3.40
  -8 -12   3   12.70    3.20
  -8  12   3   14.70    3.60
   8  12  -3   16.30    3.30
   8  12  -3   13.80    3.20
  -8  12   3   14.60    2.90
  -6 -12   3  259.37   12.30
   6 -12  -3  297.27   10.10
  -6 -12   3  288.07   13.00
  -6 -12   3  282.97   11.40
  -6 -12   3  292.87   12.50
  -6 -12   3  280.37   11.60
   6  12  -3  275.47   12.20
   6  12  -3  299.77   12.70
  -6  12   3  298.57   11.10
  -6  12   3  279.47   12.40
  -6  12   3  286.27   12.50
   6  12  -3  266.17   12.40
  -6  12   3  276.17   11.10
  -4 -12   3  198.08   10.10
   4 -12  -3  196.58    7.90
  -4 -12   3  194.68    8.90
  -4 -12   3  200.58    8.60
  -4 -12   3  200.28   10.10
   4  12  -3  221.98   10.20
   4  12  -3  195.58    9.50
   4  12  -3  187.58    9.80
  -4  12   3  211.98    8.80
  -4  12   3  212.38   10.10
  -4  12   3  189.78    8.30
  -4  12   3  201.58    9.90
   2 -12  -3   90.19    5.80
   2 -12  -3   85.79    5.00
  -2 -12   3   96.49    4.90
  -2 -12   3   84.79    6.40
  -2 -12   3   90.39    5.80
  -2 -12   3   90.59    6.00
  -2  12   3   89.89    6.50
   2  12  -3   94.39    6.40
  -2  12   3   90.79    5.60
   2  12  -3   90.79    5.80
  -2  12   3   93.89    5.10
   2  12  -3   88.69    6.40
  -2  12   3   76.09    6.70
   0 -12  -3  570.74   21.50
   0 -12  -3  560.94   19.20
   0 -12   3  571.84   21.60
   0 -12   3  612.94   20.80
   0 -12   3  583.14   19.50
   0  12  -3  597.74   20.40
   0  12  -3  583.04   19.60
   0  12  -3  607.74   21.00
   0  12   3  517.75   21.10
   0  12   3  572.84   21.00
   0  12  -3  556.24   21.10
   2 -12   3  132.59    8.10
  -2 -12  -3  123.49    6.70
  -2 -12  -3  130.99    8.10
   2 -12   3  144.19    7.40
   2  12   3  127.59    7.20
  -2  12  -3  137.99    7.10
   2  12   3  106.09    7.40
  -2  12  -3  128.39    7.00
  -2  12  -3  130.69    7.80
  -2  12  -3  125.49    7.50
   2  12   3  135.99    8.30
  -4 -12  -3 1140.69   40.60
   4 -12   3 1160.78   35.60
  -4 -12  -3 1136.49   40.30
  -4 -12  -3 1223.58   38.50
   4 -12   3 1139.39   39.60
   4  12   3 1128.19   39.40
  -4  12  -3 1167.58   37.90
   4  12   3 1251.87   38.20
  -4  12  -3 1146.09   36.80
  -4  12  -3 1233.68   39.40
  -4  12  -3 1169.38   38.30
   4  12   3 1190.68   39.00
   6 -12   3  181.38    9.50
  -6 -12  -3  169.98   10.10
  -6 -12  -3  156.68    9.90
  -6 -12  -3  167.88    9.50
   6 -12   3  163.28    8.50
  -6  12  -3  167.28    9.40
   6  12   3  159.48    9.50
  -6  12  -3  128.99    8.90
  -6  12  -3  162.48    8.70
   6  12   3  160.48    9.90
  -6  12  -3  160.78    8.50
  -8 -12  -3  481.75   21.00
  -8 -12  -3  484.35   20.20
  -8 -12  -3  506.65   21.20
   8 -12   3  510.05   18.10
  -8  12  -3  481.65   19.80
   8  12   3  453.35   19.50
  -8  12  -3  506.55   19.20
   8  12   3  481.65   20.30
  -8  12  -3  498.35   19.70
  -8  12  -3  475.95   18.60
 -10 -12  -3   11.00    4.20
  10 -12   3   10.60    3.50
 -10 -12  -3   17.60    4.60
 -10  12  -3   11.90    3.90
  10  12   3   19.20    4.60
 -10  12  -3   17.70    4.70
 -10  12  -3   14.80    4.20
 -10  12  -3   18.30    3.90
  10  12   3   19.30    4.70
 -12 -12  -3   84.99    9.20
 -12 -12  -3   99.69   10.00
 -12  12  -3  115.09   10.10
 -12  12  -3   96.39    7.70
 -15 -13   3    2.00    3.60
 -15 -13   3   -5.00    3.10
 -15  13   3    0.00    3.20
 -15  13   3    2.90    3.60
 -13 -13   3   47.30    6.90
 -13 -13   3   41.50    6.00
 -13  13   3   41.30    6.20
 -13  13   3   51.49    6.20
 -11 -13   3   10.70    3.30
 -11 -13   3    8.00    3.80
 -11 -13   3   14.50    4.60
 -11 -13   3   12.50    3.80
  11  13  -3   17.40    3.90
 -11  13   3   12.70    3.40
  11  13  -3   17.50    4.00
 -11  13   3   14.60    4.20
  -9 -13   3  260.27   11.50
  -9 -13   3  225.68   11.60
  -9 -13   3  253.87   11.80
  -9 -13   3  258.67   12.90
  -9 -13   3  246.28   12.30
  -9  13   3  242.08   12.20
   9  13  -3  234.18   11.70
   9  13  -3  260.67   12.30
  -9  13   3  248.18   11.10
  -7 -13   3    9.40    2.90
  -7 -13   3    7.40    3.30
  -7 -13   3    4.90    2.50
  -7 -13   3    2.20    2.60
  -7 -13   3    3.70    2.60
   7  13  -3    6.00    2.90
   7  13  -3    0.40    2.70
  -7  13   3    7.60    2.60
   7  13  -3    6.00    2.80
  -7  13   3    5.10    2.90
  -5 -13   3    5.70    2.80
   5 -13  -3   11.90    2.30
  -5 -13   3    6.80    2.60
  -5 -13   3    8.30    3.00
  -5 -13   3    8.00    2.20
  -5  13   3   10.40    2.90
   5  13  -3    6.80    2.60
   5  13  -3   11.90    3.30
   5  13  -3    5.10    3.00
  -5  13   3   11.40    2.50
  -5  13   3    7.20    3.10
  -5  13   3    9.00    2.60
  -3 -13   3   19.20    3.60
   3 -13  -3   18.80    2.90
  -3 -13   3   17.60    3.40
  -3 -13   3   15.40    3.60
  -3  13   3   27.40    4.50
   3  13  -3   14.90    3.60
   3  13  -3   19.60    3.60
  -3  13   3   16.20    2.80
   3  13  -3   16.40    3.60
  -3  13   3   18.80    3.90
  -3  13   3   21.40    3.30
  -1 -13   3  107.79    6.60
   1 -13  -3  105.09    5.80
  -1 -13   3  102.89    6.40
   1 -13  -3  106.59    6.80
  -1 -13   3  107.19    7.30
   1  13  -3   97.09    6.30
   1  13  -3   89.89    6.70
  -1  13   3   86.59    6.40
   1  13  -3   85.99    6.70
  -1  13   3   99.19    6.30
  -1  13   3   86.89    6.90
  -1 -13  -3    6.30    1.90
   1 -13   3    2.40    1.70
   1 -13   3    8.20    2.90
   1 -13   3    9.20    2.80
  -1 -13  -3    2.80    2.50
   1  13   3    8.40    3.50
   1  13   3    4.30    2.60
  -1  13  -3    3.30    2.10
  -1  13  -3    4.30    2.80
  -1  13  -3    9.50    2.70
  -1  13  -3    8.20    3.20
  -3 -13  -3   32.70    5.00
  -3 -13  -3   29.50    3.70
   3 -13   3   23.90    3.90
  -3 -13  -3   24.80    4.50
   3 -13   3   32.00    4.70
   3  13   3   33.20    5.00
  -3  13  -3   26.40    4.50
  -3  13  -3   33.40    5.00
   3  13   3   25.10    3.90
   3  13   3   23.40    4.80
  -3  13  -3   30.10    4.20
  -3  13  -3   30.40    4.00
  -5 -13  -3   22.50    4.60
   5 -13   3   18.60    3.70
  -5 -13  -3   21.50    3.90
   5 -13   3   21.90    4.10
  -5 -13  -3   29.90    5.10
  -5  13  -3   22.60    4.50
  -5  13  -3   25.00    3.90
  -5  13  -3   19.60    4.30
   5  13   3   18.70    4.60
  -5  13  -3   20.90    3.70
   5  13   3   27.30    4.80
  -7 -13  -3   46.30    6.40
   7 -13   3   48.00    5.50
  -7 -13  -3   48.00    6.70
  -7 -13  -3   53.79    6.10
   7 -13   3   51.79    5.60
  -7  13  -3   50.09    6.20
   7  13   3   55.49    6.50
  -7  13  -3   49.10    6.20
  -7  13  -3   43.30    5.30
  -7  13  -3   58.09    6.00
   7  13   3   43.90    6.20
   9 -13   3   84.09    7.20
  -9 -13  -3   78.19    8.30
  -9 -13  -3   64.69    7.80
  -9  13  -3   82.99    8.30
  -9  13  -3   81.69    7.50
   9  13   3   68.89    7.90
  -9  13  -3   86.79    7.70
  -9  13  -3   81.19    8.20
   9  13   3   81.59    8.10
 -11 -13  -3   38.60    6.60
  11 -13   3   34.30    5.20
 -11 -13  -3   32.60    6.10
 -11  13  -3   30.20    5.30
  11  13   3   33.20    5.60
 -11  13  -3   34.30    6.10
 -11  13  -3   42.90    5.90
 -14 -14   3  200.98   11.80
 -14 -14   3  193.38   12.70
 -14  14   3  181.08   11.90
 -14  14   3  199.88   11.30
 -12 -14   3    0.30    3.00
 -12 -14   3   -0.50    2.40
 -12 -14   3    1.00    3.30
 -12  14   3    0.60    3.30
  12  14  -3   -2.00    2.70
 -12  14   3    3.50    3.30
  12  14  -3    2.90    3.10
 -10 -14   3  648.14   24.90
 -10 -14   3  611.14   25.50
 -10 -14   3  629.14   23.70
 -10 -14   3  639.44   22.30
 -10 -14   3  662.43   24.00
 -10  14   3  611.74   22.70
 -10  14   3  592.64   24.00
  10  14  -3  664.73   24.30
  10  14  -3  631.84   23.90
  -8 -14   3   11.90    3.50
  -8 -14   3   10.60    3.40
  -8 -14   3    5.90    3.00
  -8 -14   3    7.40    3.60
  -8 -14   3   14.10    3.30
   8  14  -3    8.40    3.40
  -8  14   3    9.80    3.80
   8  14  -3    9.10    3.30
  -8  14   3    5.70    2.70
  -6 -14   3  315.87   14.50
  -6 -14   3  326.57   13.00
  -6 -14   3  305.97   14.20
  -6 -14   3  314.17   12.80
   6  14  -3  320.27   14.30
  -6  14   3  304.47   14.20
   6  14  -3  283.37   13.80
  -6  14   3  335.07   12.80
   6  14  -3  310.37   13.70
  -6  14   3  309.37   14.20
  -4 -14   3   72.49    6.20
   4 -14  -3   69.49    4.90
  -4 -14   3   72.39    6.90
  -4 -14   3   72.49    7.00
  -4  14   3   71.39    5.20
   4  14  -3   61.59    6.60
  -4  14   3   68.69    5.20
  -4  14   3   66.99    6.80
  -4  14   3   67.79    6.70
   4  14  -3   64.49    6.60
   4  14  -3   74.89    6.50
  -2 -14   3   22.10    3.80
  -2 -14   3   25.00    4.00
  -2 -14   3   17.40    4.00
   2 -14  -3   27.70    3.60
   2  14  -3   28.00    4.50
  -2  14   3   29.10    4.00
  -2  14   3   25.20    4.70
  -2  14   3   21.00    4.10
   2  14  -3   24.80    4.00
   2  14  -3   23.70    4.40
   0 -14   3  752.22   28.20
   0 -14   3  772.22   25.30
   0 -14  -3  768.32   28.10
   0 -14   3  781.62   26.90
   0  14  -3  769.42   26.70
   0  14  -3  773.52   27.60
   0  14   3  744.23   27.20
   0  14  -3  756.42   27.00
   0  14   3  770.02   28.00
   2 -14   3   29.60    4.40
  -2 -14  -3   24.70    3.50
  -2 -14  -3   25.50    4.70
   2 -14   3   31.10    4.90
  -2  14  -3   28.00    4.80
  -2  14  -3   26.50    3.80
  -2  14  -3   27.80    4.90
   2  14   3   29.20    4.90
   2  14   3   24.00    5.00
  -2  14  -3   28.50    4.30
  -4 -14  -3  494.75   18.90
   4 -14   3  522.05   20.60
   4 -14   3  497.55   18.40
  -4 -14  -3  479.35   21.00
  -4 -14  -3  489.85   20.80
  -4  14  -3  488.15   19.60
   4  14   3  508.25   18.90
  -4  14  -3  516.95   18.50
  -4  14  -3  475.45   20.00
   4  14   3  506.85   20.60
   4  14   3  515.15   20.30
  -4  14  -3  529.95   19.30
  -6 -14  -3   10.70    3.70
  -6 -14  -3    9.70    4.00
  -6 -14  -3    9.90    3.40
   6 -14   3    5.30    2.90
   6 -14   3    7.90    3.10
   6  14   3   14.30    4.30
  -6  14  -3    2.70    3.20
  -6  14  -3    6.10    3.00
   6  14   3    7.00    3.90
  -6  14  -3    6.70    3.20
  -6  14  -3    8.00    4.00
  -8 -14  -3  377.46   18.50
   8 -14   3  381.66   15.70
  -8 -14  -3  400.36   17.40
  -8  14  -3  374.76   16.40
  -8  14  -3  388.36   17.40
   8  14   3  374.56   17.10
   8  14   3  406.36   18.20
  -8  14  -3  389.36   17.40
  -8  14  -3  403.06   16.40
 -10 -14  -3   -0.10    3.30
 -10 -14  -3    4.60    3.60
  10 -14   3   -2.70    2.10
  10  14   3    5.20    3.70
 -10  14  -3   -5.50    2.60
 -10  14  -3    3.20    3.90
  10  14   3   -0.80    3.10
 -10  14  -3    3.50    3.00
 -10  14  -3   -0.60    3.10
 -13 -15   3   18.90    5.40
 -13 -15   3   14.90    4.10
 -13  15   3   18.30    4.60
 -13  15   3   26.90    5.70
  13  15  -3   18.50    4.40
 -11 -15   3    3.80    3.00
 -11 -15   3    8.50    4.00
 -11 -15   3    1.60    2.90
  11  15  -3    4.00    3.00
 -11  15   3    9.30    3.80
  11  15  -3    6.20    3.40
 -11  15   3    5.40    4.00
  -9 -15   3  241.78   12.30
  -9 -15   3  224.08   13.00
  -9 -15   3  257.27   11.90
  -9 -15   3  229.88   12.40
  -9 -15   3  240.48   11.70
  -9  15   3  237.68   12.70
   9  15  -3  236.78   12.20
  -9  15   3  239.18   11.40
   9  15  -3  238.88   12.50
  -7 -15   3  287.57   14.40
  -7 -15   3  299.77   14.10
  -7 -15   3  277.87   12.60
  -7  15   3  302.97   12.70
   7  15  -3  300.47   14.20
   7  15  -3  288.27   14.00
  -7  15   3  285.47   14.10
  -7  15   3  327.77   14.60
   7  15  -3  279.47   13.60
  -5 -15   3  427.56   16.90
  -5 -15   3  451.85   18.80
  -5 -15   3  452.15   18.90
   5 -15  -3  438.76   15.50
   5  15  -3  449.46   18.20
   5  15  -3  483.75   19.00
  -5  15   3  470.45   18.70
  -5  15   3  438.56   16.70
  -5  15   3  449.95   17.10
   5  15  -3  428.46   18.30
  -5  15   3  458.55   18.80
  -3 -15   3  455.45   17.70
  -3 -15   3  521.15   19.80
  -3 -15   3  481.35   20.10
   3 -15  -3  509.95   17.20
   3  15  -3  485.35   19.50
   3  15  -3  488.95   19.50
  -3  15   3  472.55   18.40
  -3  15   3  486.65   19.60
   3  15  -3  488.55   19.10
  -3  15   3  491.05   19.90
  -1 -15   3  445.16   16.80
   1 -15  -3  424.56   18.00
   1 -15  -3  428.96   16.00
  -1 -15   3  470.75   17.70
  -1 -15   3  441.66   18.80
   1  15  -3  440.16   18.30
   1  15  -3  465.75   17.90
  -1  15   3  434.16   18.00
  -1  15   3  411.76   18.50
   1  15  -3  418.66   18.00
  -1  15   3  459.75   17.70
   1 -15   3  115.89    8.40
  -1 -15  -3   78.69    7.80
   1 -15   3  110.19    7.30
  -1  15  -3   86.49    6.90
   1  15   3   97.09    8.80
   1  15   3  104.09    8.00
  -1  15  -3  107.79    8.00
  -1  15  -3  117.99    8.20
   3 -15   3   86.29    7.40
   3 -15   3   83.39    7.90
  -3 -15  -3   87.29    8.40
  -3  15  -3   91.59    6.90
   3  15   3   94.39    8.40
  -3  15  -3  101.79    7.80
  -3  15  -3   88.19    6.50
   3  15   3   87.99    6.60
  -3  15  -3   86.89    8.00
   3  15   3   76.79    8.10
  -5 -15  -3    5.00    3.60
   5 -15   3   26.40    4.50
  -5 -15  -3   21.30    3.80
   5 -15   3   24.10    4.70
   5  15   3   19.40    4.90
   5  15   3   17.20    4.50
  -5  15  -3   22.30    4.00
  -5  15  -3   18.60    4.40
  -5  15  -3   21.40    5.00
  -5  15  -3   18.20    4.20
   7 -15   3    3.90    2.80
  -7 -15  -3   -4.00    3.00
   7 -15   3   -3.50    2.70
  -7 -15  -3   -2.60    2.70
  -7  15  -3    0.00    3.30
   7  15   3    0.70    3.40
  -7  15  -3    4.40    2.90
  -7  15  -3    1.70    2.80
  -7  15  -3    3.60    3.10
   7  15   3   -1.80    3.30
  -9 -15  -3  215.18   12.20
  -9 -15  -3  198.78   13.00
  -9  15  -3  211.78   11.60
   9  15   3  201.38   12.70
  -9  15  -3  211.18   12.20
   9  15   3  226.38   12.40
  -9  15  -3  204.78   11.30
  -9  15  -3  217.48   12.70
 -12 -16   3  174.98   10.50
 -12 -16   3  153.48    9.90
  12  16  -3  176.28   10.70
 -12  16   3  162.78   10.00
  12  16  -3  174.48   10.90
 -12  16   3  159.58   11.30
 -10 -16   3   91.59    8.10
 -10 -16   3  107.09    7.50
 -10 -16   3  105.99   10.20
 -10 -16   3  108.09    7.90
  10  16  -3   95.29    9.00
 -10  16   3  113.79    7.90
  10  16  -3  113.29    8.50
 -10  16   3  129.49    9.50
  -8 -16   3  104.89    8.00
  -8 -16   3   86.79    7.90
  -8 -16   3  112.29    8.70
   8  16  -3  116.19    8.60
  -8  16   3  101.99    7.20
   8  16  -3   90.99    8.70
  -8  16   3   90.89    8.70
  -8  16   3  111.19    8.80
  -6 -16   3  116.29    8.60
  -6 -16   3  103.19    7.60
  -6 -16   3  106.09    8.30
  -6  16   3  103.99    9.20
   6  16  -3  124.69    8.50
  -6  16   3  118.89    8.70
   6  16  -3  125.79    8.80
   6  16  -3  119.29    8.70
   4 -16  -3   14.80    3.00
  -4 -16   3   17.90    4.00
  -4 -16   3   11.90    3.90
  -4 -16   3    9.00    2.90
  -4  16   3    9.70    3.10
  -4  16   3   13.00    4.40
   4  16  -3   18.00    4.30
  -4  16   3   16.00    4.30
   4  16  -3   15.20    4.10
   4  16  -3    7.80    3.90
  -2 -16   3  386.66   15.60
  -2 -16   3  364.46   17.10
  -2 -16   3  421.26   16.80
   2 -16  -3  401.16   14.80
  -2  16   3  348.37   16.90
  -2  16   3  396.66   17.10
  -2  16   3  368.06   15.90
   2  16  -3  385.46   16.50
   2  16  -3  390.96   17.10
   2  16  -3  377.76   16.80
   0 -16   3   35.00    5.50
   0 -16  -3   51.19    6.10
   0 -16   3   40.10    5.30
   0  16  -3   52.09    6.40
   0  16   3   48.60    6.20
   0  16  -3   47.60    5.90
   0  16   3   40.60    6.30
   0  16  -3   44.50    6.10
   2 -16   3  391.06   15.60
   2 -16   3  378.96   17.30
  -2  16  -3  391.36   16.40
  -2  16  -3  381.56   17.10
   2  16   3  369.86   17.50
  -2  16  -3  355.06   16.60
   2  16   3  385.46   15.90
   2  16   3  361.86   16.80
   4 -16   3   31.30    4.90
  -4 -16  -3   24.90    5.50
   4 -16   3   14.80    4.30
  -4  16  -3   12.70    4.70
  -4  16  -3   22.00    4.50
   4  16   3   25.20    5.00
  -4  16  -3   23.30    5.10
   4  16   3   27.60    5.80
   6 -16   3  383.66   17.30
   6 -16   3  376.66   15.70
  -6 -16  -3  357.76   18.10
  -6  16  -3  354.16   17.00
   6  16   3  372.26   17.90
  -6  16  -3  367.96   17.30
   6  16   3  365.16   16.80
   8 -16   3    5.60    3.30
  -8 -16  -3    0.60    3.50
  -8 -16  -3    6.30    3.30
  -8  16  -3    5.20    3.90
  -8  16  -3    1.60    3.90
  -8  16  -3    1.70    3.10
   8  16   3    2.20    3.90
   8  16   3    1.40    3.60
 -11 -17   3   10.60    4.80
 -11 -17   3   14.30    4.10
  11  17  -3   14.90    4.60
 -11  17   3   13.60    5.00
  11  17  -3   10.70    4.20
 -11  17   3   19.40    4.80
  -9 -17   3   77.29    7.70
  -9 -17   3   81.89    8.90
  -9 -17   3   68.49    7.60
   9  17  -3   87.79    8.30
   9  17  -3   80.29    8.30
  -9  17   3   76.79    8.80
  -9  17   3   89.99    8.90
  -7 -17   3    2.20    3.10
  -7 -17   3    2.00    3.40
  -7 -17   3    3.30    3.00
   7  17  -3    3.00    3.40
  -7  17   3    5.00    4.00
   7  17  -3    4.60    3.50
  -7  17   3   -0.10    2.40
   7  17  -3    2.90    3.30
  -5 -17   3   22.30    4.90
  -5 -17   3   32.00    5.50
  -5 -17   3   24.60    4.80
   5  17  -3   26.90    5.40
   5  17  -3   40.50    5.70
  -5  17   3   29.20    5.90
   5  17  -3   39.80    5.80
  -5  17   3   34.60    5.80
  -3 -17   3   87.09    7.10
  -3 -17   3  101.89    8.40
   3 -17  -3  112.39    6.70
  -3 -17   3   81.59    8.20
   3  17  -3   90.99    8.80
   3  17  -3   98.19    8.40
  -3  17   3   94.49    7.00
  -3  17   3  109.79    9.40
  -3  17   3   81.69    8.70
   3  17  -3   80.49    8.30
  -1 -17   3   10.60    3.50
  -1 -17   3   13.30    3.90
  -1  17   3   15.90    5.20
  -1  17   3   14.50    4.60
   1  17  -3   10.60    4.20
   1  17  -3   14.70    4.10
   1  17  -3   10.20    4.00
  -1 -17  -3    5.50    3.40
   1 -17   3   -1.90    3.10
   1 -17   3    6.20    3.30
  -1  17  -3   12.70    4.20
   1  17   3   -2.20    3.70
  -1  17  -3    0.20    3.50
  -1  17  -3    3.80    3.40
   1  17   3    4.50    3.80
   3 -17   3   -0.60    3.00
  -3 -17  -3   -3.30    2.60
   3 -17   3    3.20    2.80
  -3  17  -3    2.10    3.20
   3  17   3   -1.90    3.60
  -3  17  -3   -5.30    2.50
  -3  17  -3   -2.90    3.20
   3  17   3   -1.50    3.30
   5 -17   3   24.80    4.70
   5 -17   3   31.60    5.60
  -5 -17  -3   15.40    5.10
  -5  17  -3   20.40    5.10
   5  17   3   16.80    4.70
   5  17   3   24.40    5.80
  -5  17  -3   24.50    5.60
  -5  17  -3   29.20    5.00
   7 -17   3    8.50    4.10
  -7 -17  -3   13.20    5.20
   7 -17   3   11.90    4.00
   7  17   3    9.10    4.20
  -7  17  -3    7.90    4.00
  -7  17  -3    6.20    4.10
   7  17   3    9.60    4.90
  -7  17  -3    7.30    4.80
 -10 -18   3   14.80    5.00
 -10 -18   3   18.20    4.60
  10  18  -3   17.80    4.90
  10  18  -3   14.60    4.30
 -10  18   3   12.90    5.10
 -10  18   3   17.50    5.10
  -8 -18   3  329.77   15.30
  -8 -18   3  359.56   17.30
  -8 -18   3  320.97   16.20
  -8  18   3  363.16   17.00
   8  18  -3  330.37   16.10
  -8  18   3  321.67   16.90
   8  18  -3  352.46   16.80
  -6 -18   3   54.29    6.90
  -6 -18   3   52.49    6.70
  -6 -18   3   55.49    7.20
   6  18  -3   51.79    6.90
  -6  18   3   73.09    8.00
   6  18  -3   61.49    7.60
   6  18  -3   54.69    6.80
  -6  18   3   62.99    7.90
  -4 -18   3  182.88   10.30
  -4 -18   3  192.98   11.80
  -4 -18   3  194.78   11.30
   4  18  -3  188.68   11.40
  -4  18   3  177.48   12.00
   4  18  -3  200.38   11.90
   4  18  -3  190.58   11.80
  -4  18   3  220.58   12.20
  -2 -18   3  157.28   10.70
  -2 -18   3  149.69    9.30
  -2 -18   3  141.69    8.90
  -2  18   3  161.98    9.60
   2  18  -3  163.18   10.30
   2  18  -3  163.08   10.70
   2  18  -3  164.68   10.80
  -2  18   3  160.38   11.40
  -2  18   3  156.38   10.60
   0 -18   3    4.20    3.40
   0 -18   3    7.90    3.50
   0  18  -3    7.10    3.90
   0  18   3    7.00    4.10
   0  18  -3    3.60    4.10
   0  18   3    7.30    4.60
   0  18  -3    3.10    4.00
  -2 -18  -3  445.76   20.50
   2 -18   3  458.95   18.20
   2 -18   3  460.25   20.40
  -2  18  -3  465.65   20.10
  -2  18  -3  439.26   19.80
  -2  18  -3  451.15   19.40
   2  18   3  449.36   20.70
   2  18   3  425.26   19.50
   4 -18   3   -2.10    2.80
  -4 -18  -3   -0.30    3.70
   4 -18   3    0.40    3.20
   4  18   3    0.00    3.90
   4  18   3    4.70    3.70
  -4  18  -3    0.40    3.30
  -4  18  -3   -1.50    3.60
  -4  18  -3   -0.20    3.30
  -6 -18  -3  209.08   13.60
   6 -18   3  211.18   11.50
   6  18   3  191.08   13.10
   6  18   3  235.38   12.70
  -6  18  -3  222.68   13.50
  -6  18  -3  230.28   12.50
  -6  18  -3  221.38   13.00
  -9 -19   3  130.39   10.40
  -9 -19   3  119.79    9.80
  -9 -19   3  145.79    9.70
  -9  19   3  140.39   11.90
  -9  19   3  127.99   11.80
   9  19  -3  116.79   10.70
  -7 -19   3    8.80    4.20
  -7 -19   3    3.90    3.50
  -7 -19   3   11.70    4.20
   7  19  -3    6.80    4.10
   7  19  -3    5.50    4.10
  -7  19   3    2.40    4.60
  -7  19   3    7.10    4.40
  -5 -19   3  126.99    9.30
  -5 -19   3  163.08   10.80
  -5 -19   3  130.59    9.80
   5  19  -3  134.99   10.20
  -5  19   3  131.89   10.10
   5  19  -3  143.99   10.30
  -5  19   3  146.29   11.20
   5  19  -3  133.49   10.10
  -3 -19   3   11.30    3.70
  -3 -19   3    6.00    3.80
  -3 -19   3    9.30    4.10
  -3  19   3    3.70    4.60
   3  19  -3    5.50    4.00
   3  19  -3    6.40    4.10
  -3  19   3    5.90    3.80
   3  19  -3   10.90    4.50
  -1 -19   3  151.58    9.60
  -1 -19   3  120.49    9.90
   1  19  -3  150.48   10.60
   1  19  -3  153.58   10.70
   1  19  -3  151.48   10.70
  -1  19   3  145.19   11.20
  -1  19   3  153.48   10.70
   1 -19   3    5.20    3.60
   1 -19   3    6.40    4.30
   1  19   3   -0.70    3.90
  -1  19  -3   -0.50    3.80
   1  19   3    1.20    3.70
  -1  19  -3    3.00    3.80
  -1  19  -3    8.40    4.60
  -3 -19  -3   52.09    7.90
   3 -19   3   43.30    6.80
   3 -19   3   51.19    6.40
  -3  19  -3   55.19    7.70
   3  19   3   46.50    6.90
  -3  19  -3   59.09    7.60
   3  19   3   42.50    7.30
  -6 -20   3   18.50    5.00
  -6 -20   3   17.60    4.70
  -6 -20   3   19.60    5.10
   6  20  -3   16.40    5.20
   6  20  -3   14.80    4.90
  -6  20   3   19.80    6.30
  -6  20   3   25.20    5.60
  -4 -20   3  239.38   12.70
  -4 -20   3  235.48   13.90
   4  20  -3  220.48   13.30
  -4  20   3  247.88   14.90
   4  20  -3  222.58   13.40
   4  20  -3  220.48   13.50
  -4  20   3  236.78   13.70
  -2 -20   3   60.39    8.00
  -2 -20   3   54.89    6.80
   2  20  -3   51.19    7.30
  -2  20   3   44.00    7.00
   2  20  -3   56.29    7.60
  -2  20   3   41.90    7.70
   2  20  -3   47.10    7.30
   0 -20   3   34.40    6.40
   0 -20   3   27.20    5.20
   0  20  -3   43.00    7.00
   0  20  -3   40.00    7.00
   0  20  -3   34.00    6.90
   0  20   3   28.00    6.70
   0  20   3   40.30    6.70
   2 -20   3   52.99    6.70
   2 -20   3   50.99    7.40
   2  20   3   42.70    7.60
  -2  20  -3   46.50    6.70
  -2  20  -3   38.30    7.30
  -2  20  -3   38.90    6.70
   2  20   3   44.80    6.80
 -20   0   4  484.95   21.30
 -20   0   4  528.25   22.20
 -18   0   4   35.30    5.60
 -18   0   4   32.30    5.70
 -16   0   4  749.82   28.50
 -16   0   4  770.32   28.20
 -16   0   4  751.72   27.00
 -14   0   4   -0.40    1.70
 -14   0   4    3.30    2.70
 -14   0   4    0.50    2.20
 -12   0   4  721.53   26.00
 -12   0   4  738.43   25.90
 -12   0   4  766.52   26.20
 -12   0   4  756.32   24.50
 -10   0   4 1190.28   38.20
 -10   0   4 1203.18   37.60
 -10   0   4 1172.08   38.70
  -8   0   4  364.36   12.40
  -8   0   4  354.56   10.00
  -8   0   4  351.26   12.60
  -8   0   4  359.36   13.00
   8   0  -4  367.96   10.80
  -6   0   4 1372.36   41.60
  -6   0   4 1345.47   42.60
  -6   0   4 1406.46   40.30
   6   0  -4 1391.06   40.20
  -6   0   4 1348.86   37.00
  -6   0   4 1326.87   41.80
  -4   0   4   38.10    2.50
  -4   0   4   38.40    1.60
   4   0  -4   36.50    2.20
  -4   0   4   37.90    2.80
  -4   0   4   38.00    1.60
  -4   0   4   37.40    2.10
  -2   0   4 8973.30  268.87
   2   0  -4 9013.50  272.27
   2   0  -4 9950.00  264.17
  -2   0   4 9197.08  250.87
  -2   0   4 8606.44  270.87
  -2   0   4 9273.07  278.07
   2   0  -4 9999.00  268.47
   0   0   4  372.66   11.60
   0   0   4  374.16   12.60
   0   0   4  367.76   13.00
   0   0   4  357.16   13.10
   0   0  -4  354.36   12.20
   0   0  -4  368.06   12.60
   0   0  -4  357.06   11.60
   0   0  -4  360.96   12.90
   0   0  -4  359.56   11.40
  -2   0  -4 6587.94  196.58
   2   0   4 6936.71  204.18
  -2   0  -4 6583.64  192.58
  -2   0  -4 6817.82  199.68
  -2   0  -4 7217.28  207.68
   2   0   4 6996.40  201.78
   2   0   4 6710.93  183.68
  -2   0  -4 6870.61  201.38
   2   0   4 7019.40  197.78
   4   0   4    4.80    1.80
   4   0   4    1.00    1.80
   4   0   4    5.60    1.60
  -4   0  -4    6.20    1.90
   4   0   4    0.70    1.90
  -4   0  -4    3.60    1.90
  -4   0  -4    5.80    1.40
  -4   0  -4    8.70    2.10
  -4   0  -4    2.60    1.80
  -6   0  -4 1504.15   48.50
   6   0   4 1498.05   43.70
  -6   0  -4 1508.05   47.60
   6   0   4 1528.25   48.10
  -6   0  -4 1548.35   45.90
   6   0   4 1466.75   47.20
  -6   0  -4 1534.95   45.30
  -6   0  -4 1480.15   47.70
   6   0   4 1556.24   46.90
  -8   0  -4  404.66   15.20
   8   0   4  388.46   15.60
  -8   0  -4  379.76   15.50
   8   0   4  383.06   15.80
   8   0   4  412.36   14.50
  -8   0  -4  393.86   14.00
  -8   0  -4  375.46   15.70
  -8   0  -4  359.86   15.40
 -10   0  -4  200.48   10.60
  10   0   4  200.28    9.60
 -10   0  -4  201.58   10.80
  10   0   4  171.48   10.40
  10   0   4  207.48   10.60
 -10   0  -4  199.48   10.40
 -10   0  -4  213.88    9.40
 -10   0  -4  173.18   10.20
 -12   0  -4  223.68   13.00
 -12   0  -4  239.48   12.70
 -12   0  -4  240.08   12.60
 -12   0  -4  259.97   12.80
  12   0   4  244.58   11.50
 -14   0  -4    1.20    3.30
 -14   0  -4    5.90    3.90
  14   0   4   -1.50    2.80
 -14   0  -4    0.10    3.40
 -19  -1   4   17.40    4.80
 -19  -1   4   14.80    4.70
 -19   1   4   20.40    5.00
 -19   1   4   22.20    5.10
 -17  -1   4   57.29    7.10
 -17  -1   4   57.99    6.70
 -17  -1   4   51.09    6.70
 -17   1   4   52.59    6.90
 -17   1   4   55.49    6.60
 -17   1   4   50.09    6.20
 -15  -1   4  105.19    8.00
 -15  -1   4  135.59    8.60
 -15  -1   4  125.39    8.10
 -15   1   4  121.29    8.30
 -15   1   4  120.59    7.80
 -15   1   4  130.39    8.30
 -13  -1   4  179.98    9.80
 -13  -1   4  209.78   10.60
 -13  -1   4  235.48   10.50
 -13   1   4  226.48   10.00
 -13   1   4  206.88   10.00
 -13   1   4  198.88   10.20
 -11  -1   4   24.50    2.90
 -11  -1   4   27.20    2.40
 -11  -1   4   16.40    2.80
 -11  -1   4   27.20    3.60
 -11   1   4   24.50    3.20
 -11   1   4   26.10    3.00
 -11   1   4   21.80    3.20
  -9  -1   4  892.01   29.00
  -9  -1   4  889.71   28.90
  -9  -1   4  891.21   24.50
  -9  -1   4  916.01   27.70
  -9  -1   4  893.41   29.90
   9   1  -4  892.11   26.60
  -9   1   4  890.61   29.00
  -7  -1   4  481.95   13.90
   7  -1  -4  483.95   14.10
  -7  -1   4  477.45   16.00
  -7  -1   4  491.15   16.70
  -7  -1   4  500.65   16.00
  -7   1   4  474.75   16.00
   7   1  -4  471.05   15.00
  -7   1   4  492.25   13.10
  -7   1   4  484.55   16.20
  -5  -1   4  873.71   24.00
  -5  -1   4  865.41   25.60
   5  -1  -4  851.41   25.60
  -5  -1   4  845.52   26.90
  -5  -1   4  856.71   26.50
  -5  -1   4  861.71   27.70
  -5   1   4  843.92   27.10
  -5   1   4  867.21   23.60
  -5   1   4  871.91   26.20
   5   1  -4  873.91   26.00
  -5   1   4  849.22   26.60
  -3  -1   4  180.08    7.30
  -3  -1   4  164.18    7.20
  -3  -1   4  176.68    6.10
   3  -1  -4  177.18    6.40
  -3  -1   4  179.48    6.40
   3   1  -4  172.58    7.00
   3   1  -4  164.68    6.50
  -3   1   4  179.68    5.90
  -3   1   4  178.28    6.90
  -3   1   4  172.58    5.70
   3   1  -4  186.68    6.50
  -3   1   4  173.58    7.30
  -3   1   4  181.78    6.00
  -1  -1   4  506.35   17.60
  -1  -1   4  522.25   16.70
  -1  -1   4  506.35   17.70
   1  -1  -4  508.85   16.50
   1  -1  -4  547.45   15.60
   1  -1  -4  516.05   17.50
   1  -1  -4  544.95   17.00
  -1  -1   4  533.65   15.80
   1   1  -4  514.95   17.00
   1   1  -4  498.65   16.20
  -1   1   4  514.95   17.80
  -1   1   4  547.05   16.30
  -1   1   4  523.45   17.20
   1   1  -4  523.65   16.80
  -1   1   4  535.45   15.70
  -1   1   4  560.44   15.80
   1  -1   4  220.78    8.60
  -1  -1  -4  220.68    8.70
  -1  -1  -4  214.28    7.00
   1  -1   4  215.18    7.80
   1  -1   4  212.98    8.30
  -1  -1  -4  210.98    8.40
  -1  -1  -4  209.28    8.00
  -1  -1  -4  212.78    7.80
   1  -1   4  211.88    8.90
   1   1   4  216.38    8.60
  -1   1  -4  211.28    8.60
   1   1   4  207.08    8.90
   1   1   4  216.88    7.80
   1   1   4  234.08    7.60
   1   1   4  206.88    8.40
  -1   1  -4  224.48    7.60
  -1   1  -4  208.08    8.40
  -1   1  -4  217.98    7.50
  -1   1  -4  211.68    8.20
  -3  -1  -4  391.96   11.90
  -3  -1  -4  380.96   13.50
  -3  -1  -4  370.36   12.80
  -3  -1  -4  379.36   13.30
   3  -1   4  354.16   12.30
   3  -1   4  361.66   13.20
   3  -1   4  372.16   13.20
  -3  -1  -4  387.86   13.80
   3  -1   4  349.96   13.90
   3   1   4  372.56   13.10
  -3   1  -4  370.66   13.50
  -3   1  -4  360.06   13.00
   3   1   4  353.16   12.30
   3   1   4  378.96   14.00
   3   1   4  375.26   13.70
  -3   1  -4  380.96   12.30
  -3   1  -4  342.47   13.30
  -3   1  -4  372.06   13.00
   5  -1   4  651.53   20.10
  -5  -1  -4  632.34   22.10
   5  -1   4  631.44   21.70
  -5  -1  -4  632.54   20.90
  -5  -1  -4  666.23   22.30
   5  -1   4  635.34   22.40
   5  -1   4  659.63   21.30
  -5  -1  -4  645.84   20.00
  -5  -1  -4  641.14   21.90
  -5   1  -4  641.94   21.80
  -5   1  -4  622.24   20.30
  -5   1  -4  627.74   21.80
   5   1   4  635.14   20.10
  -5   1  -4  626.24   21.80
   5   1   4  639.94   22.20
   5   1   4  664.13   21.10
   5   1   4  619.34   21.80
  -5   1  -4  619.24   21.00
  -7  -1  -4  124.49    7.30
   7  -1   4  128.89    6.80
   7  -1   4  127.69    7.30
   7  -1   4  132.49    7.50
  -7  -1  -4  135.59    6.10
  -7  -1  -4  130.29    7.50
  -7  -1  -4  134.79    7.70
  -7  -1  -4  133.89    7.20
   7   1   4  124.99    7.60
   7   1   4  132.69    6.90
  -7   1  -4  122.49    6.30
  -7   1  -4  130.69    7.30
  -7   1  -4  134.99    7.30
   7   1   4  136.09    7.60
  -7   1  -4  135.69    7.60
  -7   1  -4  135.69    7.40
  -9  -1  -4  211.18   10.40
  -9  -1  -4  229.88   11.10
   9  -1   4  210.88    9.70
  -9  -1  -4  195.08   10.70
  -9  -1  -4  230.08    9.30
   9  -1   4  226.78   10.90
   9  -1   4  197.48   10.50
  -9  -1  -4  205.28   10.70
  -9   1  -4  214.08   10.80
  -9   1  -4  213.08   10.50
  -9   1  -4  219.78    9.60
   9   1   4  236.28   10.70
   9   1   4  185.08   10.60
   9   1   4  234.18   10.10
  -9   1  -4  221.18   10.60
  -9   1  -4  196.28   10.60
 -11  -1  -4   41.40    6.00
  11  -1   4   38.10    5.40
 -11  -1  -4   43.80    5.70
 -11  -1  -4   45.10    6.00
  11  -1   4   35.70    4.80
 -11  -1  -4   30.50    5.10
  11   1   4   42.40    5.70
  11   1   4   35.70    4.90
 -11   1  -4   42.40    4.70
 -11   1  -4   37.40    5.30
 -11   1  -4   41.40    5.60
  11   1   4   30.60    4.60
 -11   1  -4   35.00    5.40
 -11   1  -4   32.30    5.20
 -13  -1  -4  115.79    8.90
 -13  -1  -4  123.59    9.00
 -13  -1  -4  111.39    9.90
  13  -1   4  127.89    8.20
 -13   1  -4  115.09    8.80
 -13   1  -4  114.39    8.60
 -13   1  -4  111.69    9.60
  13   1   4  130.49    8.30
 -20  -2   4  135.09   10.50
 -20  -2   4  120.09   10.50
 -20   2   4  127.79    9.60
 -18  -2   4   25.80    5.50
 -18  -2   4   23.30    4.60
 -18   2   4   23.30    4.90
 -18   2   4   32.20    5.20
 -16  -2   4  427.46   18.80
 -16  -2   4  457.65   18.40
 -16  -2   4  397.36   18.30
 -16   2   4  444.36   17.60
 -16   2   4  437.26   18.10
 -16   2   4  428.06   18.50
 -14  -2   4    8.20    3.00
 -14  -2   4   11.50    3.20
 -14  -2   4    9.60    2.90
 -14   2   4   12.20    2.90
 -14   2   4   12.60    3.20
 -14   2   4    8.50    3.00
 -12  -2   4  317.87   13.10
 -12  -2   4  308.47   13.30
 -12  -2   4  310.97   13.50
 -12  -2   4  322.87   11.90
 -12   2   4  323.47   12.00
 -12   2   4  306.47   12.90
 -12   2   4  317.07   12.70
 -12   2   4  319.47   13.20
 -10  -2   4  121.79    4.90
 -10  -2   4  113.79    6.50
 -10  -2   4  114.89    4.30
 -10  -2   4  112.99    6.00
 -10  -2   4  119.19    5.80
 -10   2   4  123.39    6.10
  -8  -2   4   66.59    3.00
  -8  -2   4   69.79    3.90
  -8  -2   4   61.49    4.50
  -8  -2   4   63.09    3.50
  -8  -2   4   67.49    4.20
  -8   2   4   62.39    3.90
   8   2  -4   63.49    3.20
  -6  -2   4  397.56   14.60
  -6  -2   4  429.96   12.50
   6  -2  -4  423.26   12.40
  -6  -2   4  412.76   13.70
  -6  -2   4  415.06   13.90
  -6  -2   4  423.66   12.70
  -6   2   4  417.76   11.50
   6   2  -4  403.06   13.40
  -6   2   4  415.16   13.90
  -4  -2   4  102.99    4.20
  -4  -2   4  103.69    3.80
  -4  -2   4  101.89    4.80
  -4  -2   4  102.19    3.40
   4  -2  -4  102.79    4.00
  -4  -2   4  101.19    5.00
   4   2  -4   98.69    4.70
   4   2  -4   96.99    4.30
  -4   2   4   96.39    4.70
  -4   2   4  100.29    3.70
  -4   2   4  107.69    4.00
  -4   2   4  104.49    4.10
  -4   2   4   93.09    5.10
  -2  -2   4  462.85   13.30
  -2  -2   4  454.45   13.70
  -2  -2   4  428.06   15.10
   2  -2  -4  427.66   14.00
  -2  -2   4  408.16   14.80
   2  -2  -4  429.96   13.90
   2   2  -4  423.26   14.00
  -2   2   4  445.76   14.00
   2   2  -4  420.06   14.30
  -2   2   4  449.66   13.60
   2   2  -4  429.06   14.30
  -2   2   4  422.56   15.00
  -2   2   4  439.96   14.70
  -2   2   4  441.66   13.00
   0  -2  -4  288.47   10.00
   0  -2   4  297.97   10.00
   0  -2  -4  296.07   10.60
   0  -2   4  294.17   11.00
   0  -2  -4  294.97   10.90
   0  -2  -4  298.17   10.10
   0  -2   4  284.57   11.20
   0  -2   4  294.47   10.20
   0   2  -4  288.97   10.00
   0   2   4  286.37   11.00
   0   2  -4  294.37   10.50
   0   2   4  309.37    9.80
   0   2  -4  304.07    9.50
   0   2   4  279.17   11.20
   0   2   4  319.37   10.10
   0   2  -4  301.37   10.80
   0   2   4  310.87    9.90
  -2  -2  -4  796.62   25.50
  -2  -2  -4  817.62   25.80
  -2  -2  -4  816.22   23.40
   2  -2   4  797.42   25.10
  -2  -2  -4  797.92   24.30
   2  -2   4  790.52   23.60
   2  -2   4  784.52   26.20
  -2  -2  -4  771.82   25.80
   2  -2   4  795.52   25.90
   2   2   4  800.42   25.70
  -2   2  -4  787.82   24.80
  -2   2  -4  785.02   25.60
   2   2   4  784.92   26.10
  -2   2  -4  802.42   24.40
  -2   2  -4  827.72   25.20
  -2   2  -4  775.32   25.60
   2   2   4  791.02   23.50
  -4  -2  -4  148.89    7.10
  -4  -2  -4  145.19    7.10
   4  -2   4  150.68    6.80
   4  -2   4  149.79    7.60
  -4  -2  -4  169.08    7.70
  -4  -2  -4  160.38    5.80
  -4  -2  -4  154.28    6.90
   4  -2   4  168.48    7.40
   4  -2   4  154.18    6.90
   4   2   4  160.78    6.80
  -4   2  -4  159.28    6.50
  -4   2  -4  153.58    6.70
   4   2   4  157.08    6.60
   4   2   4  154.08    7.70
  -4   2  -4  150.78    7.40
   4   2   4  135.19    7.30
  -4   2  -4  152.98    7.20
  -4   2  -4  153.88    7.20
  -6  -2  -4  196.28    8.90
   6  -2   4  201.18    8.30
   6  -2   4  197.38    9.80
  -6  -2  -4  214.58    7.80
  -6  -2  -4  196.18    9.40
   6  -2   4  218.38    9.60
  -6  -2  -4  212.78    9.60
  -6  -2  -4  192.88    9.20
   6  -2   4  207.98    8.70
   6   2   4  210.48    9.50
   6   2   4  203.98    9.70
  -6   2  -4  207.68    9.30
  -6   2  -4  209.78    9.60
  -6   2  -4  199.88    9.00
  -6   2  -4  207.58    8.40
  -6   2  -4  201.88    9.00
   6   2   4  198.08    8.00
   6   2   4  202.98    8.70
   8  -2   4  205.48   10.30
  -8  -2  -4  199.08    9.60
   8  -2   4  183.28    9.90
  -8  -2  -4  203.58   10.40
   8  -2   4  215.58    9.30
  -8  -2  -4  193.28   10.10
  -8  -2  -4  207.48    8.40
  -8  -2  -4  199.68   10.20
   8   2   4  189.88   10.20
  -8   2  -4  207.68    9.10
   8   2   4  228.08   10.30
  -8   2  -4  194.08   10.00
   8   2   4  221.78    9.60
  -8   2  -4  207.88    9.70
  -8   2  -4  210.88   10.00
  -8   2  -4  192.38    9.60
 -10  -2  -4   21.30    4.00
 -10  -2  -4   20.30    4.30
 -10  -2  -4   17.80    4.10
  10  -2   4   21.00    3.80
 -10  -2  -4   21.90    4.60
  10  -2   4   20.00    4.00
  10   2   4   18.80    3.70
  10   2   4   18.40    4.20
 -10   2  -4   14.60    3.70
 -10   2  -4   21.50    3.50
 -10   2  -4   19.40    3.90
 -10   2  -4   21.30    4.30
  10   2   4   19.40    3.80
 -10   2  -4   23.80    4.40
  12  -2   4  137.99    9.00
 -12  -2  -4  136.49    9.40
 -12  -2  -4  130.09    9.40
 -12  -2  -4  148.99    9.30
  12  -2   4  144.29    8.50
  12   2   4  123.79    8.20
  12   2   4  133.09    9.60
 -12   2  -4  143.99    9.50
 -12   2  -4  145.79    8.30
 -12   2  -4  131.99    9.20
 -14  -2  -4    9.80    4.10
 -14  -2  -4    7.80    4.10
  14  -2   4    4.10    3.00
 -14  -2  -4    8.60    4.20
  14   2   4    7.70    3.60
 -14   2  -4   15.40    4.50
 -14   2  -4   11.60    4.70
 -14   2  -4    4.00    3.40
 -19  -3   4  211.68   13.00
 -19  -3   4  216.58   12.50
 -19   3   4  192.68   11.60
 -17  -3   4   10.20    4.50
 -17  -3   4    7.00    3.50
 -17  -3   4    7.40    3.70
 -17   3   4    6.70    3.30
 -17   3   4    7.80    3.30
 -15  -3   4   28.80    4.90
 -15  -3   4   33.40    5.30
 -15  -3   4   34.20    5.10
 -15   3   4   26.20    4.30
 -15   3   4   34.50    4.80
 -15   3   4   32.60    4.80
 -13  -3   4  660.03   24.50
 -13  -3   4  650.53   24.40
 -13  -3   4  651.73   24.20
 -13   3   4  653.13   23.90
 -13   3   4  663.33   23.60
 -13   3   4  700.73   23.50
 -11  -3   4  199.58    8.30
 -11  -3   4  196.68    9.00
 -11  -3   4  181.88    9.20
 -11   3   4  179.18    8.60
  -9  -3   4 2002.00   66.49
  -9  -3   4 2199.18   62.49
  -9  -3   4 2147.89   57.59
  -9  -3   4 2107.79   65.59
  -9  -3   4 2126.49   64.89
   9   3  -4 2107.79   62.49
  -9   3   4 2092.99   65.49
  -7  -3   4  308.37   10.50
  -7  -3   4  313.77   11.60
  -7  -3   4  290.07   12.00
  -7  -3   4  305.87   11.00
  -7  -3   4  313.17    9.10
  -7  -3   4  311.37    9.80
   7   3  -4  301.27   10.50
  -5  -3   4  808.52   25.10
   5  -3  -4  799.12   23.80
  -5  -3   4  749.23   26.00
  -5  -3   4  853.71   23.00
  -5  -3   4  763.62   22.80
  -5  -3   4  808.92   25.00
   5   3  -4  769.52   24.80
  -5   3   4  834.72   22.00
  -5   3   4  789.92   25.00
   5   3  -4  814.22   25.10
  -5   3   4  808.22   24.60
   3  -3  -4   75.39    3.50
  -3  -3   4   81.59    4.30
  -3  -3   4   76.69    4.30
  -3  -3   4   81.49    3.00
  -3  -3   4   78.89    3.70
  -3   3   4   73.39    4.30
  -3   3   4   75.69    3.20
   3   3  -4   67.09    4.00
  -3   3   4   80.19    4.60
  -3   3   4   77.59    3.60
   3   3  -4   69.39    3.90
   3   3  -4   82.39    4.10
  -3   3   4   73.69    3.50
  -1  -3   4  474.45   16.90
   1  -3  -4  491.35   16.60
  -1  -3   4  494.15   15.40
  -1  -3   4  484.65   16.80
   1  -3  -4  493.65   16.00
   1  -3  -4  462.55   15.20
  -1  -3   4  492.65   15.10
  -1   3   4  492.35   15.70
  -1   3   4  473.85   16.90
  -1   3   4  495.15   16.70
   1   3  -4  500.35   14.40
   1   3  -4  462.55   15.90
   1   3  -4  506.55   14.80
   1   3  -4  491.35   16.30
  -1   3   4  493.65   14.80
   1   3  -4  513.75   14.80
  -1   3   4  504.65   16.20
   1   3  -4  498.15   15.80
  -1  -3  -4  190.58    8.00
   1  -3   4  187.88    7.40
   1  -3   4  190.68    7.40
   1  -3   4  185.68    8.20
  -1  -3  -4  204.68    7.90
   1  -3   4  195.98    8.10
  -1  -3  -4  188.48    7.50
  -1  -3  -4  185.78    7.10
  -1   3  -4  196.58    7.40
   1   3   4  196.28    8.40
   1   3   4  192.08    7.30
  -1   3  -4  182.88    7.70
  -1   3  -4  184.38    7.90
   1   3   4  186.68    8.40
  -1   3  -4  200.78    6.80
   1   3   4  196.48    7.30
  -3  -3  -4  289.77   11.60
   3  -3   4  304.07   11.30
   3  -3   4  285.87   10.60
  -3  -3  -4  298.37   11.60
   3  -3   4  310.77   12.30
  -3  -3  -4  297.17   10.80
   3  -3   4  305.67   11.60
  -3  -3  -4  304.77   11.90
  -3  -3  -4  311.27    9.60
  -3   3  -4  303.67   10.90
   3   3   4  299.57   12.00
  -3   3  -4  327.37   11.50
  -3   3  -4  305.37   11.70
   3   3   4  315.37   10.90
  -3   3  -4  317.97   11.00
  -3   3  -4  310.17   11.50
   3   3   4  300.67   11.90
   3   3   4  301.17   11.00
  -5  -3  -4  723.53   25.50
  -5  -3  -4  718.63   25.40
  -5  -3  -4  784.92   22.80
   5  -3   4  737.43   23.10
   5  -3   4  745.73   24.70
  -5  -3  -4  776.52   23.90
   5  -3   4  724.13   25.70
  -5  -3  -4  769.42   25.30
   5  -3   4  754.12   24.80
   5   3   4  749.53   24.30
   5   3   4  726.73   25.30
  -5   3  -4  772.52   24.40
  -5   3  -4  711.83   24.70
   5   3   4  751.72   23.20
  -5   3  -4  779.52   24.00
  -5   3  -4  704.13   25.00
  -5   3  -4  749.33   24.90
   5   3   4  744.43   25.30
  -7  -3  -4  347.07   14.80
  -7  -3  -4  378.96   12.50
  -7  -3  -4  360.36   14.90
  -7  -3  -4  341.97   14.30
   7  -3   4  350.76   14.90
   7  -3   4  383.76   14.70
   7  -3   4  345.37   13.10
  -7  -3  -4  366.36   13.80
  -7   3  -4  368.46   14.60
  -7   3  -4  345.37   14.00
   7   3   4  342.07   14.50
  -7   3  -4  380.76   14.30
  -7   3  -4  370.86   13.40
   7   3   4  360.56   13.30
   7   3   4  366.56   14.40
  -7   3  -4  338.27   14.00
  -9  -3  -4  706.83   26.00
   9  -3   4  698.53   23.00
   9  -3   4  718.93   25.90
  -9  -3  -4  695.23   24.10
  -9  -3  -4  662.23   25.10
  -9  -3  -4  667.03   25.60
  -9   3  -4  677.33   24.30
   9   3   4  707.33   25.60
   9   3   4  680.53   23.10
  -9   3  -4  708.03   24.70
  -9   3  -4  710.43   23.80
   9   3   4  731.53   24.80
  -9   3  -4  678.33   25.00
  -9   3  -4  695.03   25.40
 -11  -3  -4   65.69    7.20
 -11  -3  -4   67.49    7.20
  11  -3   4   65.39    6.30
 -11  -3  -4   66.59    6.70
 -11  -3  -4   57.09    7.00
  11  -3   4   73.39    7.10
 -11   3  -4   58.49    6.60
 -11   3  -4   61.79    6.50
 -11   3  -4   70.59    7.30
 -11   3  -4   70.19    7.10
 -11   3  -4   77.09    6.50
  11   3   4   55.99    6.80
  11   3   4   72.69    6.70
  13  -3   4  191.48   10.40
 -13  -3  -4  200.68   11.40
 -13  -3  -4  185.48   11.90
 -13  -3  -4  191.18   11.70
  13   3   4  210.38   12.50
 -13   3  -4  209.28   10.90
 -13   3  -4  215.58   12.10
 -13   3  -4  196.78   11.60
  13   3   4  186.18   10.40
 -13   3  -4  204.08   11.20
 -18  -4   4  270.07   14.00
 -18  -4   4  274.87   14.90
 -18   4   4  267.77   13.40
 -16  -4   4   -5.10    2.90
 -16  -4   4   13.30    4.10
 -16  -4   4    4.10    3.40
 -16   4   4    5.60    2.90
 -16   4   4    6.70    3.10
 -16   4   4    8.90    3.60
 -14  -4   4 1067.79   36.40
 -14  -4   4 1035.00   36.00
 -14  -4   4 1012.70   35.80
 -14   4   4  991.30   33.10
 -14   4   4 1023.20   34.50
 -14   4   4 1044.60   35.60
 -12  -4   4   52.29    5.60
 -12  -4   4   52.29    5.30
 -12  -4   4   64.79    4.30
 -12  -4   4   51.39    5.60
 -12   4   4   57.19    5.30
 -12   4   4   56.39    5.10
 -12   4   4   59.29    4.50
 -10  -4   4   48.30    4.50
 -10  -4   4   55.79    3.90
 -10  -4   4   42.30    4.80
 -10  -4   4   49.20    3.10
 -10   4   4   53.79    4.00
  10   4  -4   50.99    3.20
  -8  -4   4 1202.18   33.70
  -8  -4   4 1202.98   38.10
  -8  -4   4 1248.28   36.00
  -8  -4   4 1216.58   38.20
  -8  -4   4 1122.39   39.00
   8   4  -4 1181.18   36.50
  -6  -4   4  144.49    6.80
  -6  -4   4  144.39    6.90
  -6  -4   4  141.49    5.60
  -6  -4   4  153.88    5.90
  -6  -4   4  141.49    5.90
   6  -4  -4  146.29    4.60
  -6   4   4  147.19    4.30
  -6   4   4  141.69    6.50
  -6   4   4  138.49    5.90
   6   4  -4  144.49    5.60
   6   4  -4  136.09    6.00
  -4  -4   4 3506.25   95.79
  -4  -4   4 3331.27  107.09
   4  -4  -4 3592.34  103.09
  -4  -4   4 3518.25  104.79
  -4   4   4 3593.34  104.09
   4   4  -4 3570.34  103.09
   4   4  -4 3584.54  103.29
  -4   4   4 3502.15  103.49
   4   4  -4 3551.04  107.29
  -4   4   4 3640.74  101.19
  -4   4   4 3671.93   94.99
   4   4  -4 3536.15  104.19
  -2  -4   4  102.79    5.30
  -2  -4   4   94.09    4.50
   2  -4  -4  111.39    4.60
  -2  -4   4   94.79    5.20
  -2  -4   4  114.29    4.10
  -2   4   4  108.29    4.30
   2   4  -4  103.99    3.70
  -2   4   4   99.89    5.50
   2   4  -4  109.29    3.70
  -2   4   4  112.79    5.80
   2   4  -4  100.29    5.10
  -2   4   4  104.89    4.80
   2   4  -4  110.19    5.20
   2   4  -4  102.29    5.30
   0  -4   4 3985.70  111.99
   0  -4  -4 3820.12  109.19
   0  -4  -4 3890.11  117.29
   0  -4  -4 3807.62  114.89
   0  -4   4 3730.13  115.09
   0  -4   4 3763.12  116.89
   0  -4   4 3760.62  104.89
   0   4  -4 4298.67  116.39
   0   4  -4 3834.72  116.29
   0   4  -4 3790.92  111.99
   0   4  -4 4000.60  112.79
   0   4  -4 3907.91  110.39
   0   4   4 3842.22  115.39
   0   4   4 3851.71  113.49
   0   4  -4 3829.92  113.99
   0   4   4 3928.61  113.99
  -2  -4  -4    7.00    2.10
  -2  -4  -4    7.60    2.00
   2  -4   4    5.60    1.80
  -2  -4  -4    7.60    1.60
   2  -4   4    7.50    2.40
  -2  -4  -4    6.80    1.80
   2  -4   4    4.30    1.60
   2  -4   4    8.40    2.00
  -2   4  -4    5.80    1.70
  -2   4  -4    9.20    1.40
   2   4   4    6.20    2.30
   2   4   4    5.30    1.60
  -2   4  -4    7.00    2.10
   2   4   4    7.70    2.00
  -2   4  -4    9.00    2.20
   2   4   4    5.60    1.80
   4  -4   4 3038.60   92.99
   4  -4   4 3149.68   84.59
   4  -4   4 2982.60   90.39
  -4  -4  -4 3051.79   92.69
  -4  -4  -4 3155.08   88.19
  -4  -4  -4 3049.29   91.69
  -4  -4  -4 3120.89   94.79
  -4  -4  -4 3059.69   87.79
   4  -4   4 3127.69   93.49
   4   4   4 3122.89   91.49
   4   4   4 3017.20   84.39
  -4   4  -4 3115.39   89.69
   4   4   4 3060.89   91.39
  -4   4  -4 2961.70   91.69
  -4   4  -4 3054.09   88.69
  -4   4  -4 3028.50   93.59
  -4   4  -4 3031.40   91.79
   4   4   4 3122.19   92.49
  -6  -4  -4    2.70    2.40
  -6  -4  -4    4.50    2.40
   6  -4   4    3.70    1.80
  -6  -4  -4    3.80    1.90
   6  -4   4    7.40    2.70
   6  -4   4    4.30    2.10
  -6  -4  -4    5.50    2.40
   6   4   4    3.30    2.50
  -6   4  -4    7.00    2.10
  -6   4  -4    4.00    2.00
  -6   4  -4    6.20    2.50
   6   4   4    4.50    2.10
  -6   4  -4    5.30    1.80
  -6   4  -4    6.60    2.20
   6   4   4    4.60    2.20
   8  -4   4  564.44   19.30
  -8  -4  -4  572.94   20.00
  -8  -4  -4  559.34   21.70
  -8  -4  -4  559.94   21.20
   8  -4   4  579.94   21.80
  -8  -4  -4  563.14   21.60
  -8   4  -4  545.55   20.90
   8   4   4  560.54   21.30
   8   4   4  574.74   20.60
  -8   4  -4  568.14   20.40
  -8   4  -4  576.04   19.90
  -8   4  -4  569.74   20.40
   8   4   4  572.24   19.60
 -10  -4  -4   93.59    8.40
 -10  -4  -4   86.49    8.00
  10  -4   4  106.59    7.80
 -10  -4  -4  103.09    7.10
 -10  -4  -4   95.69    8.60
  10  -4   4   95.99    6.60
 -10   4  -4   93.39    8.10
  10   4   4   97.79    6.80
 -10   4  -4  102.59    7.50
 -10   4  -4   97.09    6.80
 -10   4  -4  103.29    7.50
  10   4   4   85.09    7.90
 -12  -4  -4   15.20    4.70
  12  -4   4   13.40    3.60
  12  -4   4   16.80    4.10
 -12  -4  -4   24.80    5.10
 -12  -4  -4   22.40    4.60
 -12   4  -4   12.90    4.10
 -12   4  -4   20.10    4.80
  12   4   4   20.50    4.30
 -12   4  -4   23.50    4.30
  12   4   4   18.10    4.50
 -19  -5   4   62.29    7.60
 -19  -5   4   50.19    7.40
 -19   5   4   54.99    6.90
 -19   5   4   55.19    6.70
 -17  -5   4    1.50    3.40
 -17  -5   4    1.90    3.10
 -17   5   4    4.30    3.20
 -17   5   4    5.10    3.20
 -15  -5   4  339.77   16.20
 -15  -5   4  369.56   16.30
 -15  -5   4  353.36   16.30
 -15   5   4  355.76   14.80
 -15   5   4  356.46   15.80
 -15   5   4  346.57   14.40
 -13  -5   4   70.69    6.60
 -13  -5   4   69.39    6.80
 -13  -5   4   68.69    6.80
 -13   5   4   75.09    5.50
 -13   5   4   74.99    5.80
 -13   5   4   72.29    5.20
 -11  -5   4  468.25   18.80
 -11  -5   4  481.65   15.20
 -11  -5   4  476.35   18.20
 -11  -5   4  482.45   18.60
 -11  -5   4  495.75   17.30
 -11   5   4  475.85   17.80
  11   5  -4  487.15   16.40
  -9  -5   4   53.09    4.20
  -9  -5   4   42.60    4.70
  -9  -5   4   40.10    3.90
  -9  -5   4   40.40    3.30
   9   5  -4   45.40    3.30
  -7  -5   4 1233.48   39.20
  -7  -5   4 1257.97   35.20
  -7  -5   4 1202.38   40.50
  -7  -5   4 1220.18   39.50
  -7  -5   4 1279.57   37.50
  -7   5   4 1250.07   38.30
   7   5  -4 1240.88   38.10
  -5  -5   4  837.32   26.00
   5  -5  -4  831.22   24.60
  -5  -5   4  839.42   25.80
  -5  -5   4  809.32   24.00
  -5  -5   4  781.42   27.40
  -5  -5   4  796.72   27.00
  -5   5   4  825.52   25.80
  -5   5   4  825.92   24.40
   5   5  -4  825.32   25.10
  -5   5   4  857.61   22.70
   5   5  -4  844.92   25.90
   5   5  -4  805.52   26.00
   5   5  -4  779.82   26.10
  -5   5   4  821.12   26.20
  -3  -5   4  169.78    7.80
  -3  -5   4  183.78    7.40
  -3  -5   4  176.98    7.70
  -3  -5   4  180.98    6.80
   3   5  -4  174.08    7.30
   3   5  -4  163.18    7.30
   3   5  -4  174.68    6.30
  -3   5   4  169.68    7.70
  -3   5   4  174.18    7.00
   3   5  -4  168.88    7.50
  -3   5   4  188.98    5.30
   3   5  -4  177.58    6.20
  -1  -5   4  138.69    6.80
  -1  -5   4  142.49    6.50
   1  -5  -4  143.59    5.30
  -1  -5   4  139.79    6.00
   1  -5  -4  142.29    6.40
  -1   5   4  131.19    6.90
   1   5  -4  141.59    5.10
   1   5  -4  131.19    6.40
  -1   5   4  138.39    6.30
   1   5  -4  155.68    5.30
   1   5  -4  144.19    6.50
  -1   5   4  141.59    6.90
   1   5  -4  132.39    6.20
  -1  -5  -4  628.24   21.20
   1  -5   4  658.13   21.80
   1  -5   4  639.64   19.50
  -1  -5  -4  623.84   19.20
  -1  -5  -4  633.04   21.20
   1  -5   4  627.64   21.50
  -1   5  -4  646.94   19.50
   1   5   4  631.14   21.60
  -1   5  -4  620.04   21.10
  -1   5  -4  606.04   20.40
  -1   5  -4  608.94   20.30
   1   5   4  658.13   20.80
   1   5   4  626.24   21.50
   3  -5   4   67.99    4.50
   3  -5   4   59.89    4.10
  -3  -5  -4   50.29    4.10
   3  -5   4   61.89    4.80
  -3  -5  -4   53.89    3.50
  -3  -5  -4   54.09    4.80
  -3   5  -4   57.99    4.40
  -3   5  -4   53.39    3.30
   3   5   4   53.59    4.80
   3   5   4   50.79    4.90
  -3   5  -4   58.59    3.90
  -3   5  -4   52.29    4.50
   3   5   4   53.49    3.90
   5  -5   4  158.38    7.40
  -5  -5  -4  174.58    8.80
  -5  -5  -4  186.18    7.60
  -5  -5  -4  166.48    8.40
   5  -5   4  165.28    7.90
   5  -5   4  182.08    9.20
  -5  -5  -4  175.78    8.70
  -5   5  -4  176.48    8.60
  -5   5  -4  158.78    8.20
   5   5   4  167.08    8.80
   5   5   4  177.48    8.10
   5   5   4  165.68    7.80
  -5   5  -4  174.08    7.70
  -5   5  -4  186.98    7.90
   5   5   4  173.68    8.40
  -5   5  -4  166.38    7.70
   7  -5   4  151.78    8.90
  -7  -5  -4  167.68    7.80
  -7  -5  -4  162.38    8.90
  -7  -5  -4  156.18    8.60
   7  -5   4  145.09    7.50
  -7  -5  -4  159.68    8.70
  -7   5  -4  150.48    7.70
  -7   5  -4  151.38    7.50
  -7   5  -4  143.49    7.60
   7   5   4  149.88    7.80
   7   5   4  154.18    8.80
  -7   5  -4  139.19    8.00
   7   5   4  157.48    8.20
  -7   5  -4  148.19    8.40
  -9  -5  -4   14.60    3.60
   9  -5   4   14.50    3.20
   9  -5   4   21.70    4.20
  -9  -5  -4   13.90    3.70
  -9  -5  -4   16.60    3.90
  -9  -5  -4   22.30    4.60
  -9   5  -4   17.00    3.50
  -9   5  -4   20.50    3.60
   9   5   4   17.00    3.20
  -9   5  -4   18.50    3.60
   9   5   4   16.80    3.40
  -9   5  -4   19.20    4.00
   9   5   4   25.50    4.70
  -9   5  -4   16.20    3.40
 -11  -5  -4  283.27   14.90
  11  -5   4  320.77   15.10
  11  -5   4  303.77   12.90
 -11  -5  -4  280.67   14.40
 -11  -5  -4  295.87   15.00
 -11  -5  -4  322.07   13.90
 -11   5  -4  296.27   14.20
  11   5   4  295.97   13.20
 -11   5  -4  299.27   13.40
 -11   5  -4  297.47   14.30
  11   5   4  308.67   14.70
  13  -5   4   -1.00    2.60
 -13  -5  -4   -0.20    3.10
  13  -5   4    4.90    3.00
 -13  -5  -4    0.90    3.00
 -13  -5  -4   -0.70    3.50
 -13   5  -4    4.30    3.30
  13   5   4    2.00    3.70
 -13   5  -4   10.20    4.50
 -13   5  -4    5.00    3.50
  13   5   4   -0.10    3.00
 -18  -6   4  351.96   17.70
 -18  -6   4  346.27   16.40
 -18   6   4  335.87   15.90
 -18   6   4  346.67   15.50
 -16  -6   4   98.59    9.20
 -16  -6   4   99.89    9.50
 -16  -6   4  105.59    8.40
 -16   6   4  102.79    7.20
 -16   6   4  108.39    8.20
 -16   6   4   96.99    7.30
 -14  -6   4  392.86   17.00
 -14  -6   4  364.56   16.60
 -14  -6   4  374.56   16.50
 -14   6   4  393.26   16.30
 -14   6   4  371.36   14.60
 -14   6   4  366.26   15.00
 -12  -6   4   35.70    5.10
 -12  -6   4   50.79    4.50
 -12  -6   4   35.30    5.00
 -12  -6   4   36.70    4.70
 -12  -6   4   41.00    3.60
 -12   6   4   39.80    4.20
 -12   6   4   39.50    4.50
 -12   6   4   33.30    3.80
 -12   6   4   50.09    4.70
  12   6  -4   38.80    3.80
 -10  -6   4  334.97   11.60
 -10  -6   4  359.56   14.30
 -10  -6   4  342.57   13.70
 -10  -6   4  337.37   14.50
 -10  -6   4  330.87   13.20
 -10   6   4  348.87   12.50
 -10   6   4  351.46   12.20
  10   6  -4  324.77   12.50
  -8  -6   4   56.79    4.40
  -8  -6   4   53.09    4.00
  -8  -6   4   54.49    3.70
  -8  -6   4   50.29    5.00
  -8   6   4   57.29    3.50
  -8   6   4   55.19    4.00
   8   6  -4   56.79    3.90
  -6  -6   4   94.79    5.50
  -6  -6   4   82.49    4.50
  -6  -6   4   79.89    4.40
  -6  -6   4   80.29    5.40
  -6  -6   4   86.19    4.20
   6   6  -4   87.09    4.30
   6   6  -4   86.79    5.40
  -6   6   4   88.09    3.90
   6   6  -4   88.49    4.90
  -6   6   4   90.89    4.80
  -6   6   4   84.79    5.20
  -4  -6   4  286.47   11.10
  -4  -6   4  275.87    9.70
  -4  -6   4  259.37   10.90
  -4  -6   4  277.27   10.10
   4   6  -4  268.67   10.60
  -4   6   4  267.67   10.70
   4   6  -4  262.17   10.40
   4   6  -4  280.97    9.40
   4   6  -4  263.17    9.60
  -4   6   4  269.77   10.10
  -4   6   4  275.07    8.60
   2  -6  -4  132.39    6.00
  -2  -6   4  138.59    6.70
  -2  -6   4  128.69    5.70
  -2  -6   4  125.29    6.20
  -2  -6   4  125.49    6.20
   2   6  -4  136.39    6.30
   2   6  -4  145.59    5.40
   2   6  -4  124.59    6.30
   2   6  -4  130.59    6.30
   2   6  -4  130.29    5.20
  -2   6   4  130.49    6.10
  -2   6   4  121.59    6.50
   0  -6  -4  957.50   31.00
   0  -6   4  998.20   31.50
   0  -6  -4  943.41   31.40
   0  -6   4  974.30   28.70
   0  -6   4  956.20   31.40
   0  -6   4  935.71   32.00
   0  -6  -4  951.20   28.40
   0   6   4  951.30   31.40
   0   6   4 1005.50   31.10
   0   6  -4  951.30   31.00
   0   6  -4  960.60   30.40
   0   6  -4 1020.90   29.60
   0   6   4  958.40   31.60
   0   6  -4  960.20   30.10
   0   6  -4 1102.89   30.70
  -2  -6  -4  274.67    9.30
   2  -6   4  272.07   11.30
   2  -6   4  278.57   10.30
   2  -6   4  281.67   10.10
   2  -6   4  269.37   11.30
  -2  -6  -4  258.07   10.90
  -2  -6  -4  283.77   11.10
   2   6   4  273.97   11.30
   2   6   4  259.77   10.80
   2   6   4  272.97   11.60
  -2   6  -4  273.87   10.70
  -2   6  -4  283.07   11.20
  -2   6  -4  270.17   10.50
  -2   6  -4  286.37    9.70
   4  -6   4  169.18    7.70
  -4  -6  -4  171.28    7.10
  -4  -6  -4  170.08    8.50
   4  -6   4  182.78    9.10
  -4  -6  -4  182.88    8.80
   4  -6   4  185.68    8.50
  -4   6  -4  169.88    7.50
   4   6   4  183.98    8.50
  -4   6  -4  174.78    7.90
  -4   6  -4  175.48    8.50
   4   6   4  166.58    8.80
  -4   6  -4  167.58    8.20
   4   6   4  174.88    8.20
  -6  -6  -4  240.28   11.50
   6  -6   4  242.68   10.20
  -6  -6  -4  258.97   11.20
  -6  -6  -4  233.38    9.90
   6  -6   4  258.27   11.80
  -6  -6  -4  258.67   11.80
   6  -6   4  238.78   10.40
   6   6   4  249.58   10.90
  -6   6  -4  241.58   10.90
  -6   6  -4  251.17   10.60
  -6   6  -4  252.07   10.50
  -6   6  -4  241.38   10.10
   6   6   4  265.27   11.00
   6   6   4  252.77   10.30
  -6   6  -4  225.88   11.00
   6   6   4  261.97   11.90
  -8  -6  -4   79.29    7.40
  -8  -6  -4   76.99    5.40
  -8  -6  -4   69.09    6.90
   8  -6   4   71.09    6.10
  -8  -6  -4   61.69    6.50
   8  -6   4   63.79    6.80
  -8   6  -4   72.79    6.70
  -8   6  -4   75.29    5.30
   8   6   4   65.79    5.90
  -8   6  -4   74.39    5.80
  -8   6  -4   75.09    5.70
   8   6   4   69.49    6.30
   8   6   4   69.09    6.70
  -8   6  -4   65.49    6.40
 -10  -6  -4   94.29    8.90
  10  -6   4  100.69    8.90
 -10  -6  -4  112.99    7.20
 -10  -6  -4   92.09    7.30
  10  -6   4  113.69    7.10
 -10  -6  -4   99.79    8.30
 -10   6  -4  111.99    7.40
  10   6   4   99.79    7.60
  10   6   4  104.09    7.30
 -10   6  -4  105.09    7.80
 -10   6  -4   96.59    8.50
  12  -6   4   46.10    6.80
  12  -6   4   44.50    5.60
 -12  -6  -4   38.20    6.10
 -12  -6  -4   42.30    6.70
 -12  -6  -4   45.30    5.90
 -12   6  -4   46.20    5.90
 -12   6  -4   40.50    6.00
  12   6   4   49.20    6.10
 -12   6  -4   35.30    5.90
  12   6   4   36.50    5.90
 -19  -7   4   20.90    5.30
 -19  -7   4   12.90    5.10
 -19   7   4   16.50    4.50
 -19   7   4   12.40    3.90
 -17  -7   4  152.48   10.70
 -17  -7   4  142.59    9.90
 -17   7   4  123.89    8.80
 -17   7   4  133.89    8.50
 -15  -7   4  196.78   11.40
 -15  -7   4  180.78   11.20
 -15  -7   4  203.08   11.60
 -15   7   4  203.58   11.00
 -15   7   4  188.98   10.10
 -15   7   4  180.98    9.60
 -13  -7   4   61.99    6.80
 -13  -7   4   50.69    6.10
 -13  -7   4   53.39    6.00
 -13   7   4   50.79    5.50
 -13   7   4   48.60    4.60
 -13   7   4   51.79    5.10
 -11  -7   4  720.23   26.10
 -11  -7   4  725.63   22.40
 -11  -7   4  726.03   26.90
 -11  -7   4  730.43   25.00
 -11  -7   4  704.93   25.80
 -11   7   4  717.03   24.00
 -11   7   4  747.03   23.20
  11   7  -4  713.03   24.10
 -11   7   4  750.92   24.30
  -9  -7   4    0.70    2.30
  -9  -7   4    5.40    1.80
  -9  -7   4    2.30    2.20
  -9  -7   4    2.90    1.90
   9   7  -4    5.40    1.80
   9   7  -4    1.90    1.50
  -9   7   4    3.60    1.40
  -9   7   4    3.60    2.00
  -9   7   4    3.00    1.50
  -7  -7   4 1896.51   60.19
  -7  -7   4 1933.11   59.99
  -7  -7   4 1856.31   61.39
  -7  -7   4 1957.60   53.89
  -7  -7   4 1969.90   57.29
   7   7  -4 1897.41   58.39
   7   7  -4 1940.81   58.39
  -7   7   4 1931.91   58.59
  -7   7   4 1934.51   56.49
   7   7  -4 1924.91   58.09
  -5  -7   4   25.30    3.30
  -5  -7   4   22.40    2.40
  -5  -7   4   26.60    2.70
  -5  -7   4   26.90    3.10
  -5  -7   4   21.60    3.00
  -5   7   4   24.10    3.40
   5   7  -4   26.20    2.60
  -5   7   4   28.50    2.10
   5   7  -4   20.10    3.20
   5   7  -4   22.90    2.90
  -5   7   4   24.90    3.00
  -3  -7   4 1877.21   53.69
  -3  -7   4 1853.11   59.99
  -3  -7   4 1962.40   60.59
  -3  -7   4 1912.11   58.29
  -3   7   4 1884.11   58.19
   3   7  -4 1919.81   57.79
   3   7  -4 1980.70   57.39
  -3   7   4 1916.01   58.29
  -3   7   4 2001.10   55.29
  -1  -7   4    6.30    2.00
  -1  -7   4    1.20    1.90
  -1  -7   4    3.60    1.50
   1  -7  -4    1.70    1.40
  -1  -7   4    3.80    1.70
  -1   7   4    2.60    2.30
   1   7  -4    2.50    2.00
  -1   7   4    3.10    2.10
   1   7  -4    3.50    1.90
   1   7  -4    2.20    1.80
  -1   7   4    2.70    2.00
   1   7  -4    2.70    1.30
   1  -7   4    2.60    1.40
  -1  -7  -4    2.70    1.70
   1  -7   4   -0.20    1.70
   1  -7   4    1.90    1.70
   1  -7   4    0.60    1.70
  -1  -7  -4    1.10    1.60
  -1  -7  -4    0.20    0.80
   1   7   4    3.40    2.50
  -1   7  -4    1.10    1.80
  -1   7  -4    2.30    1.20
  -1   7  -4    2.70    1.90
   1   7   4    2.50    1.90
  -1   7  -4    1.90    1.90
   1   7   4    0.70    1.70
   3  -7   4  794.82   24.70
  -3  -7  -4  715.53   26.00
   3  -7   4  765.82   23.60
  -3  -7  -4  756.72   23.00
   3  -7   4  735.63   26.20
  -3  -7  -4  778.92   25.80
   3  -7   4  757.62   26.20
  -3   7  -4  749.03   24.70
   3   7   4  775.32   25.60
   3   7   4  739.53   25.70
  -3   7  -4  737.93   25.50
   3   7   4  754.72   26.00
  -3   7  -4  804.42   24.30
  -3   7  -4  747.23   24.80
  -5  -7  -4   45.10    4.90
   5  -7   4   42.70    4.60
  -5  -7  -4   46.80    5.10
   5  -7   4   38.40    4.20
   5  -7   4   32.20    4.40
  -5  -7  -4   48.80    3.60
  -5   7  -4   37.50    4.50
  -5   7  -4   42.20    4.80
   5   7   4   42.50    5.20
   5   7   4   44.00    4.60
  -5   7  -4   47.10    4.60
   5   7   4   42.30    4.60
  -5   7  -4   37.40    3.70
   7  -7   4  627.14   21.10
  -7  -7  -4  652.83   21.30
   7  -7   4  634.54   24.00
  -7  -7  -4  640.04   23.80
  -7  -7  -4  618.34   23.90
  -7   7  -4  629.24   22.60
   7   7   4  641.14   22.40
   7   7   4  619.24   23.50
  -7   7  -4  638.14   22.40
  -7   7  -4  650.83   21.70
  -7   7  -4  602.04   22.30
  -7   7  -4  629.54   23.10
  -9  -7  -4   18.60    4.30
  -9  -7  -4   32.00    4.20
  -9  -7  -4   21.80    4.80
   9  -7   4   34.50    4.60
   9  -7   4   14.90    4.20
  -9  -7  -4   32.60    5.20
   9   7   4   27.10    4.50
  -9   7  -4   32.20    5.00
  -9   7  -4   21.30    4.40
  -9   7  -4   27.60    4.30
   9   7   4   32.50    4.90
  -9   7  -4   26.20    4.20
 -11  -7  -4  230.78   13.00
  11  -7   4  236.18   13.20
 -11  -7  -4  252.07   13.80
 -11  -7  -4  221.68   12.30
  11  -7   4  246.98   11.50
  11   7   4  250.57   12.10
 -11   7  -4  254.57   12.30
 -11   7  -4  223.18   12.40
  11   7   4  249.78   13.00
 -11   7  -4  242.58   12.60
 -13  -7  -4   13.70    5.10
  13  -7   4   16.50    4.10
 -13  -7  -4    9.70    4.20
 -13   7  -4   18.00    5.10
 -13   7  -4   14.30    4.30
  13   7   4   15.50    4.60
 -13   7  -4   17.70    4.70
  13   7   4   12.30    3.70
 -18  -8   4   31.80    6.40
 -18  -8   4   35.90    6.10
 -18  -8   4   37.20    6.00
 -18   8   4   38.60    6.00
 -16  -8   4    1.60    3.70
 -16  -8   4    3.60    3.60
 -16   8   4   -1.80    2.50
 -16   8   4    0.80    2.30
 -14  -8   4    7.40    3.70
 -14  -8   4   10.70    4.20
 -14  -8   4   14.80    4.20
 -14   8   4   11.70    3.40
 -14   8   4   10.30    2.80
 -14   8   4   10.50    3.10
 -12  -8   4   64.39    4.70
 -12  -8   4   63.39    6.90
 -12  -8   4   62.19    5.00
 -12  -8   4   60.09    6.40
 -12  -8   4   65.99    6.30
  12   8  -4   60.69    4.80
 -12   8   4   58.69    4.30
 -12   8   4   66.79    5.00
 -10  -8   4  126.89    7.60
 -10  -8   4  122.89    7.40
 -10  -8   4  134.89    8.10
 -10  -8   4  126.39    6.50
 -10  -8   4  132.49    7.30
 -10   8   4  140.19    6.00
 -10   8   4  139.59    6.70
  10   8  -4  138.19    7.10
 -10   8   4  118.59    7.10
  -8  -8   4  138.59    6.40
  -8  -8   4  140.39    7.10
  -8  -8   4  124.29    7.40
  -8  -8   4  125.39    7.10
  -8   8   4  124.29    6.70
   8   8  -4  129.39    6.80
  -8   8   4  140.99    5.30
  -8   8   4  126.29    6.00
   8   8  -4  119.09    6.30
  -6  -8   4  135.69    6.30
  -6  -8   4  125.09    5.60
  -6  -8   4  121.29    6.10
  -6  -8   4  134.49    7.40
  -6  -8   4  130.09    6.90
  -6   8   4  117.99    6.40
   6   8  -4  129.59    6.60
  -6   8   4  127.09    5.30
   6   8  -4  124.39    7.00
  -6   8   4  129.79    7.10
   6   8  -4  124.39    6.00
  -4  -8   4    7.30    2.40
  -4  -8   4    4.10    2.00
  -4  -8   4    8.90    2.10
  -4  -8   4    4.00    1.60
   4   8  -4    4.10    1.90
  -4   8   4    6.70    2.10
  -4   8   4    4.40    2.30
   4   8  -4    3.40    1.50
   4   8  -4    3.30    2.10
  -4   8   4    7.70    1.30
  -2  -8   4  954.00   31.90
  -2  -8   4  935.61   32.20
  -2  -8   4  980.60   31.00
   2  -8  -4  947.71   30.40
  -2  -8   4  983.30   28.80
   2   8  -4  953.90   30.80
  -2   8   4  993.30   31.20
   2   8  -4 1018.30   30.00
   2   8  -4  946.71   30.10
  -2   8   4  926.21   31.30
   0  -8   4    2.00    1.90
   0  -8  -4    1.70    1.50
   0  -8   4    0.40    1.60
   0  -8   4    2.90    1.60
   0  -8   4    1.60    2.00
   0   8  -4    2.30    1.90
   0   8  -4    1.50    1.30
   0   8  -4    2.20    1.70
   0   8   4    3.80    1.80
   0   8   4    2.70    2.10
   0   8  -4    1.80    1.90
   0   8   4    2.70    1.90
  -2  -8  -4  510.75   19.30
   2  -8   4  517.45   19.40
   2  -8   4  554.74   18.30
   2  -8   4  530.45   19.70
  -2  -8  -4  526.95   18.90
   2  -8   4  555.84   17.70
   2   8   4  560.94   19.40
   2   8   4  516.25   19.10
   2   8   4  551.74   19.70
  -2   8  -4  551.54   18.80
  -2   8  -4  512.95   19.00
  -2   8  -4  518.05   18.30
  -2   8  -4  530.85   17.70
   4  -8   4   34.50    4.30
   4  -8   4   24.50    4.10
   4  -8   4   27.00    3.60
  -4  -8  -4   29.50    3.90
  -4  -8  -4   25.50    3.80
  -4  -8  -4   36.00    4.40
   4   8   4   20.20    3.90
  -4   8  -4   25.70    3.00
   4   8   4   21.20    3.60
  -4   8  -4   25.00    3.80
  -4   8  -4   34.50    4.10
   4   8   4   26.50    3.80
  -4   8  -4   22.20    3.50
  -6  -8  -4  223.38   11.40
  -6  -8  -4  246.28   11.80
   6  -8   4  235.78   10.70
  -6  -8  -4  227.08   11.20
   6  -8   4  245.98   10.30
   6  -8   4  221.88   11.50
  -6   8  -4  237.68   10.40
  -6   8  -4  222.48   10.70
   6   8   4  242.68   10.50
  -6   8  -4  251.07   10.00
  -6   8  -4  217.18   11.00
   6   8   4  230.58   11.60
  -6   8  -4  238.98   10.70
   6   8   4  241.18   11.20
  -8  -8  -4    4.90    3.30
   8  -8   4   -0.90    2.60
  -8  -8  -4   -1.70    2.50
   8  -8   4    2.20    2.20
  -8   8  -4    0.80    2.80
  -8   8  -4   -0.30    2.50
   8   8   4   -0.20    2.80
  -8   8  -4   -0.40    1.90
  -8   8  -4    0.20    2.30
  10  -8   4  123.79    9.30
 -10  -8  -4  106.39    9.70
 -10  -8  -4  114.29    8.70
  10  -8   4  100.79    7.10
 -10   8  -4  133.29    8.90
  10   8   4  105.69    7.80
 -10   8  -4  127.89    8.30
 -10   8  -4  128.79    8.80
  10   8   4  118.99    8.80
 -12  -8  -4    0.40    3.20
 -12  -8  -4   -2.20    3.30
  12  -8   4   -4.70    2.10
  12   8   4    3.40    3.10
  12   8   4    3.90    3.60
 -12   8  -4   -2.60    3.20
 -12   8  -4    3.10    3.50
 -12   8  -4   -5.40    3.10
 -17  -9   4  388.76   19.10
 -17  -9   4  423.86   19.30
 -17   9   4  377.66   17.10
 -15  -9   4   13.10    4.40
 -15  -9   4   11.90    4.30
 -15  -9   4   11.30    4.60
 -15   9   4   12.50    3.50
 -13  -9   4  123.99    9.00
 -13  -9   4  107.49    8.20
 -13  -9   4  130.19    8.80
 -13  -9   4  114.79    6.50
  13   9  -4  127.19    7.30
 -13   9   4  110.79    7.30
 -13   9   4  120.99    7.90
 -11  -9   4  781.62   27.30
 -11  -9   4  782.42   27.40
 -11  -9   4  735.43   28.20
 -11  -9   4  738.03   26.20
 -11  -9   4  749.03   23.80
 -11   9   4  726.03   25.00
 -11   9   4  759.22   26.40
  11   9  -4  771.02   25.90
  -9  -9   4  254.07   10.10
  -9  -9   4  249.97   11.10
  -9  -9   4  267.07   11.50
  -9  -9   4  271.97   11.70
  -9  -9   4  239.38   11.90
   9   9  -4  243.08   10.50
  -9   9   4  259.37   10.10
  -9   9   4  244.28   11.00
   9   9  -4  253.27   10.90
  -7  -9   4  611.34   22.50
  -7  -9   4  571.74   21.70
  -7  -9   4  618.74   19.60
  -7  -9   4  597.24   21.10
  -7   9   4  615.54   19.50
  -7   9   4  593.64   21.00
   7   9  -4  599.64   21.00
   7   9  -4  605.04   21.50
   7   9  -4  614.44   20.50
  -5  -9   4  212.88    8.30
  -5  -9   4  209.68    9.80
  -5  -9   4  194.98    9.60
  -5  -9   4  191.78    8.30
  -5   9   4  209.58    9.10
   5   9  -4  208.18    8.50
   5   9  -4  198.98    9.20
  -5   9   4  205.08    7.50
   5   9  -4  202.58    9.50
  -5   9   4  187.98    9.40
  -3  -9   4  921.71   28.60
  -3  -9   4  927.01   32.00
  -3  -9   4  970.40   32.30
  -3  -9   4  960.70   30.60
   3   9  -4  966.20   31.20
  -3   9   4  958.60   31.00
  -3   9   4  947.91   31.30
   3   9  -4  908.01   30.70
   3   9  -4 1000.80   30.10
  -1  -9   4  287.07   11.50
  -1  -9   4  265.17   10.60
  -1  -9   4  277.57   11.30
   1  -9  -4  269.57   10.60
  -1  -9   4  270.87   12.10
   1   9  -4  277.47   11.30
  -1   9   4  274.37   11.90
  -1   9   4  273.17   11.60
   1   9  -4  290.47   10.40
   1   9  -4  273.57   11.00
   1  -9   4  117.29    6.00
  -1  -9  -4  119.49    6.70
   1  -9   4  133.89    6.60
   1  -9   4  117.89    6.70
   1  -9   4  119.59    7.20
  -1  -9  -4  118.19    6.30
  -1   9  -4  125.19    6.40
  -1   9  -4  121.19    6.80
   1   9   4  116.49    6.90
   1   9   4  119.99    6.80
   1   9   4  116.39    7.10
  -1   9  -4   81.59    6.00
  -1   9  -4  124.99    5.70
   3  -9   4  354.56   15.10
  -3  -9  -4  342.37   15.20
  -3  -9  -4  383.56   14.70
   3  -9   4  380.46   15.20
   3  -9   4  373.16   13.70
  -3  -9  -4  367.56   15.00
  -3   9  -4  393.06   13.50
   3   9   4  375.96   15.40
   3   9   4  365.66   14.80
  -3   9  -4  357.46   14.60
  -3   9  -4  369.46   14.10
   3   9   4  376.26   14.70
  -3   9  -4  357.16   14.20
   5  -9   4   19.50    4.10
  -5  -9  -4   19.10    3.60
  -5  -9  -4   19.60    3.80
   5  -9   4   18.20    3.40
   5  -9   4   19.90    3.50
  -5  -9  -4   18.50    3.70
   5   9   4   20.50    4.30
  -5   9  -4   15.50    2.60
  -5   9  -4   12.20    3.50
  -5   9  -4   12.90    3.10
   5   9   4   16.40    3.60
  -5   9  -4   18.30    3.20
  -5   9  -4   14.70    2.70
   5   9   4   20.00    3.50
  -7  -9  -4  453.55   18.80
  -7  -9  -4  447.06   18.60
   7  -9   4  420.66   16.20
  -7  -9  -4  445.56   18.60
   7  -9   4  439.36   18.90
   7   9   4  446.56   17.90
   7   9   4  453.25   18.50
  -7   9  -4  454.85   17.40
  -7   9  -4  420.56   17.20
  -7   9  -4  432.76   17.30
  -7   9  -4  471.35   16.80
  -7   9  -4  416.56   17.70
   9  -9   4   15.60    3.70
  -9  -9  -4   14.20    4.20
   9  -9   4   14.20    4.50
  -9  -9  -4   15.60    4.30
  -9  -9  -4   16.20    4.60
  -9   9  -4   11.00    4.00
   9   9   4   20.20    4.20
  -9   9  -4    9.60    3.60
   9   9   4   15.70    4.30
  -9   9  -4   12.30    3.90
  -9   9  -4   24.60    3.80
 -11  -9  -4  169.18   11.30
  11  -9   4  145.99    8.80
 -11  -9  -4  135.09   10.00
 -11   9  -4  142.99    9.80
 -11   9  -4  141.69    9.50
  11   9   4  163.48   10.50
  11   9   4  147.69    9.40
 -11   9  -4  156.48   10.10
 -16 -10   4  296.67   15.60
 -16 -10   4  305.47   15.90
 -16  10   4  288.27   13.90
 -16  10   4  283.57   14.60
 -14 -10   4  515.45   21.10
 -14 -10   4  527.55   21.40
 -14 -10   4  503.15   21.80
 -14  10   4  487.15   19.10
 -14  10   4  493.25   20.20
 -14  10   4  476.95   20.60
 -12 -10   4  321.57   13.70
 -12 -10   4  321.67   14.60
 -12 -10   4  321.37   15.60
 -12 -10   4  316.27   12.50
 -12 -10   4  330.47   14.90
 -12  10   4  307.87   14.10
  12  10  -4  326.67   13.60
 -12  10   4  319.87   13.30
 -10 -10   4  301.37   13.60
 -10 -10   4  317.77   14.70
 -10 -10   4  303.97   13.40
 -10 -10   4  304.37   13.30
 -10 -10   4  307.37   12.10
  10  10  -4  314.67   12.90
  10  10  -4  322.57   13.20
 -10  10   4  306.07   13.30
 -10  10   4  301.37   12.20
  -8 -10   4   96.89    7.10
  -8 -10   4   94.69    5.70
  -8 -10   4  110.29    6.70
  -8 -10   4   90.99    5.90
  -8 -10   4   94.99    6.50
  -8  10   4   93.69    5.30
   8  10  -4   93.89    6.20
  -8  10   4   91.49    6.20
   8  10  -4   86.19    5.60
  -6 -10   4   29.10    3.60
  -6 -10   4   19.70    3.00
  -6 -10   4   20.40    3.70
  -6 -10   4   21.10    3.90
  -6  10   4   20.80    3.70
  -6  10   4   25.30    3.70
  -6  10   4   25.20    2.70
   6  10  -4   22.20    3.50
   6  10  -4   18.50    3.40
   6  10  -4   27.40    3.40
  -4 -10   4   86.79    5.90
  -4 -10   4   80.49    5.20
  -4 -10   4   75.89    4.70
  -4 -10   4   77.29    5.90
   4  10  -4   84.89    5.70
   4  10  -4   73.49    4.90
  -4  10   4   59.49    5.90
  -4  10   4   67.49    5.20
   4  10  -4   70.39    6.10
  -2 -10   4   11.30    2.40
  -2 -10   4   11.20    3.00
  -2 -10   4   10.30    2.40
  -2 -10   4    9.80    2.50
  -2  10   4    8.50    2.90
   2  10  -4    4.90    2.60
  -2  10   4    9.90    2.80
   2  10  -4    8.50    2.70
   2  10  -4    7.90    2.40
   2  10  -4    8.50    2.20
   0 -10   4  159.28    7.60
   0 -10   4  158.18    8.60
   0 -10  -4  149.59    7.20
   0 -10   4  155.98    7.50
   0 -10   4  149.29    8.00
   0  10   4  148.39    8.00
   0  10  -4  156.78    7.00
   0  10   4  154.18    8.30
   0  10  -4  156.78    7.90
   0  10   4  143.59    8.50
   0  10  -4  146.79    7.60
   2 -10   4   87.79    6.20
  -2 -10  -4   58.39    4.80
  -2 -10  -4   70.09    5.50
   2 -10   4   67.19    5.60
   2 -10   4   79.89    6.00
  -2 -10  -4   63.89    5.00
   2  10   4   60.99    6.00
  -2  10  -4   77.99    4.70
   2  10   4   66.99    5.30
  -2  10  -4   67.59    5.70
  -2  10  -4   68.79    6.00
  -2  10  -4   61.79    5.90
   2  10   4   67.49    6.40
   4 -10   4  242.18   11.50
   4 -10   4  248.68   10.50
  -4 -10  -4  231.68   11.10
   4 -10   4  276.27   12.40
  -4 -10  -4  229.68   11.50
  -4 -10  -4  234.38   11.80
  -4  10  -4  234.18    9.90
  -4  10  -4  234.78   11.00
  -4  10  -4  242.98   10.90
   4  10   4  248.78   11.60
   4  10   4  233.78   11.50
   4  10   4  252.37   11.20
  -4  10  -4  220.38   11.00
  -6 -10  -4   63.09    6.60
   6 -10   4   68.39    6.20
  -6 -10  -4   62.79    6.80
   6 -10   4   75.69    7.60
  -6 -10  -4   65.19    6.70
   6 -10   4   64.89    6.00
  -6  10  -4   83.99    5.60
   6  10   4   77.09    7.10
  -6  10  -4   80.29    5.50
   6  10   4   66.69    5.30
  -6  10  -4   59.19    6.20
  -6  10  -4   64.49    6.50
  -6  10  -4   68.89    6.60
   6  10   4   55.69    6.50
   8 -10   4    8.50    3.10
  -8 -10  -4    6.90    3.60
   8 -10   4    3.10    3.30
  -8 -10  -4    5.90    3.70
  -8  10  -4    0.90    2.90
  -8  10  -4    4.20    3.30
   8  10   4    6.30    3.20
  -8  10  -4    9.40    2.80
  -8  10  -4    3.20    3.20
   8  10   4    1.40    3.40
 -10 -10  -4   55.79    7.10
 -10 -10  -4   62.09    7.60
  10 -10   4   51.09    5.90
  10  10   4   54.09    6.90
  10  10   4   50.79    6.40
 -10  10  -4   65.29    7.20
 -10  10  -4   67.89    7.20
 -10  10  -4   53.19    6.80
  12 -10   4   85.29    7.90
 -17 -11   4    5.20    3.90
 -17 -11   4   15.90    5.10
 -17  11   4    7.50    4.00
 -17  11   4    9.60    3.80
 -15 -11   4  167.08   10.60
 -15 -11   4  159.68   11.20
 -15  11   4  158.68   10.30
 -15  11   4  140.89    9.10
 -13 -11   4   71.89    7.60
 -13 -11   4   74.69    6.50
 -13 -11   4   70.89    8.00
 -13 -11   4   92.39    8.20
 -13  11   4   77.19    6.80
 -13  11   4   78.49    7.60
  13  11  -4   77.39    6.10
 -11 -11   4   65.89    7.30
 -11 -11   4   49.80    6.00
 -11 -11   4   73.39    6.70
 -11 -11   4   75.79    6.60
 -11 -11   4   67.99    6.00
 -11  11   4   58.19    5.30
  11  11  -4   63.09    6.00
 -11  11   4   61.99    6.30
  11  11  -4   76.39    5.90
  -9 -11   4  559.74   21.10
  -9 -11   4  534.85   19.10
  -9 -11   4  539.75   22.40
  -9 -11   4  583.84   21.50
  -9 -11   4  598.04   21.40
  -9  11   4  553.44   19.40
   9  11  -4  559.54   20.40
  -9  11   4  562.24   21.00
   9  11  -4  600.94   21.10
  -7 -11   4   72.89    5.40
  -7 -11   4   58.29    4.70
  -7 -11   4   67.89    6.50
  -7 -11   4   59.09    5.20
  -7 -11   4   63.89    6.10
  -7  11   4   60.49    4.20
   7  11  -4   65.29    5.10
   7  11  -4   69.49    6.10
  -7  11   4   52.79    5.30
  -7  11   4   55.49    5.90
   7  11  -4   63.99    6.10
  -5 -11   4  259.87   12.10
  -5 -11   4  245.88   10.60
  -5 -11   4  287.67   12.40
  -5  11   4  261.47   11.60
   5  11  -4  265.47   11.90
   5  11  -4  254.17   10.80
  -5  11   4  252.77   11.80
   5  11  -4  270.77   11.70
  -3 -11   4   34.40    3.80
  -3 -11   4   40.40    4.90
  -3 -11   4   31.80    4.10
  -3 -11   4   34.60    4.30
   3  11  -4   31.80    3.70
  -3  11   4   29.10    4.50
  -3  11   4   39.40    4.70
   3  11  -4   29.90    4.20
   3  11  -4   34.20    4.50
  -1 -11   4  217.78   11.20
  -1 -11   4  237.28   10.50
  -1 -11   4  240.28   10.00
   1 -11  -4  229.58    9.50
  -1 -11   4  238.28   10.60
   1  11  -4  237.38   10.80
   1  11  -4  231.08   10.60
   1  11  -4  250.27    9.90
  -1  11   4  225.48   11.00
   1  11  -4  229.48   10.00
  -1  11   4  225.48   10.90
   1 -11   4   86.89    6.50
  -1 -11  -4   79.99    5.20
   1 -11   4   73.19    5.80
   1 -11   4   84.99    5.70
   1 -11   4   79.19    5.10
   1  11   4   75.69    5.80
  -1  11  -4   72.79    5.00
   1  11   4   69.59    6.60
  -1  11  -4   72.19    5.50
  -1  11  -4   81.59    6.10
   1  11   4   78.99    7.10
  -3 -11  -4  124.99    8.20
   3 -11   4  122.39    7.20
  -3 -11  -4  111.49    7.50
  -3 -11  -4  119.39    7.30
   3 -11   4  131.09    8.10
   3 -11   4  119.19    8.00
   3  11   4  129.89    8.00
   3  11   4  128.39    7.50
  -3  11  -4  127.49    7.80
  -3  11  -4  122.89    6.60
  -3  11  -4  115.39    7.20
   3  11   4  105.89    7.60
  -5 -11  -4    7.00    3.10
   5 -11   4    7.70    2.80
  -5 -11  -4    2.80    2.90
   5 -11   4    2.40    2.50
  -5 -11  -4   10.60    3.30
   5 -11   4    2.00    2.90
   5  11   4    5.00    2.70
  -5  11  -4    3.90    2.30
  -5  11  -4    1.10    2.80
  -5  11  -4    2.70    3.10
   5  11   4    5.00    3.50
   5  11   4   -4.90    2.40
  -5  11  -4    4.10    2.80
  -7 -11  -4    4.90    3.30
  -7 -11  -4    2.40    2.50
   7 -11   4    4.50    3.40
  -7 -11  -4    4.20    3.00
   7 -11   4    3.80    2.60
   7  11   4    3.30    3.20
  -7  11  -4    4.00    2.20
  -7  11  -4    4.80    3.10
  -7  11  -4    3.70    3.20
   7  11   4    3.20    3.40
  -7  11  -4   -1.10    2.60
   9 -11   4  256.37   12.20
  -9 -11  -4  261.47   14.30
  -9  11  -4  268.17   13.30
  -9  11  -4  282.57   14.00
  -9  11  -4  272.77   13.50
 -11 -11  -4   15.70    5.00
 -11 -11  -4   21.70    5.20
  11 -11   4   14.80    3.80
  11  11   4   18.40    4.60
 -11  11  -4   16.10    4.70
 -11  11  -4   19.50    4.90
 -11  11  -4   24.40    5.30
  11  11   4   15.40    4.50
 -16 -12   4   59.09    8.20
 -16 -12   4   70.49    8.50
 -16  12   4   54.89    7.20
 -16  12   4   67.19    7.30
 -14 -12   4   50.29    6.90
 -14 -12   4   52.29    7.40
 -14  12   4   62.79    6.50
 -14  12   4   50.19    6.70
 -12 -12   4   24.10    5.20
 -12 -12   4   22.90    4.80
 -12 -12   4   23.60    4.50
 -12 -12   4   29.10    4.30
 -12  12   4   24.70    4.60
 -12  12   4   22.50    4.00
  12  12  -4   29.00    4.40
  12  12  -4   23.90    4.30
 -10 -12   4   41.90    6.20
 -10 -12   4   45.40    5.30
 -10 -12   4   43.00    5.10
 -10 -12   4   34.20    5.00
 -10 -12   4   34.80    4.60
  10  12  -4   40.70    5.10
 -10  12   4   41.00    5.30
 -10  12   4   34.60    4.40
  10  12  -4   47.20    5.20
  -8 -12   4   44.80    5.80
  -8 -12   4   53.59    5.30
  -8 -12   4   45.30    5.50
  -8 -12   4   52.69    5.40
  -8 -12   4   51.89    5.30
   8  12  -4   38.50    5.10
  -8  12   4   49.00    5.50
  -8  12   4   42.30    5.30
   8  12  -4   51.29    5.10
   8  12  -4   53.99    5.70
  -8  12   4   54.59    4.70
  -6 -12   4    7.30    3.10
  -6 -12   4   11.00    2.70
  -6 -12   4    7.90    3.20
  -6 -12   4    8.80    2.90
   6  12  -4   10.50    2.70
   6  12  -4    3.00    2.90
  -6  12   4    9.70    3.20
  -6  12   4    5.80    2.50
   6  12  -4    9.10    2.90
  -4 -12   4    5.70    2.90
  -4 -12   4    5.00    2.50
  -4 -12   4    5.10    2.70
   4  12  -4    4.90    2.20
  -4  12   4    3.80    2.30
  -4  12   4   -0.10    2.50
   4  12  -4    2.10    2.70
   4  12  -4    8.30    2.50
  -2 -12   4   66.89    5.70
  -2 -12   4   65.19    5.20
  -2 -12   4   47.00    5.80
  -2 -12   4   64.49    5.00
  -2  12   4   63.69    6.20
  -2  12   4   58.09    5.90
   2  12  -4   55.79    5.00
   2  12  -4   56.59    5.70
   2  12  -4   51.59    5.50
   0 -12   4  312.67   13.90
   0 -12   4  301.87   12.40
   0 -12  -4  283.97   11.70
   0 -12   4  303.57   13.10
   0 -12   4  329.47   12.80
   0  12  -4  307.77   13.40
   0  12  -4  309.07   12.20
   0  12   4  279.27   13.60
   0  12  -4  315.17   13.60
   0  12  -4  295.07   12.40
   0  12   4  301.97   13.70
   2 -12   4   30.80    4.30
  -2 -12  -4   37.30    4.30
  -2 -12  -4   26.50    4.60
   2 -12   4   32.40    4.80
   2 -12   4   35.80    4.90
   2  12   4   37.50    5.20
  -2  12  -4   33.90    4.00
  -2  12  -4   25.60    4.50
   2  12   4   25.60    4.90
   2  12   4   29.60    4.20
  -2  12  -4   26.20    4.00
   4 -12   4    3.90    3.20
   4 -12   4    6.00    2.90
  -4 -12  -4    1.80    2.50
  -4 -12  -4    3.00    3.10
  -4 -12  -4    3.80    2.60
   4 -12   4    2.90    2.60
   4  12   4    1.00    3.10
   4  12   4    4.70    3.30
  -4  12  -4    0.00    2.40
  -4  12  -4    2.30    2.20
  -4  12  -4   -0.70    2.10
   4  12   4    2.60    2.40
  -4  12  -4    4.90    3.20
   6 -12   4   42.30    6.30
   6 -12   4   53.49    6.00
  -6 -12  -4   40.80    5.40
  -6 -12  -4   43.20    6.10
  -6 -12  -4   35.40    5.50
   6 -12   4   51.29    5.70
  -6  12  -4   34.10    5.30
  -6  12  -4   47.20    5.80
   6  12   4   48.10    6.30
  -6  12  -4   40.60    5.90
   6  12   4   58.69    6.70
  -6  12  -4   55.09    5.40
  -8 -12  -4   22.30    5.00
   8 -12   4   21.70    4.30
  -8 -12  -4   23.70    5.10
  -8  12  -4   24.80    5.10
   8  12   4   13.50    4.50
   8  12   4   24.10    5.00
  -8  12  -4   22.60    4.60
  -8  12  -4   13.80    4.30
  10 -12   4   68.89    7.00
 -10 -12  -4   56.09    7.60
  10  12   4   65.29    7.60
 -10  12  -4   62.79    7.40
 -10  12  -4   62.69    7.30
 -15 -13   4  201.08   12.40
 -15 -13   4  189.18   12.80
 -15  13   4  205.28   12.20
 -13 -13   4   52.29    7.30
 -13 -13   4   51.59    5.80
 -13 -13   4   54.19    6.70
 -13  13   4   62.99    7.20
 -13  13   4   60.89    6.50
  13  13  -4   71.09    7.10
 -11 -13   4   35.20    6.00
 -11 -13   4   41.10    5.00
 -11 -13   4   43.90    5.50
 -11 -13   4   34.20    5.10
 -11 -13   4   46.80    6.00
 -11  13   4   43.30    5.10
 -11  13   4   38.00    5.80
  11  13  -4   44.40    5.60
  11  13  -4   40.40    5.30
  -9 -13   4  362.76   17.30
  -9 -13   4  394.56   16.10
  -9 -13   4  387.56   15.20
  -9 -13   4  368.46   16.40
  -9 -13   4  397.36   16.40
  -9  13   4  372.26   16.30
  -9  13   4  397.76   14.90
  -9  13   4  381.76   16.70
   9  13  -4  391.26   16.40
   9  13  -4  381.86   15.70
  -7 -13   4    0.20    1.70
  -7 -13   4    6.20    3.20
  -7 -13   4    1.60    2.80
  -7 -13   4    1.40    2.00
  -7  13   4    5.10    3.10
   7  13  -4    7.50    3.40
  -7  13   4    1.40    2.90
   7  13  -4    3.10    2.30
   7  13  -4   -0.50    2.50
  -5 -13   4  986.90   31.20
  -5 -13   4  909.01   33.20
  -5 -13   4  962.40   33.60
  -5 -13   4  911.31   29.80
  -5  13   4  895.01   32.20
   5  13  -4  948.91   31.50
  -5  13   4  998.50   32.80
   5  13  -4  888.91   32.10
   5  13  -4  979.90   32.50
  -3 -13   4   33.00    4.50
  -3 -13   4   32.20    4.50
  -3 -13   4   34.50    4.80
   3  13  -4   30.00    4.80
   3  13  -4   32.00    4.10
   3  13  -4   31.20    4.70
  -3  13   4   27.60    4.70
  -3  13   4   34.70    5.10
  -1 -13   4  364.06   14.50
  -1 -13   4  381.76   16.40
  -1 -13   4  394.86   15.30
  -1  13   4  350.26   15.80
   1  13  -4  385.76   14.70
  -1  13   4  345.07   15.70
   1  13  -4  362.66   15.60
   1  13  -4  359.96   15.60
  -1 -13  -4  204.48    9.30
   1 -13   4  198.98   10.50
   1 -13   4  215.98   11.30
   1 -13   4  201.78    9.60
  -1  13  -4  202.98   10.40
  -1  13  -4  200.68   10.50
  -1  13  -4  198.08    9.50
   1  13   4  185.58   10.90
  -1  13  -4  186.98    9.60
   1  13   4  187.68   10.50
   1  13   4  208.88   10.40
   3 -13   4   -0.60    2.40
   3 -13   4    1.60    2.60
  -3 -13  -4    1.70    2.20
  -3 -13  -4    0.70    2.30
  -3  13  -4    1.70    2.50
   3  13   4    3.40    3.30
   3  13   4    0.40    3.20
   3  13   4   -0.30    2.20
  -3  13  -4    3.30    3.40
  -3  13  -4   -1.00    2.10
  -3  13  -4    0.40    3.10
  -5 -13  -4  341.07   16.60
   5 -13   4  325.97   15.40
   5 -13   4  356.26   14.40
  -5 -13  -4  342.77   15.20
  -5 -13  -4  327.77   15.80
   5  13   4  326.57   15.90
   5  13   4  339.87   15.80
  -5  13  -4  353.26   15.60
  -5  13  -4  359.26   14.40
  -5  13  -4  336.17   14.60
  -7 -13  -4    4.90    3.80
   7 -13   4    5.20    3.20
  -7 -13  -4    2.50    2.90
   7  13   4    6.00    3.80
   7  13   4    8.90    4.00
  -7  13  -4    7.20    4.00
  -7  13  -4    7.40    3.90
  -7  13  -4    4.50    3.20
  -9 -13  -4  208.48   12.30
   9 -13   4  182.58   10.60
  -9  13  -4  195.58   11.80
  -9  13  -4  189.18   11.20
 -14 -14   4   38.20    6.30
 -14 -14   4   33.10    6.30
 -14  14   4   40.00    6.30
 -14  14   4   35.80    5.70
 -12 -14   4  324.27   15.00
 -12 -14   4  274.67   13.00
 -12 -14   4  312.67   16.30
  12  14  -4  296.57   14.00
 -12  14   4  311.07   13.70
 -12  14   4  306.77   15.10
  12  14  -4  298.97   14.40
 -10 -14   4  134.89    9.50
 -10 -14   4  157.18    8.90
 -10 -14   4  140.89    8.80
 -10 -14   4  136.09    9.20
 -10 -14   4  154.48    9.20
  10  14  -4  136.09    8.50
 -10  14   4  148.29    9.70
  10  14  -4  148.39    9.30
 -10  14   4  136.69    9.10
  -8 -14   4  473.85   19.70
  -8 -14   4  496.75   20.60
  -8 -14   4  444.36   17.70
  -8 -14   4  516.05   18.90
   8  14  -4  489.25   18.90
  -8  14   4  465.45   19.70
   8  14  -4  482.25   19.50
  -8  14   4  477.55   19.60
   8  14  -4  463.95   19.40
  -6 -14   4   13.20    3.90
  -6 -14   4   12.40    3.00
  -6 -14   4   10.20    3.60
  -6 -14   4   11.30    3.00
   6  14  -4    9.30    3.50
  -6  14   4   12.10    4.00
  -6  14   4   14.10    4.10
   6  14  -4   13.20    3.80
   6  14  -4   11.40    3.20
  -4 -14   4   74.99    7.30
  -4 -14   4   80.29    7.00
  -4 -14   4   87.19    6.80
  -4  14   4   80.39    7.70
   4  14  -4   76.19    6.60
   4  14  -4   79.89    7.60
  -4  14   4   93.49    8.00
   4  14  -4   91.59    8.00
  -2 -14   4   59.39    6.00
  -2 -14   4   72.99    5.80
  -2 -14   4   62.59    7.00
  -2  14   4   62.99    7.00
  -2  14   4   66.69    7.10
   2  14  -4   56.59    6.40
   2  14  -4   63.69    6.80
   2  14  -4   70.19    6.20
   0 -14   4  162.88    9.50
   0 -14   4  147.19    8.60
   0  14  -4  130.59    9.10
   0  14   4  142.89    9.60
   0  14  -4  138.19    9.20
   0  14  -4  158.98    8.60
   0  14   4  158.48   10.00
  -2 -14  -4  194.68    9.80
   2 -14   4  206.18   11.60
   2 -14   4  212.38   10.60
  -2 -14  -4  204.28   11.50
  -2  14  -4  225.88   10.40
   2  14   4  215.98   10.90
  -2  14  -4  196.58   10.90
  -2  14  -4  212.98   11.60
  -2  14  -4  221.18   10.70
   2  14   4  201.78   11.70
   2  14   4  205.88   11.80
   4 -14   4   73.99    7.10
  -4 -14  -4   77.69    8.20
   4 -14   4   82.99    8.10
  -4 -14  -4   84.59    6.60
  -4  14  -4   97.79    8.70
  -4  14  -4   78.69    7.20
   4  14   4   75.79    7.80
   4  14   4   77.99    8.30
  -4  14  -4   89.89    8.40
  -4  14  -4  101.49    7.00
  -6 -14  -4    0.30    2.50
   6 -14   4   -0.50    2.60
  -6 -14  -4    2.30    3.30
   6 -14   4   -0.30    2.50
   6  14   4    2.60    3.60
   6  14   4    3.70    3.60
  -6  14  -4   -0.80    3.20
  -6  14  -4    5.20    3.80
  -6  14  -4    1.00    3.20
   8 -14   4  162.98    9.50
  -8 -14  -4  160.28   10.50
  -8  14  -4  148.89   10.60
  -8  14  -4  125.59   10.00
   8  14   4  145.69   10.40
  -8  14  -4  147.49    9.70
   8  14   4  147.99   10.30
 -13 -15   4  209.38   12.10
 -13 -15   4  192.28   12.80
 -13 -15   4  171.78   10.30
 -13  15   4  201.38   12.30
  13  15  -4  205.58   11.50
 -11 -15   4   30.70    5.20
 -11 -15   4   25.50    5.00
 -11 -15   4   33.90    6.30
 -11 -15   4   39.50    5.40
  11  15  -4   34.30    5.00
 -11  15   4   37.10    6.30
 -11  15   4   31.80    5.90
  11  15  -4   27.80    5.10
  -9 -15   4  133.09    9.40
  -9 -15   4  129.99    8.50
  -9 -15   4  130.99    8.30
  -9 -15   4  124.89    9.60
   9  15  -4  133.99    8.50
  -9  15   4  117.09    9.20
  -9  15   4  145.99    9.80
   9  15  -4  160.38    9.70
  -7 -15   4    3.50    3.00
  -7 -15   4    5.00    3.40
  -7 -15   4   12.40    3.90
  -7  15   4    7.50    3.80
  -7  15   4    9.30    4.10
   7  15  -4    5.70    3.80
   7  15  -4    7.40    3.30
   7  15  -4    8.80    3.40
  -5 -15   4  104.59    7.40
  -5 -15   4  117.69    8.10
  -5 -15   4  103.59    8.10
  -5  15   4  102.29    9.10
   5  15  -4  109.09    8.20
  -5  15   4  114.69    8.60
   5  15  -4  107.99    7.80
   5  15  -4   94.89    7.10
  -3 -15   4   13.30    3.70
  -3 -15   4   13.10    3.60
  -3 -15   4    7.60    3.60
   3  15  -4    9.90    3.90
   3  15  -4    7.60    3.60
  -3  15   4   10.30    4.20
   3  15  -4    7.60    3.20
  -3  15   4   12.40    4.20
  -1 -15   4   38.90    4.90
  -1 -15   4   31.60    5.00
  -1 -15   4   32.20    5.00
   1  15  -4   32.30    5.40
  -1  15   4   26.70    5.40
   1  15  -4   31.10    5.30
   1  15  -4   37.60    5.20
  -1  15   4   26.80    5.30
   1 -15   4    0.70    2.70
   1 -15   4   -0.80    2.20
  -1  15  -4    4.30    3.30
  -1  15  -4   -0.90    3.20
  -1  15  -4   -1.90    2.30
  -1  15  -4    1.20    2.40
   1  15   4    4.10    3.90
   1  15   4    2.00    2.80
   1  15   4    0.90    3.50
  -3 -15  -4    3.30    3.40
   3 -15   4    6.50    3.40
   3 -15   4    4.40    3.30
  -3  15  -4    4.00    3.00
  -3  15  -4    4.20    3.80
  -3  15  -4    2.60    3.50
   3  15   4    1.80    3.80
   3  15   4    6.20    3.20
  -3  15  -4    1.80    3.00
   3  15   4   -7.10    3.00
   5 -15   4  190.18   10.60
  -5 -15  -4  187.58   12.40
   5 -15   4  207.58   11.70
  -5 -15  -4  185.18   10.40
  -5  15  -4  228.08   12.40
   5  15   4  190.88   11.70
  -5  15  -4  201.38   11.90
   5  15   4  188.88   11.90
  -5  15  -4  189.38   10.70
  -7 -15  -4    5.30    4.10
  -7 -15  -4    9.20    4.00
   7 -15   4    0.90    2.90
   7  15   4   10.40    4.30
  -7  15  -4   11.10    4.70
  -7  15  -4    8.60    3.70
   7  15   4    9.90    4.60
  -7  15  -4   11.90    4.30
 -12 -16   4  203.18   13.10
 -12 -16   4  213.28   11.70
 -12  16   4  212.08   12.70
  12  16  -4  204.98   11.50
  12  16  -4  181.58   11.30
 -12  16   4  195.18   12.40
 -10 -16   4   20.50    4.60
 -10 -16   4   30.00    6.00
 -10 -16   4   27.50    5.00
  10  16  -4   30.70    5.10
 -10  16   4   21.10    5.00
 -10  16   4   17.50    5.10
  10  16  -4   18.60    4.60
  -8 -16   4    9.10    3.60
  -8 -16   4    8.70    3.90
  -8 -16   4    6.30    3.70
  -8  16   4    1.50    3.90
   8  16  -4   10.70    3.90
   8  16  -4    1.70    2.80
  -8  16   4    6.90    3.80
  -6 -16   4   13.70    3.90
  -6 -16   4   18.80    4.60
  -6 -16   4   21.30    4.90
   6  16  -4   18.20    4.90
   6  16  -4   26.00    5.00
  -6  16   4   19.20    4.90
   6  16  -4   18.10    4.30
  -6  16   4    8.90    4.10
  -4 -16   4    0.80    2.60
  -4 -16   4    0.20    2.50
  -4 -16   4    2.40    2.90
  -4  16   4    6.20    3.70
   4  16  -4    2.10    3.50
   4  16  -4   -2.20    2.80
  -4  16   4    9.50    4.20
   4  16  -4    6.40    3.10
  -2 -16   4  247.38   12.20
  -2 -16   4  244.88   12.00
  -2 -16   4  251.87   13.60
   2  16  -4  255.27   13.30
   2  16  -4  240.48   13.00
   2  16  -4  257.87   12.20
  -2  16   4  230.18   13.20
  -2  16   4  260.77   13.90
   0 -16   4   73.49    8.00
   0 -16   4   99.29    8.30
   0  16   4   97.49    9.10
   0  16   4   80.39    8.50
   0  16  -4   98.99    9.10
   0  16  -4   89.59    8.70
   0  16  -4   95.29    8.00
   2 -16   4  324.07   14.50
   2 -16   4  324.57   16.10
   2  16   4  330.77   16.30
  -2  16  -4  336.77   14.30
  -2  16  -4  322.97   15.90
   2  16   4  324.67   16.00
  -2  16  -4  294.37   15.30
   4 -16   4   17.20    4.40
   4 -16   4   18.80    4.50
  -4  16  -4   22.90    4.60
  -4  16  -4   23.80    5.40
  -4  16  -4   10.90    4.70
   4  16   4   15.60    4.90
   4  16   4   22.40    5.20
   6 -16   4  186.68   10.70
   6 -16   4  172.78   11.00
   6  16   4  188.68   12.00
  -6  16  -4  191.08   11.90
   6  16   4  178.38   11.40
  -6  16  -4  172.78   10.50
  -6  16  -4  171.18   11.60
 -11 -17   4   67.59    7.30
 -11 -17   4   57.09    8.00
  11  17  -4   57.49    7.30
  11  17  -4   64.49    7.10
 -11  17   4   48.00    7.30
 -11  17   4   68.99    8.40
  -9 -17   4   45.40    7.00
  -9 -17   4   29.00    5.30
  -9 -17   4   30.60    5.50
   9  17  -4   41.80    5.60
   9  17  -4   37.20    6.20
  -9  17   4   38.50    6.70
  -9  17   4   26.10    5.60
  -7 -17   4  154.98   10.60
  -7 -17   4  161.08    9.90
  -7 -17   4  158.48   10.60
   7  17  -4  171.08    9.90
   7  17  -4  160.88   10.60
  -7  17   4  161.28   11.20
  -7  17   4  149.88   10.70
   7  17  -4  171.28   10.90
  -5 -17   4    2.20    2.80
  -5 -17   4   10.40    3.70
  -5 -17   4    5.50    3.30
   5  17  -4    4.30    3.40
  -5  17   4    6.70    4.00
   5  17  -4    3.30    3.80
   5  17  -4    6.90    3.70
  -5  17   4    6.70    4.10
  -3 -17   4  112.19    9.00
  -3 -17   4   97.09    7.80
  -3 -17   4   99.29    9.40
  -3  17   4  119.49   10.60
   3  17  -4   96.49    7.70
   3  17  -4  106.79    9.60
   3  17  -4   88.69    9.00
  -3  17   4  119.29   10.30
  -1 -17   4    1.80    3.40
  -1 -17   4    0.40    3.00
   1  17  -4    2.30    4.00
   1  17  -4    1.90    3.40
   1  17  -4    1.40    3.10
  -1  17   4   -2.40    3.40
  -1  17   4    0.90    4.10
   1 -17   4   53.49    6.60
   1 -17   4   47.90    6.90
   1  17   4   51.29    7.40
   1  17   4   48.60    6.20
   1  17   4   49.40    7.30
  -1  17  -4   46.00    6.80
  -1  17  -4   51.59    6.90
   3 -17   4   14.30    4.50
   3 -17   4   23.90    5.00
   3  17   4   31.30    6.10
   3  17   4   16.10    5.30
  -3  17  -4   15.30    5.00
  -3  17  -4   20.30    5.50
   5 -17   4    9.80    4.20
   5 -17   4    2.50    3.30
   5  17   4    5.50    4.20
  -5  17  -4    3.60    4.40
  -5  17  -4    6.10    4.00
   5  17   4    9.90    4.80
 -10 -18   4   69.79    8.10
 -10 -18   4   67.29    8.40
 -10  18   4   75.79    8.70
  10  18  -4   81.09    8.60
  10  18  -4   83.29    8.20
 -10  18   4   70.49    9.10
  -8 -18   4    6.60    4.00
  -8 -18   4   -4.40    2.80
  -8 -18   4    5.70    3.50
  -8  18   4    6.10    4.50
   8  18  -4    1.90    3.60
  -8  18   4    6.40    4.20
   8  18  -4    5.10    3.40
  -6 -18   4   85.09    8.80
  -6 -18   4   86.19    8.50
  -6 -18   4   88.69    8.90
   6  18  -4   96.49    9.20
   6  18  -4  106.19    8.00
  -6  18   4   82.69    9.20
  -6  18   4   76.99    8.70
   6  18  -4   88.09    8.90
  -4 -18   4    7.90    3.40
  -4 -18   4    2.90    3.70
  -4 -18   4    3.80    2.80
   4  18  -4    0.40    3.40
  -4  18   4    5.50    4.30
   4  18  -4    0.10    3.90
  -4  18   4    5.90    4.20
  -2 -18   4  358.66   17.80
  -2 -18   4  359.46   16.10
   2  18  -4  377.36   17.70
  -2  18   4  377.66   17.80
   2  18  -4  354.66   17.50
  -2  18   4  376.26   18.30
   0 -18   4   70.19    7.60
   0 -18   4   58.19    7.60
   0  18  -4   81.29    8.90
   0  18   4   75.99    8.60
   0  18  -4   61.79    8.00
   0  18   4   72.19    7.60
   0  18   4   53.39    7.90
   2 -18   4  317.97   14.90
   2 -18   4  340.97   16.90
   2  18   4  335.47   17.20
   2  18   4  306.67   16.20
  -2  18  -4  317.47   16.50
  -2  18  -4  318.67   16.40
   4 -18   4   11.90    4.40
   4 -18   4    8.10    3.80
   4  18   4    9.60    4.80
  -4  18  -4    2.40    4.50
  -4  18  -4    7.80    4.30
   4  18   4    9.30    4.80
  -7 -19   4  194.28   12.50
  -7 -19   4  201.88   12.50
  -7 -19   4  200.78   11.70
   7  19  -4  213.28   12.90
  -7  19   4  232.98   13.60
   7  19  -4  202.18   12.70
  -7  19   4  201.08   13.30
  -5 -19   4  284.87   15.70
   5  19  -4  304.37   16.00
  -5  19   4  316.07   16.50
   5  19  -4  302.97   15.80
  -5  19   4  321.97   16.90
  -3 -19   4  139.69    9.40
  -3 -19   4  118.89   10.90
  -3  19   4  125.39   11.20
   3  19  -4  108.49   10.30
  -3  19   4  126.29   11.60
   3  19  -4  114.59   10.70
  -1 -19   4   48.20    7.20
  -1 -19   4   37.50    6.00
  -1  19   4   26.20    6.40
   1  19  -4   41.80    6.90
   1  19  -4   45.10    7.20
  -1  19   4   32.10    6.40
   1 -19   4    4.20    3.50
   1 -19   4    8.40    4.40
   1  19   4    6.90    4.70
   1  19   4    6.00    4.90
  -1  19  -4    3.50    4.70
  -1  19  -4    5.50    4.30
 -20   0   5   -1.40    3.80
 -20   0   5   -2.40    3.00
 -18   0   5    1.30    3.20
 -18   0   5    1.70    3.20
 -16   0   5   -1.40    2.60
 -16   0   5    2.60    3.00
 -16   0   5   -3.10    2.50
 -14   0   5    1.30    2.50
 -14   0   5   -1.10    2.20
 -14   0   5    7.40    3.20
 -12   0   5    1.30    2.10
 -12   0   5    2.60    2.00
 -12   0   5   -2.30    1.60
 -10   0   5   -1.20    1.50
 -10   0   5   -1.80    1.30
 -10   0   5   -1.20    1.40
  -8   0   5   -0.60    1.40
  -8   0   5   -0.20    1.60
   8   0  -5    0.90    0.60
  -8   0   5    1.50    1.10
  -8   0   5    0.70    0.60
  -8   0   5    2.10    1.20
   6   0  -5    0.60    0.80
  -6   0   5   -0.20    0.80
  -6   0   5    0.10    1.20
  -6   0   5    0.10    1.30
  -6   0   5    2.10    1.70
  -4   0   5   -1.80    1.10
  -4   0   5   -0.50    1.70
   4   0  -5   -0.80    1.00
  -4   0   5   -1.30    0.90
  -4   0   5    1.70    1.60
  -2   0   5   -2.00    1.70
   2   0  -5   -0.70    1.40
  -2   0   5   -0.20    1.10
   2   0  -5   -0.30    1.10
  -2   0   5    0.20    1.50
  -2   0   5    1.30    1.70
   2   0  -5   -0.50    0.80
   0   0  -5   -0.80    1.40
   0   0   5    0.90    1.40
   0   0  -5    1.40    0.60
   0   0  -5   -1.00    0.80
   0   0  -5    0.10    1.40
   0   0   5    2.20    1.70
   0   0   5    2.20    2.00
   0   0   5    7.20    2.00
   0   0  -5    1.20    1.30
  -2   0  -5   -0.60    1.00
   2   0   5   -0.90    2.00
  -2   0  -5    1.70    1.60
   2   0   5   -0.60    1.60
   2   0   5    0.70    1.20
[truncated: 206,913 more chars]
