# Supplementary material for: Crystal structure of a sodium, zinc and iron(III)-based non-stoichiometric phosphate with an alluaudite-like structure: Na1.67Zn1.67Fe1.33(PO4)3
Source: Acta Crystallogr E Crystallogr Commun. 2015 May 23;71(Pt 6):690–2. doi: 10.1107/S2056989015009767 (PMC4459337; doi:10.1107/S2056989015009767)
Supplement: Supplementary file 2 [file e-71-00690-Isup2.hkl]

data_I                                                                          
_shelx_title ' EL14_D242_DRX18_1134_2 in C2/c'                                  
_shelx_refln_list_code          4                                               
_shelx_F_calc_maximum      411.38                                               
_exptl_crystal_F_000       975.90                                               
_reflns_d_resolution_high  0.6000                                               
                                                                                
loop_                                                                           
 _space_group_symop_operation_xyz                                               
 'x, y, z'                                                                      
 '-x, y, -z+1/2'                                                                
 'x+1/2, y+1/2, z'                                                              
 '-x+1/2, y+1/2, -z+1/2'                                                        
 '-x, -y, -z'                                                                   
 'x, -y, z-1/2'                                                                 
 '-x+1/2, -y+1/2, -z'                                                           
 'x+1/2, -y+1/2, z-1/2'                                                         
                                                                                
_cell_length_a    11.7545                                                       
_cell_length_b    12.5080                                                       
_cell_length_c     6.4014                                                       
_cell_angle_alpha  90.000                                                       
_cell_angle_beta  113.507                                                       
_cell_angle_gamma  90.000                                                       
                                                                                
_shelx_F_squared_multiplier     1.000                                           
                                                                                
loop_                                                                           
 _refln_index_h                                                                 
 _refln_index_k                                                                 
 _refln_index_l                                                                 
 _refln_F_squared_calc                                                          
 _refln_F_squared_meas                                                          
 _refln_F_squared_sigma                                                         
 _refln_observed_status                                                         
   2   0   0      13062.73      14542.86       163.85 o                         
   4   0   0     111428.82      99375.09      3354.12 o                         
   6   0   0       4445.32       4427.57        52.58 o                         
   8   0   0      27464.73      26589.17       279.35 o                         
  10   0   0      12103.38      12276.82       159.13 o                         
  12   0   0        830.79        879.37        63.56 o                         
  14   0   0       7067.01       7084.58       118.12 o                         
  16   0   0         83.23         24.25        50.55 o                         
   1   1   0        323.39         79.83        14.89 o                         
   3   1   0      23282.11      24959.10       249.74 o                         
   5   1   0      30082.72      32318.07       270.80 o                         
   7   1   0      20024.75      20524.19       171.15 o                         
   9   1   0        702.18        767.58        13.26 o                         
  11   1   0       5365.63       5441.05        60.08 o                         
  13   1   0       2192.05       2193.66        35.80 o                         
  15   1   0       1976.95       1911.81        45.64 o                         
  17   1   0         28.45         46.27        20.26 o                         
   0   2   0      39547.96      39875.87      1024.84 o                         
   2   2   0       6352.40       6582.78        48.32 o                         
   4   2   0      22187.43      23369.34       178.23 o                         
   6   2   0       1279.25       1245.69        20.72 o                         
   8   2   0       2434.76       2474.85        27.70 o                         
  10   2   0       3100.15       3004.91        39.97 o                         
  12   2   0         21.35         29.94         7.76 o                         
  14   2   0       4179.56       4024.06        58.84 o                         
  16   2   0        114.59        113.66        22.59 o                         
   1   3   0        424.83        358.56        10.92 o                         
   3   3   0      18932.24      18406.65       131.73 o                         
   5   3   0      24215.16      26064.59       221.93 o                         
   7   3   0      36820.18      36986.84       377.83 o                         
   9   3   0       4615.36       4900.87        63.71 o                         
  11   3   0      21384.67      20976.54       205.93 o                         
  13   3   0       2170.69       2176.87        34.09 o                         
  15   3   0       2237.44       2150.15        45.81 o                         
  17   3   0        751.47        745.96        47.14 o                         
   0   4   0       8722.75       9984.50       100.38 o                         
   2   4   0     138976.52     143366.62      2362.42 o                         
   4   4   0       5037.26       5262.23        43.94 o                         
   6   4   0      59637.36      60272.10       628.98 o                         
   8   4   0        169.10        186.61         8.05 o                         
  10   4   0       3485.55       3378.05        41.80 o                         
  12   4   0       7416.55       7392.96        80.34 o                         
  14   4   0        120.77        126.07        14.39 o                         
  16   4   0       5428.04       5485.34       120.18 o                         
   1   5   0         85.36        246.55         5.50 o                         
   3   5   0      27972.15      30250.48       221.40 o                         
   5   5   0       5755.86       5844.88        49.43 o                         
   7   5   0       3366.74       3312.67        37.37 o                         
   9   5   0       6131.48       6018.44        64.13 o                         
  11   5   0       1404.54       1333.47        24.37 o                         
  13   5   0       6690.29       6606.81        85.58 o                         
  15   5   0        455.22        437.53        28.53 o                         
  17   5   0       1433.68       1291.82        69.88 o                         
   0   6   0      24884.75      26825.20       287.21 o                         
   2   6   0      35572.50      36931.81       269.87 o                         
   4   6   0        909.04        913.39        12.45 o                         
   6   6   0         48.02         48.85         4.44 o                         
   8   6   0       6513.05       6512.08        67.49 o                         
  10   6   0       1679.36       1674.40        26.90 o                         
  12   6   0       3020.44       3005.64        44.35 o                         
  14   6   0       1612.81       1570.62        38.87 o                         
  16   6   0       6551.54       6556.98       109.30 o                         
   1   7   0       6393.50       6142.95        48.62 o                         
   3   7   0       3266.10       3703.58        35.08 o                         
   5   7   0      42836.13      43273.70       338.43 o                         
   7   7   0        335.65        391.74        12.40 o                         
   9   7   0      13605.32      13454.94       136.33 o                         
  11   7   0         28.67         30.02         8.83 o                         
  13   7   0       7111.18       7072.67        97.61 o                         
  15   7   0       1437.51       1430.85        50.31 o                         
   0   8   0      26206.57      26643.99       299.68 o                         
   2   8   0        434.10        361.26         9.29 o                         
   4   8   0       4571.63       4670.36        41.71 o                         
   6   8   0        189.37        180.66        10.09 o                         
   8   8   0       4551.39       4575.35        58.45 o                         
  10   8   0        977.12        935.62        22.82 o                         
  12   8   0       1185.22       1174.72        40.56 o                         
  14   8   0         51.82         41.06        18.42 o                         
  16   8   0        583.50        717.21        36.84 o                         
   1   9   0      12785.33      12654.47        98.35 o                         
   3   9   0        290.28        251.38         8.59 o                         
   5   9   0      13377.26      13409.46       113.45 o                         
   7   9   0       1664.96       1624.88        31.26 o                         
   9   9   0      14616.77      14669.08       149.18 o                         
  11   9   0        996.43       1020.44        25.64 o                         
  13   9   0       2963.69       2983.73        59.50 o                         
  15   9   0       3358.37       3282.30        78.05 o                         
   0  10   0        137.76        181.02        17.32 o                         
   2  10   0       4902.27       5070.19        45.73 o                         
   4  10   0         48.28         52.42         5.83 o                         
   6  10   0        541.41        570.38        17.32 o                         
   8  10   0       2585.98       2541.50        40.37 o                         
  10  10   0       2423.34       2427.14        38.67 o                         
  12  10   0       3555.81       3493.78        59.80 o                         
  14  10   0       3383.62       3361.34        87.73 o                         
   1  11   0       3133.69       2917.49        33.08 o                         
   3  11   0       1011.54       1032.97        16.84 o                         
   5  11   0       1668.99       1620.24        22.76 o                         
   7  11   0       2836.46       2874.51        37.95 o                         
   9  11   0        953.34        944.28        23.18 o                         
  11  11   0       4739.76       4758.99        68.51 o                         
  13  11   0       1577.09       1692.61       105.24 o                         
  15  11   0          9.11         14.22        21.36 o                         
   0  12   0       3258.63       3082.89        50.78 o                         
   2  12   0       4406.41       4252.52        42.97 o                         
   4  12   0        147.44        131.08         8.39 o                         
   6  12   0        919.07        944.85        29.73 o                         
   8  12   0        933.53        974.22        22.11 o                         
  10  12   0        372.82        389.30        20.28 o                         
  12  12   0        444.02        435.22        29.14 o                         
  14  12   0       1121.65       1132.18        51.24 o                         
   1  13   0        499.30        459.88        15.00 o                         
   3  13   0      12986.61      12719.64       112.31 o                         
   5  13   0        118.58        134.79        10.70 o                         
   7  13   0       7544.31       7592.76        89.10 o                         
   9  13   0        246.14        234.50        16.94 o                         
  11  13   0       2445.45       2566.41        67.89 o                         
  13  13   0       1032.34        999.91        55.96 o                         
   0  14   0       2613.70       2664.94        49.62 o                         
   2  14   0       3680.42       3617.60        42.83 o                         
   4  14   0        629.71        648.22        19.95 o                         
   6  14   0       3712.45       3777.98        51.31 o                         
   8  14   0        526.58        505.65        20.48 o                         
  10  14   0       4599.43       4589.47        96.41 o                         
  12  14   0        219.90        231.20        29.02 o                         
   1  15   0         74.34        120.49        17.29 o                         
   3  15   0       1270.71       1253.99        27.44 o                         
   5  15   0         52.52         56.83        11.76 o                         
   7  15   0       3104.22       3107.71        49.71 o                         
   9  15   0        438.05        423.52        32.30 o                         
  11  15   0       1321.51       1413.59        57.87 o                         
   0  16   0       6446.34       6401.65       102.62 o                         
   2  16   0        616.07        604.19        21.22 o                         
   4  16   0       2646.01       2809.00        46.49 o                         
   6  16   0          0.55         -5.08        11.18 o                         
   8  16   0        180.89        208.20        26.55 o                         
  10  16   0        350.09        429.84        34.55 o                         
   1  17   0        434.00        449.21        19.45 o                         
   3  17   0        498.62        502.42        25.48 o                         
   5  17   0       1418.80       1385.32        39.42 o                         
   7  17   0         88.90         62.25        15.46 o                         
   9  17   0       1304.12       1288.81        63.88 o                         
   0  18   0       9083.93       8987.03       152.19 o                         
   2  18   0        316.59        329.56        19.25 o                         
   4  18   0       4104.55       4122.31        71.31 o                         
   6  18   0        321.37        373.85        38.78 o                         
   8  18   0       1052.78       1084.66        60.91 o                         
   1  19   0        525.54        512.88        26.32 o                         
   3  19   0       1503.18       1530.48        38.52 o                         
   5  19   0       2481.08       2551.02        57.03 o                         
   7  19   0       2924.52       2994.77        73.47 o                         
   0  20   0       2142.43       2078.12        63.14 o                         
   2  20   0       3715.80       3718.12        68.45 o                         
   4  20   0        222.17        224.46        19.57 o                         
 -17   1   1       1021.95       1054.36        65.01 o                         
 -15   1   1         12.94         18.06        15.44 o                         
 -13   1   1       6906.37       6751.48        76.60 o                         
 -11   1   1       3786.33       3826.09        44.85 o                         
  -9   1   1       6408.83       6081.31        64.83 o                         
  -7   1   1         15.06         13.06         4.82 o                         
  -5   1   1        626.59        328.06         8.40 o                         
  -3   1   1        423.35        282.59         8.03 o                         
  -1   1   1         60.07         24.53         3.05 o                         
   1   1   1      13719.27      13238.05        97.44 o                         
   3   1   1       2571.88       2929.30        25.15 o                         
   5   1   1      34583.49      35187.19       259.01 o                         
   7   1   1       1668.09       1622.80        18.55 o                         
   9   1   1        289.41        281.64        10.04 o                         
  11   1   1       2690.95       2661.51        34.07 o                         
  13   1   1       1365.36       1342.42        29.13 o                         
  15   1   1       4248.02       4277.07        71.55 o                         
  17   1   1       2362.56       2418.08        67.16 o                         
 -18   2   1       5209.00       5080.17       165.54 o                         
 -16   2   1       7226.67       6959.49       156.75 o                         
 -14   2   1       4397.79       4365.29        65.57 o                         
 -12   2   1        595.18        618.22        16.61 o                         
 -10   2   1         67.79         79.16         7.39 o                         
  -8   2   1        102.91         95.76         5.50 o                         
  -6   2   1       4756.41       4693.84        48.57 o                         
  -4   2   1        214.41        122.46         4.80 o                         
  -2   2   1       5147.64       5050.75        44.35 o                         
   0   2   1       2732.60       2813.90        22.55 o                         
   2   2   1        272.45        402.05         6.76 o                         
   4   2   1       2201.59       2185.06        20.95 o                         
   6   2   1       6435.92       6411.47        56.14 o                         
   8   2   1      12866.70      12661.03       115.78 o                         
  10   2   1      13031.96      12932.92       111.09 o                         
  12   2   1       1756.24       1707.43        28.48 o                         
  14   2   1        281.19        290.25        16.80 o                         
  16   2   1        806.63        797.36        42.61 o                         
 -17   3   1        339.82        332.58        34.05 o                         
 -15   3   1        234.70        232.90        22.32 o                         
 -13   3   1        507.14        533.33        22.07 o                         
 -11   3   1       3869.81       3645.90        48.81 o                         
  -9   3   1        238.32        309.64        17.79 o                         
  -7   3   1       3219.04       2806.62        37.39 o                         
  -5   3   1         26.83         61.34         4.28 o                         
  -3   3   1       6187.29       5710.99        47.34 o                         
  -1   3   1        181.49        356.91         5.12 o                         
   1   3   1       9788.76       9743.03        71.01 o                         
   3   3   1       7762.52       8166.37        65.32 o                         
   5   3   1       6573.73       6504.58        56.56 o                         
   7   3   1        158.57        124.48         6.36 o                         
   9   3   1       5629.96       5471.19        55.00 o                         
  11   3   1         98.71        100.68         8.72 o                         
  13   3   1       2423.06       2424.91        36.99 o                         
  15   3   1       1624.33       1539.21        41.37 o                         
 -18   4   1       1166.35       1195.31        82.81 o                         
 -16   4   1         64.05         63.76        22.18 o                         
 -14   4   1         28.70         30.54        11.21 o                         
 -12   4   1        547.62        546.93        23.53 o                         
 -10   4   1       3318.71       3309.37        44.09 o                         
  -8   4   1       7159.58       7180.91        73.87 o                         
  -6   4   1      16516.72      16398.95       150.20 o                         
  -4   4   1        372.06        203.22         6.98 o                         
  -2   4   1       9836.55       9386.68        70.99 o                         
   0   4   1      12903.19      13496.47        92.25 o                         
   2   4   1       3320.99       3314.54        28.24 o                         
   4   4   1        363.78        371.87         8.45 o                         
   6   4   1       5787.11       5962.51        53.75 o                         
   8   4   1       2139.13       2087.94        26.58 o                         
  10   4   1       4949.41       4946.79        55.06 o                         
  12   4   1       1778.49       1755.89        28.17 o                         
  14   4   1        814.52        846.05        25.94 o                         
  16   4   1        336.21        338.44        27.36 o                         
 -17   5   1          2.04        -19.78        22.70 o                         
 -15   5   1       3473.27       3538.23        60.50 o                         
 -13   5   1       3143.88       3086.89        52.48 o                         
 -11   5   1      15330.96      14910.91       142.99 o                         
  -9   5   1        966.38       1067.68        27.86 o                         
  -7   5   1       5039.43       4637.73        44.48 o                         
  -5   5   1         65.96        129.52         5.56 o                         
  -3   5   1        308.56        209.01         6.08 o                         
  -1   5   1      15616.42      15324.15       114.56 o                         
   1   5   1        470.26        446.00         7.15 o                         
   3   5   1      38217.47      38004.45       308.51 o                         
   5   5   1       8040.21       8368.45        72.03 o                         
   7   5   1      12225.91      12083.56       102.36 o                         
   9   5   1       1301.08       1256.04        22.08 o                         
  11   5   1        180.66        187.81        12.59 o                         
  13   5   1       2310.64       2290.02        37.85 o                         
  15   5   1       1689.11       1674.69        47.94 o                         
 -16   6   1       4772.53       4666.97       108.97 o                         
 -14   6   1       1569.15       1589.80        41.03 o                         
 -12   6   1       1107.04       1107.98        29.13 o                         
 -10   6   1       2956.29       2856.80        39.80 o                         
  -8   6   1        114.48        105.41         6.67 o                         
  -6   6   1        724.53        700.18        12.52 o                         
  -4   6   1       4190.30       4037.25        35.78 o                         
  -2   6   1        299.65        302.10         6.80 o                         
   0   6   1       4629.68       4638.53        38.91 o                         
   2   6   1        588.65        572.69         9.57 o                         
   4   6   1        459.40        583.03        10.25 o                         
   6   6   1         49.48         56.37         5.61 o                         
   8   6   1       2280.86       2305.53        27.66 o                         
  10   6   1       2414.50       2349.20        34.37 o                         
  12   6   1        393.19        401.41        18.60 o                         
  14   6   1        129.23        132.68        17.66 o                         
  16   6   1        149.76        166.98        22.86 o                         
 -17   7   1         38.69         65.62        24.97 o                         
 -15   7   1       3954.09       3944.91        84.04 o                         
 -13   7   1        551.45        524.53        26.06 o                         
 -11   7   1       3808.00       3651.01        77.09 o                         
  -9   7   1       1635.81       1561.36        23.63 o                         
  -7   7   1       1183.42       1031.78        20.20 o                         
  -5   7   1       6141.10       6103.34        54.75 o                         
  -3   7   1          8.68         43.31         4.19 o                         
  -1   7   1      23678.40      23466.52       186.23 o                         
   1   7   1       1318.77       1370.62        16.64 o                         
   3   7   1      25859.92      25279.85       182.32 o                         
   5   7   1       3769.96       3811.55        38.08 o                         
   7   7   1      20084.84      19970.07       169.75 o                         
   9   7   1         71.84         80.94         9.51 o                         
  11   7   1       1414.92       1416.25        29.18 o                         
  13   7   1         33.18         37.86        13.90 o                         
  15   7   1       1404.99       1413.72        52.65 o                         
 -16   8   1        873.83        875.07        48.87 o                         
 -14   8   1         37.28         39.40        14.68 o                         
 -12   8   1        538.19        487.31        22.25 o                         
 -10   8   1       1675.32       1680.77        32.86 o                         
  -8   8   1      23922.15      23409.56       213.86 o                         
  -6   8   1      10583.04      10614.77        94.20 o                         
  -4   8   1      22388.07      21645.79       173.78 o                         
  -2   8   1       6796.49       6683.32        56.81 o                         
   0   8   1      39331.37      38892.84       293.60 o                         
   2   8   1       6112.94       6293.23        56.68 o                         
   4   8   1        163.12        179.49         7.42 o                         
   6   8   1       1914.52       1859.60        25.94 o                         
   8   8   1       4039.58       4018.53        48.85 o                         
  10   8   1       5401.49       5363.02        63.81 o                         
  12   8   1       4237.10       4311.65        59.88 o                         
  14   8   1       2372.59       2467.16        73.03 o                         
 -15   9   1          8.87          7.09        17.60 o                         
 -13   9   1       6262.25       6119.34        95.21 o                         
 -11   9   1       1330.46       1284.87        33.62 o                         
  -9   9   1       5759.70       5725.42        60.52 o                         
  -7   9   1         88.06        116.85         8.54 o                         
  -5   9   1      11301.11      10924.43        93.58 o                         
  -3   9   1       4057.16       3966.40        37.81 o                         
  -1   9   1        360.12        385.84         9.62 o                         
   1   9   1       8212.50       7863.77        64.70 o                         
   3   9   1        556.97        551.89        12.66 o                         
   5   9   1      17620.90      17433.51       139.25 o                         
   7   9   1        981.41        964.20        20.54 o                         
   9   9   1       2178.69       2179.94        35.73 o                         
  11   9   1         85.66         88.06        11.58 o                         
  13   9   1        540.35        566.35        31.07 o                         
  15   9   1       1566.42       1549.39        45.42 o                         
 -16  10   1        247.01        256.01        28.13 o                         
 -14  10   1         29.96         28.92        17.71 o                         
 -12  10   1       2326.46       2279.61        49.17 o                         
 -10  10   1        955.93        936.16        29.70 o                         
  -8  10   1       6984.91       6979.36        68.69 o                         
  -6  10   1        435.42        410.89        12.57 o                         
  -4  10   1       8444.43       8399.25        72.16 o                         
  -2  10   1        509.24        462.36        12.89 o                         
   0  10   1       4303.47       4252.55        45.40 o                         
   2  10   1         16.19         14.15         5.38 o                         
   4  10   1       1436.65       1416.37        19.82 o                         
   6  10   1       1794.94       1700.97        26.90 o                         
   8  10   1        186.28        206.54        12.07 o                         
  10  10   1        417.68        423.81        22.07 o                         
  12  10   1          7.06         18.00        13.49 o                         
  14  10   1        695.40        727.75        40.14 o                         
 -15  11   1       1265.74       1251.55        62.07 o                         
 -13  11   1       9200.99       9388.48       192.05 o                         
 -11  11   1       1276.12       1262.36        37.06 o                         
  -9  11   1       5885.29       5814.10        60.99 o                         
  -7  11   1        491.50        550.24        15.61 o                         
  -5  11   1       2851.87       2649.21        31.50 o                         
  -3  11   1       8243.38       8191.32        74.58 o                         
  -1  11   1       1059.06       1156.85        17.18 o                         
   1  11   1      22199.39      21795.04       177.83 o                         
   3  11   1       8562.01       8473.34        74.51 o                         
   5  11   1      27208.11      26737.84       209.88 o                         
   7  11   1       7264.77       7290.14        79.58 o                         
   9  11   1       6392.63       6562.36        75.62 o                         
  11  11   1          3.69         14.21        11.06 o                         
  13  11   1       1234.08       1342.83        63.34 o                         
 -14  12   1        457.88        574.91        36.95 o                         
 -12  12   1        149.68        175.87        19.45 o                         
 -10  12   1       4014.64       4012.29        76.56 o                         
  -8  12   1       3060.14       3090.74        40.96 o                         
  -6  12   1      26395.81      26156.17       222.88 o                         
  -4  12   1       1992.51       2071.71        27.81 o                         
  -2  12   1      24305.60      23805.80       194.74 o                         
   0  12   1       7413.78       7310.68        71.63 o                         
   2  12   1      11794.88      11624.71       101.78 o                         
   4  12   1        476.54        436.72        14.43 o                         
   6  12   1        294.54        325.53        16.09 o                         
   8  12   1       1400.96       1396.23        30.46 o                         
  10  12   1        977.51        995.06        31.13 o                         
  12  12   1       5290.89       5603.96        99.15 o                         
 -13  13   1          4.03         27.80        22.52 o                         
 -11  13   1        770.06        795.18        34.26 o                         
  -9  13   1        910.08        952.24        33.20 o                         
  -7  13   1       2417.39       2305.24        36.92 o                         
  -5  13   1          1.06          3.42         7.25 o                         
  -3  13   1        308.29        301.23        12.22 o                         
  -1  13   1       5445.64       5214.18        55.97 o                         
   1  13   1        402.77        413.65        15.72 o                         
   3  13   1        169.37        176.14        10.15 o                         
   5  13   1        336.38        318.15        14.58 o                         
   7  13   1       1540.10       1509.38        30.06 o                         
   9  13   1         28.63         58.40        16.05 o                         
  11  13   1       1526.16       1607.68        51.73 o                         
  13  13   1         99.85        126.68        25.49 o                         
 -12  14   1        393.50        445.85        34.40 o                         
 -10  14   1       5434.42       5336.08        96.88 o                         
  -8  14   1          1.69         -0.35        11.25 o                         
  -6  14   1       8967.98       9005.27        93.31 o                         
  -4  14   1        395.05        405.48        15.43 o                         
  -2  14   1      14392.41      14236.41       129.67 o                         
   0  14   1          2.62         22.29         8.41 o                         
   2  14   1       7764.36       7619.69        80.51 o                         
   4  14   1        557.68        572.32        18.99 o                         
   6  14   1         79.19         78.45        12.98 o                         
   8  14   1       6756.73       6779.91        99.52 o                         
  10  14   1         95.77         83.90        19.63 o                         
  12  14   1       3205.75       3297.19        83.21 o                         
 -13  15   1       2382.29       2492.42        78.29 o                         
 -11  15   1       5042.80       4978.47       103.63 o                         
  -9  15   1       1105.52       1101.03        37.15 o                         
  -7  15   1       3754.84       3785.18        52.99 o                         
  -5  15   1         46.17         33.37        11.08 o                         
  -3  15   1          9.98          7.77         8.17 o                         
  -1  15   1       5696.12       5549.53        61.57 o                         
   1  15   1       3962.81       4040.88        49.30 o                         
   3  15   1       9483.35       9163.97        99.91 o                         
   5  15   1       9046.43       8843.07        99.21 o                         
   7  15   1       6424.93       6453.93        87.50 o                         
   9  15   1       2455.72       2431.19        61.65 o                         
  11  15   1       1366.45       1442.25        58.46 o                         
 -12  16   1       1407.43       1535.00        59.52 o                         
 -10  16   1        620.15        679.18        40.25 o                         
  -8  16   1       6980.59       7022.27       117.45 o                         
  -6  16   1        697.95        709.08        26.29 o                         
  -4  16   1       8197.06       8201.70        92.87 o                         
  -2  16   1         81.40         76.61        11.06 o                         
   0  16   1      11151.14      11063.56       107.60 o                         
   2  16   1        189.58        190.90        14.67 o                         
   4  16   1       2061.67       2058.93        39.99 o                         
   6  16   1        425.15        440.69        26.70 o                         
   8  16   1       2276.56       2478.02        55.30 o                         
  10  16   1       2033.33       2050.49        80.23 o                         
  -9  17   1       1640.61       1711.28        53.31 o                         
  -7  17   1        513.83        518.93        32.91 o                         
  -5  17   1         97.60         87.53        14.05 o                         
  -3  17   1        683.89        679.45        23.74 o                         
  -1  17   1        648.68        682.88        23.68 o                         
   1  17   1        486.12        495.97        19.61 o                         
   3  17   1        640.57        606.28        26.39 o                         
   5  17   1        370.91        408.73        23.56 o                         
   7  17   1         70.39         60.70        19.73 o                         
   9  17   1        111.85        131.17        31.48 o                         
  -8  18   1       2637.24       2788.56       102.93 o                         
  -6  18   1         18.42         11.20        17.37 o                         
  -4  18   1       9350.26       9144.53       104.57 o                         
  -2  18   1        461.58        462.82        21.14 o                         
   0  18   1       5769.64       5634.14        78.82 o                         
   2  18   1        245.97        211.47        19.57 o                         
   4  18   1       3211.44       3142.15        53.50 o                         
   6  18   1       3029.24       3100.37        70.97 o                         
   8  18   1          4.66         39.84        28.59 o                         
  -7  19   1        699.98        755.85        38.13 o                         
  -5  19   1         26.14         14.10        14.79 o                         
  -3  19   1         31.35         36.77        14.61 o                         
  -1  19   1       1508.24       1613.41        36.61 o                         
   1  19   1        326.11        288.27        22.20 o                         
   3  19   1       2679.02       2662.65        53.34 o                         
   5  19   1        356.27        319.58        26.31 o                         
  -4  20   1        621.32        718.84        30.02 o                         
  -2  20   1        652.71        632.06        28.04 o                         
   0  20   1        490.66        580.88        31.02 o                         
   2  20   1        729.18        678.95        33.69 o                         
   4  20   1       1270.67       1346.03        54.68 o                         
 -18   0   2       2357.93       2459.13       107.37 o                         
 -16   0   2       3333.17       3244.50        98.02 o                         
 -14   0   2        237.18        238.20        41.80 o                         
 -12   0   2      18946.43      19094.46       240.09 o                         
 -10   0   2        839.33        726.00        20.54 o                         
  -8   0   2      99453.06     101349.09      2629.08 o                         
  -6   0   2      16118.79      17680.70       458.81 o                         
  -4   0   2      54067.08      52590.30       871.04 o                         
  -2   0   2       3388.00       3177.12        49.68 o                         
   0   0   2      36487.66      35363.24       341.84 o                         
   2   0   2       8107.15       6687.61        66.10 o                         
   4   0   2       3032.92       3302.51        42.04 o                         
   6   0   2      38183.10      37561.56       390.60 o                         
   8   0   2        623.60        660.98        21.40 o                         
  10   0   2      29012.41      28732.90       329.96 o                         
  12   0   2        130.72        143.19        15.14 o                         
  14   0   2       7659.35       7576.25       128.92 o                         
  16   0   2        391.30        430.36        43.62 o                         
 -19   1   2        650.82        608.71        44.65 o                         
 -17   1   2         49.00         61.01        22.58 o                         
 -15   1   2         42.92         38.53        15.62 o                         
 -13   1   2       1666.05       1656.12        37.82 o                         
 -11   1   2        518.41        548.67        17.85 o                         
  -9   1   2          3.84          7.94         4.33 o                         
  -7   1   2       2748.77       2776.93        36.81 o                         
  -5   1   2         30.80        103.49         5.95 o                         
  -3   1   2      32091.05      34035.11       327.01 o                         
  -1   1   2      48021.80      47444.52       351.66 o                         
   1   1   2      28932.47      28789.76       192.07 o                         
   3   1   2       4379.66       4413.28        34.89 o                         
   5   1   2      12702.54      12716.05        92.40 o                         
   7   1   2       1830.85       1812.74        20.39 o                         
   9   1   2        316.97        298.68        10.76 o                         
  11   1   2        154.31        163.07        10.74 o                         
  13   1   2         12.08          9.76         9.85 o                         
  15   1   2        197.59        219.46        17.38 o                         
 -18   2   2       3134.74       3215.25        87.16 o                         
 -16   2   2        430.02        423.43        28.83 o                         
 -14   2   2       5946.93       5856.09        89.15 o                         
 -12   2   2       9647.78       9593.85       126.41 o                         
 -10   2   2       4069.66       4084.51        56.80 o                         
  -8   2   2      28592.41      28827.72       324.50 o                         
  -6   2   2      13023.05      14068.01       172.60 o                         
  -4   2   2      15068.87      14588.89       154.61 o                         
  -2   2   2      17265.46      17674.21       150.15 o                         
   0   2   2      16460.82      16194.11       128.54 o                         
   2   2   2       3060.14       2464.90        22.33 o                         
   4   2   2      14763.19      15072.82       114.94 o                         
   6   2   2       7794.53       7519.94        58.34 o                         
   8   2   2       1874.39       1786.63        22.38 o                         
  10   2   2      11736.73      11516.52        98.79 o                         
  12   2   2       2183.10       2147.21        33.13 o                         
  14   2   2       1913.55       1926.99        37.53 o                         
  16   2   2       2352.41       2465.68        59.89 o                         
 -17   3   2         68.65         85.41        24.00 o                         
 -15   3   2       6485.68       6475.10       107.05 o                         
 -13   3   2       2895.18       2878.31        53.22 o                         
 -11   3   2      15663.47      15648.88       191.57 o                         
  -9   3   2       3321.51       3331.55        39.06 o                         
  -7   3   2         31.50         14.35         3.08 o                         
  -5   3   2      29809.91      30472.57       318.26 o                         
  -3   3   2        220.38        182.94        10.58 o                         
  -1   3   2      71317.71      67038.39       892.42 o                         
   1   3   2       3209.43       4323.11        35.91 o                         
   3   3   2      49358.33      49536.80       372.59 o                         
   5   3   2       4325.42       4538.57        40.28 o                         
   7   3   2      23791.65      23535.72       191.00 o                         
   9   3   2       1660.86       1655.76        23.05 o                         
  11   3   2         46.96         58.57         8.93 o                         
  13   3   2       4746.44       4659.60        58.61 o                         
  15   3   2        784.84        810.89        34.62 o                         
 -18   4   2         92.29        106.05        25.89 o                         
 -16   4   2        785.66        763.05        37.54 o                         
 -14   4   2      10582.28      10656.72       143.40 o                         
 -12   4   2        131.95        177.29        19.20 o                         
 -10   4   2      25728.07      26126.93       290.10 o                         
  -8   4   2       5766.41       6099.12        63.21 o                         
  -6   4   2      60695.66      62218.87       622.87 o                         
  -4   4   2       4936.04       5572.18        51.22 o                         
  -2   4   2       3172.81       2239.54        21.97 o                         
   2   4   2       5315.82       5372.44        45.91 o                         
   4   4   2      18009.59      17225.43       135.31 o                         
   6   4   2        921.01        966.08        15.27 o                         
   8   4   2      21126.87      20847.39       178.79 o                         
  10   4   2       2674.44       2672.89        34.13 o                         
  12   4   2      12787.91      12680.55       131.22 o                         
  14   4   2         42.76         48.76        12.97 o                         
 -17   5   2        143.91        128.96        26.07 o                         
 -15   5   2       1581.38       1544.82        41.13 o                         
 -13   5   2        162.93        175.45        16.42 o                         
 -11   5   2       3495.05       3325.56        59.26 o                         
  -9   5   2       5859.73       5927.41        63.51 o                         
  -7   5   2      12661.81      12877.91       109.27 o                         
  -5   5   2          9.11         20.69         6.41 o                         
  -3   5   2      12565.84      13250.39       102.62 o                         
  -1   5   2       1745.76       1950.37        19.58 o                         
   1   5   2      12410.65      13047.00       106.54 o                         
   3   5   2       1275.27       1247.25        15.74 o                         
   5   5   2      10227.16      10283.50        88.28 o                         
   7   5   2        705.57        736.15        14.43 o                         
   9   5   2       2737.36       2639.17        34.07 o                         
  11   5   2         11.01          2.14         7.58 o                         
  13   5   2        670.57        679.42        24.40 o                         
  15   5   2          3.28         20.82        17.20 o                         
 -18   6   2        184.71        155.15        29.76 o                         
 -16   6   2       4119.06       4000.08       111.05 o                         
 -14   6   2         36.71         95.24        17.22 o                         
 -12   6   2       1543.89       1525.63        41.12 o                         
 -10   6   2       8954.19       9117.90       108.48 o                         
  -8   6   2        190.58        185.88         7.62 o                         
  -6   6   2      28107.62      28332.60       240.28 o                         
  -4   6   2        435.89        481.24         9.02 o                         
  -2   6   2      20465.18      20077.79       154.81 o                         
   0   6   2       2821.57       2535.91        24.36 o                         
   2   6   2        770.08        722.61        11.58 o                         
   4   6   2       8972.12       8787.97        73.62 o                         
   6   6   2        118.05        127.34         7.66 o                         
   8   6   2      10480.64      10267.75        88.67 o                         
  10   6   2        196.14        195.85        12.49 o                         
  12   6   2       1600.59       1667.11        32.59 o                         
  14   6   2       1413.76       1486.74        51.55 o                         
 -17   7   2       5767.15       5409.91       121.16 o                         
 -15   7   2         96.24         88.18        18.17 o                         
 -13   7   2      10286.84      10189.26       149.87 o                         
 -11   7   2         54.67         75.73        12.45 o                         
  -9   7   2       8982.62       9060.33        85.80 o                         
  -7   7   2       8085.77       8187.48        73.36 o                         
  -5   7   2       4548.17       4466.83        41.53 o                         
  -3   7   2      64782.43      65109.99       502.08 o                         
  -1   7   2         84.10        102.03         5.73 o                         
   1   7   2      64098.20      62970.82       508.54 o                         
   3   7   2       1358.94       1357.08        17.79 o                         
   5   7   2      32406.81      32233.42       257.66 o                         
   7   7   2       5430.29       5389.71        53.39 o                         
   9   7   2        937.42        947.63        22.00 o                         
  11   7   2       4559.58       4455.78        60.98 o                         
  13   7   2          4.30        -10.39        10.39 o                         
  15   7   2       5128.67       5223.38       117.57 o                         
 -16   8   2       1257.05       1203.77        80.48 o                         
 -14   8   2       1467.78       1333.27        39.14 o                         
 -12   8   2       1613.79       1691.29        46.71 o                         
 -10   8   2         22.14         26.83         7.39 o                         
  -8   8   2       3071.96       3124.28        36.02 o                         
  -6   8   2       2713.84       2763.57        28.22 o                         
  -4   8   2       2580.66       2471.59        26.54 o                         
  -2   8   2          6.28         19.56         4.76 o                         
   0   8   2        961.65        864.22        13.90 o                         
   2   8   2       4980.84       4719.90        45.31 o                         
   4   8   2       4919.92       5043.17        47.31 o                         
   6   8   2       3077.19       2972.96        35.93 o                         
   8   8   2         77.70         92.20        13.13 o                         
  10   8   2       1055.48       1099.85        27.62 o                         
  12   8   2        218.39        200.92        16.09 o                         
  14   8   2        407.40        457.30        28.29 o                         
 -17   9   2       4537.42       4802.47       113.78 o                         
 -15   9   2       1105.73       1069.12        46.81 o                         
 -13   9   2       9252.73       8960.52       136.92 o                         
 -11   9   2       2405.99       2276.40        49.62 o                         
  -9   9   2      11118.11      11153.49       123.99 o                         
  -7   9   2        174.40        161.60         8.26 o                         
  -5   9   2        788.35        840.91        14.46 o                         
  -3   9   2       2939.55       2801.44        30.59 o                         
  -1   9   2      14814.22      14874.04       123.35 o                         
   1   9   2       2152.36       1982.65        23.77 o                         
   3   9   2       2094.97       2017.91        24.24 o                         
   5   9   2       4895.08       4847.39        49.35 o                         
   7   9   2       2442.81       2421.10        34.49 o                         
   9   9   2         17.84         16.07         9.30 o                         
  11   9   2       4383.43       4474.03        62.77 o                         
  13   9   2       1605.77       1668.03        48.78 o                         
 -16  10   2       2039.64       1937.07        76.07 o                         
 -14  10   2        187.74        206.90        23.55 o                         
 -12  10   2        715.39        728.75        32.52 o                         
 -10  10   2       3770.88       3854.03        52.52 o                         
  -8  10   2       5478.38       5589.83        59.41 o                         
  -6  10   2       2749.73       2872.32        32.07 o                         
  -4  10   2       2482.12       2571.67        31.04 o                         
  -2  10   2         37.42         59.63         6.75 o                         
   0  10   2        655.83        672.59        15.41 o                         
   2  10   2       2004.91       1949.19        24.60 o                         
   4  10   2        170.30        175.25        10.56 o                         
   6  10   2       2145.19       2185.23        30.77 o                         
   8  10   2       4108.06       4108.45        50.82 o                         
  10  10   2       4312.01       4242.43        60.81 o                         
  12  10   2        386.89        383.97        24.75 o                         
 -15  11   2       3223.55       3211.90        78.62 o                         
 -13  11   2         87.68         82.58        21.97 o                         
 -11  11   2       4444.07       4421.69        69.09 o                         
  -9  11   2       2930.65       2977.56        48.13 o                         
  -7  11   2       2334.30       2450.12        35.13 o                         
  -5  11   2       8632.06       8723.92        86.77 o                         
  -3  11   2       3321.05       3181.03        35.42 o                         
  -1  11   2      15024.78      14808.88       125.11 o                         
   1  11   2       7688.73       7372.96        68.60 o                         
   3  11   2      12373.87      12130.89       106.59 o                         
   5  11   2       2322.47       2293.20        35.05 o                         
   7  11   2       1996.18       1992.44        34.07 o                         
   9  11   2       5322.23       5294.60        70.28 o                         
  11  11   2        406.76        449.02        24.14 o                         
  13  11   2       2453.59       2521.43        62.85 o                         
 -14  12   2         19.11         19.01        17.35 o                         
 -12  12   2       1166.89       1064.15        42.63 o                         
 -10  12   2       2285.83       2250.19        42.18 o                         
  -8  12   2         25.88         25.26        10.89 o                         
  -6  12   2       4314.23       4222.56        50.01 o                         
  -4  12   2        316.80        301.51        12.35 o                         
  -2  12   2       1651.96       1716.36        24.35 o                         
   0  12   2        454.10        466.94        13.85 o                         
   2  12   2        181.71        198.04        10.12 o                         
   4  12   2        534.82        530.52        17.83 o                         
   6  12   2        181.46        208.38        13.92 o                         
   8  12   2       2280.63       2219.06        40.11 o                         
  10  12   2        158.95        123.95        15.02 o                         
  12  12   2        736.21        726.36        47.12 o                         
 -15  13   2       4551.81       5015.58       139.36 o                         
 -13  13   2       1640.43       1572.56        68.03 o                         
 -11  13   2       6705.25       6496.43        98.59 o                         
  -9  13   2       1525.30       1496.17        34.33 o                         
  -7  13   2       3107.94       3208.88        42.95 o                         
  -5  13   2       1514.28       1484.87        26.56 o                         
  -3  13   2         33.33         36.00         8.29 o                         
  -1  13   2       6193.63       6150.99        63.73 o                         
   1  13   2         68.72         87.25        13.14 o                         
   3  13   2       4323.19       4234.22        49.80 o                         
   5  13   2        483.99        505.25        19.96 o                         
   7  13   2         62.70         81.10        14.36 o                         
   9  13   2       3588.05       3543.78        72.76 o                         
  11  13   2       1225.87       1153.00        43.65 o                         
 -14  14   2        637.35        639.49        46.21 o                         
 -12  14   2        520.13        503.43        35.12 o                         
 -10  14   2        502.02        503.34        24.63 o                         
  -8  14   2       1494.90       1580.08        35.79 o                         
  -6  14   2        102.54        105.40        11.05 o                         
  -4  14   2       2333.80       2407.02        37.97 o                         
  -2  14   2        462.07        489.99        16.86 o                         
   0  14   2          1.10          9.70         8.12 o                         
   2  14   2       2400.43       2419.38        36.59 o                         
   4  14   2       1680.44       1662.48        30.30 o                         
   6  14   2        842.80        856.04        26.56 o                         
   8  14   2         18.29         41.36        13.06 o                         
  10  14   2       1038.80       1057.38        35.69 o                         
 -13  15   2          3.76         20.17        21.43 o                         
 -11  15   2        767.85        843.48        36.84 o                         
  -9  15   2       1630.23       1693.15        38.93 o                         
  -7  15   2         20.12         51.07        13.19 o                         
  -5  15   2       6650.20       6662.56        78.06 o                         
  -3  15   2         90.33         97.34        11.58 o                         
  -1  15   2       3927.49       3811.35        49.89 o                         
   1  15   2         36.07         40.98        10.17 o                         
   3  15   2       4322.23       4383.85        62.23 o                         
   5  15   2         36.18         43.50        12.77 o                         
   7  15   2       6247.54       6289.42        96.62 o                         
   9  15   2         83.92         56.98        16.52 o                         
 -12  16   2       3570.01       3524.48        85.69 o                         
 -10  16   2        672.03        719.62        40.41 o                         
  -8  16   2      10808.07      10597.14       138.68 o                         
  -6  16   2        453.07        450.32        23.82 o                         
  -4  16   2       3622.27       3595.25        51.95 o                         
  -2  16   2        386.26        432.75        19.35 o                         
   0  16   2        432.79        474.10        19.51 o                         
   2  16   2        645.98        654.00        25.61 o                         
   4  16   2         59.11         62.28        16.49 o                         
   6  16   2       6523.72       6384.23       101.45 o                         
   8  16   2       1313.01       1453.43        42.53 o                         
 -11  17   2        778.74        789.24        45.97 o                         
  -9  17   2        425.58        412.85        28.20 o                         
  -7  17   2         35.18         45.12        15.86 o                         
  -5  17   2          1.86         -1.50        11.20 o                         
  -3  17   2        573.13        608.76        24.06 o                         
  -1  17   2        530.74        513.85        22.28 o                         
   1  17   2        407.25        372.71        21.43 o                         
   3  17   2        222.41        187.41        19.99 o                         
   5  17   2        121.86        154.36        25.46 o                         
   7  17   2        113.89         93.34        20.49 o                         
  -8  18   2       1728.90       1847.94        51.65 o                         
  -6  18   2         26.03         31.87        14.92 o                         
  -4  18   2       1147.59       1154.81        32.72 o                         
  -2  18   2         18.97         14.80        13.44 o                         
   0  18   2          5.78         -1.97        12.75 o                         
   2  18   2         10.28         -3.77        13.52 o                         
   4  18   2          8.33         27.36        16.46 o                         
   6  18   2       1046.94       1072.00        43.10 o                         
  -7  19   2       1383.01       1509.73        47.72 o                         
  -5  19   2       1511.62       1528.83        50.76 o                         
  -3  19   2       5895.54       5826.29        84.93 o                         
  -1  19   2       5288.01       5122.24        76.89 o                         
   1  19   2       7821.12       7723.46       105.94 o                         
   3  19   2       2836.56       2854.66        64.07 o                         
   5  19   2       1691.59       1735.20        56.47 o                         
  -4  20   2        585.92        552.78        32.07 o                         
  -2  20   2       1555.06       1576.62        47.88 o                         
   0  20   2        242.11        249.95        21.35 o                         
   2  20   2        126.83         98.17        19.62 o                         
 -19   1   3       4190.92       4142.33       104.37 o                         
 -17   1   3       5337.90       5143.63       132.50 o                         
 -15   1   3       2954.47       2950.40        62.04 o                         
 -13   1   3       4141.08       4253.90        68.08 o                         
 -11   1   3        549.85        622.07        20.81 o                         
  -9   1   3       1768.42       1775.98        37.46 o                         
  -7   1   3      12480.21      12480.37       144.33 o                         
  -5   1   3       1419.31       1638.03        31.34 o                         
  -3   1   3      70929.28      74889.32       622.82 o                         
  -1   1   3       1602.34       1835.31        17.30 o                         
   1   1   3       5315.65       4974.47        37.45 o                         
   3   1   3        839.97        810.72        11.21 o                         
   5   1   3        277.11        250.13        10.61 o                         
   7   1   3       2774.88       2723.92        29.86 o                         
   9   1   3       4047.95       4029.31        41.98 o                         
  11   1   3       2400.55       2409.59        33.24 o                         
  13   1   3       2031.15       2017.90        39.02 o                         
  15   1   3       3032.30       3075.06        90.03 o                         
 -18   2   3         54.77         61.19        23.28 o                         
 -16   2   3        193.21        178.50        22.08 o                         
 -14   2   3       2767.36       2715.86        61.43 o                         
 -12   2   3       5871.65       5713.56        90.13 o                         
 -10   2   3      13012.51      12976.90       160.52 o                         
  -8   2   3      21235.79      21977.18       268.65 o                         
  -6   2   3      13552.73      14207.08       163.26 o                         
  -4   2   3       2256.76       2507.58        26.13 o                         
  -2   2   3        150.45        189.86         5.88 o                         
   0   2   3       2179.55       2087.61        19.22 o                         
   2   2   3      12457.97      13080.33        93.92 o                         
   4   2   3       6396.74       6403.31        52.05 o                         
   6   2   3         28.65         35.04         5.17 o                         
   8   2   3        597.16        570.12        15.30 o                         
  10   2   3        565.32        573.28        16.87 o                         
  12   2   3        566.56        586.29        19.56 o                         
  14   2   3       3650.91       3614.90        67.59 o                         
 -19   3   3       1121.33       1171.71        59.88 o                         
 -17   3   3       1452.53       1321.46        59.24 o                         
 -15   3   3       2566.92       2655.91        54.03 o                         
 -13   3   3        562.75        570.28        26.94 o                         
 -11   3   3       4543.08       4558.03        69.03 o                         
  -9   3   3         57.61         94.41         7.11 o                         
  -7   3   3      11116.24      11159.07       141.40 o                         
  -5   3   3       3271.80       3216.04        36.03 o                         
  -3   3   3       6663.06       6847.37        61.84 o                         
  -1   3   3       1854.56       1688.19        17.35 o                         
   1   3   3      12799.08      13080.56        99.48 o                         
   3   3   3        673.40        593.90        11.25 o                         
   5   3   3        746.42        738.72        12.99 o                         
   7   3   3        598.90        603.60        14.22 o                         
   9   3   3       1649.63       1655.58        25.98 o                         
  11   3   3         30.68         44.00         9.41 o                         
  13   3   3         45.37         50.66        12.45 o                         
 -18   4   3        337.65        287.79        32.45 o                         
 -16   4   3        911.96        879.58        35.56 o                         
 -14   4   3       4363.67       4274.58        77.61 o                         
 -12   4   3       2953.16       3011.02        59.88 o                         
 -10   4   3       4597.44       4679.71        61.64 o                         
  -8   4   3      10088.25      10482.75       134.44 o                         
  -6   4   3       6885.36       6976.99        85.49 o                         
  -4   4   3        441.13        494.10        12.79 o                         
  -2   4   3      10442.50      11422.86        93.66 o                         
   0   4   3       8299.60       8353.74        73.20 o                         
   2   4   3       9926.36      10526.46        85.78 o                         
   4   4   3      12016.15      11934.83        98.02 o                         
   6   4   3       5936.19       6059.01        57.90 o                         
   8   4   3       5584.15       5460.71        53.98 o                         
  10   4   3       1850.68       1866.71        30.50 o                         
  12   4   3        730.37        719.01        22.95 o                         
  14   4   3         21.14         24.08        13.60 o                         
 -17   5   3       2683.82       2562.77        75.47 o                         
 -15   5   3       3511.50       3613.41        79.76 o                         
 -13   5   3        809.50        849.01        32.55 o                         
 -11   5   3       3534.12       3520.21        52.16 o                         
  -9   5   3       4829.67       4666.65        64.92 o                         
  -7   5   3        872.94        999.90        20.17 o                         
  -5   5   3      32087.00      32228.53       301.26 o                         
  -3   5   3      11732.09      12408.96       115.18 o                         
  -1   5   3      42258.02      43190.87       448.66 o                         
   1   5   3         66.26         65.41         5.15 o                         
   3   5   3       1615.82       1565.24        19.53 o                         
   5   5   3        694.24        733.07        14.15 o                         
   7   5   3        579.83        618.39        15.73 o                         
   9   5   3       6303.31       6322.57        61.69 o                         
  11   5   3       2287.14       2225.85        35.29 o                         
  13   5   3       4578.30       4676.43        70.17 o                         
 -18   6   3        284.62        374.52        36.14 o                         
 -16   6   3         65.38         69.91        18.68 o                         
 -14   6   3          3.93         16.47        13.39 o                         
 -12   6   3       2003.39       1925.47        47.43 o                         
 -10   6   3        457.17        496.44        17.03 o                         
  -8   6   3       2994.16       2998.20        40.78 o                         
  -6   6   3       1777.86       1966.70        37.89 o                         
  -4   6   3         41.18         36.43         5.63 o                         
  -2   6   3        751.26        892.07        18.82 o                         
   0   6   3        603.28        534.00        11.70 o                         
   2   6   3       1221.92       1250.00        17.08 o                         
   4   6   3         15.63         14.92         4.77 o                         
   6   6   3         91.66        106.82         8.00 o                         
   8   6   3       1260.02       1235.81        22.69 o                         
  10   6   3         34.86         36.53        10.01 o                         
  12   6   3       1412.19       1361.85        39.77 o                         
  14   6   3       2231.48       2322.40        55.00 o                         
 -17   7   3        632.97        638.03        40.93 o                         
 -15   7   3         53.23         35.64        15.24 o                         
 -13   7   3       1813.42       1824.43        45.64 o                         
 -11   7   3         10.03          6.59         8.71 o                         
  -9   7   3      12696.87      12351.17       125.84 o                         
  -7   7   3       3994.37       4093.71        46.41 o                         
  -5   7   3      34250.16      34142.57       289.65 o                         
  -3   7   3       6204.11       6272.38        63.32 o                         
  -1   7   3      35941.02      36002.66       306.48 o                         
   1   7   3       1706.16       1774.97        22.95 o                         
   3   7   3       5085.44       5242.17        48.88 o                         
   5   7   3        952.67        914.15        18.33 o                         
   7   7   3       1984.93       2025.25        27.39 o                         
   9   7   3       1005.59       1092.39        26.45 o                         
  11   7   3        536.66        535.19        20.36 o                         
  13   7   3       4160.66       4294.04        67.45 o                         
 -16   8   3       3225.82       3292.53       104.12 o                         
 -14   8   3       3217.40       3065.26        64.45 o                         
 -12   8   3       7957.16       7831.25       173.80 o                         
 -10   8   3       2863.28       2876.67        43.19 o                         
  -8   8   3      11559.47      11134.81       115.19 o                         
  -6   8   3       7661.38       7703.20        73.09 o                         
  -4   8   3        208.31        274.10         9.03 o                         
  -2   8   3       9287.73       9185.56        86.39 o                         
   0   8   3      10085.36      10250.52        95.57 o                         
   2   8   3      16864.85      16724.67       134.70 o                         
   4   8   3      11444.67      11485.78       100.78 o                         
   6   8   3      16784.99      16603.20       147.45 o                         
   8   8   3       3573.90       3577.60        46.95 o                         
  10   8   3       4978.23       4957.41        67.49 o                         
  12   8   3        436.16        441.67        23.55 o                         
 -17   9   3       2080.27       2110.88        62.34 o                         
 -15   9   3        185.83        213.35        28.07 o                         
 -13   9   3       2918.11       3003.41        68.33 o                         
 -11   9   3        431.94        436.14        18.56 o                         
  -9   9   3         45.40         51.58         8.73 o                         
  -7   9   3       8014.02       7800.20        72.96 o                         
  -5   9   3          5.03         16.67         6.08 o                         
  -3   9   3      10817.86      10912.51        96.67 o                         
  -1   9   3       1680.38       1687.34        23.51 o                         
   1   9   3       3602.61       3671.37        41.14 o                         
   3   9   3       1555.83       1551.88        24.51 o                         
   5   9   3       1017.90       1027.32        21.89 o                         
   7   9   3       2968.16       2977.66        41.72 o                         
   9   9   3        241.67        220.97        15.91 o                         
  11   9   3       2929.56       3072.12        57.39 o                         
  13   9   3         86.06         42.85        16.14 o                         
 -16  10   3       2273.61       2349.26        74.69 o                         
 -14  10   3        120.37         90.95        32.59 o                         
 -12  10   3       2032.74       2042.94        45.64 o                         
 -10  10   3         61.92         89.10        12.14 o                         
  -8  10   3       2497.72       2454.16        44.81 o                         
  -6  10   3         48.52         59.28         7.60 o                         
  -4  10   3        718.94        713.96        17.37 o                         
  -2  10   3       2859.86       2844.30        33.46 o                         
   0  10   3       1664.99       1702.65        24.77 o                         
   2  10   3       5609.96       5577.37        56.12 o                         
   4  10   3         13.67         18.59         7.45 o                         
   6  10   3       6460.31       6433.96        68.43 o                         
   8  10   3        403.35        416.97        18.41 o                         
  10  10   3       2757.44       2786.38        50.29 o                         
  12  10   3        259.46        248.62        20.58 o                         
 -15  11   3        707.93        700.66        46.16 o                         
 -13  11   3        566.21        528.08        35.17 o                         
 -11  11   3       3365.18       3452.77        54.27 o                         
  -9  11   3       1435.82       1407.88        30.92 o                         
  -7  11   3      18283.46      18169.12       183.71 o                         
  -5  11   3       9833.91       9922.79        92.41 o                         
  -3  11   3      27580.99      26977.88       246.36 o                         
  -1  11   3       8931.22       8927.34        78.37 o                         
   1  11   3      12636.55      12570.43       119.69 o                         
   3  11   3         74.75         70.90         9.41 o                         
   5  11   3       1591.02       1698.57        28.72 o                         
   7  11   3       1743.78       1817.77        38.31 o                         
   9  11   3         14.17          9.10        11.30 o                         
  11  11   3       6616.41       6944.25       106.54 o                         
 -14  12   3       6921.24       6905.56       145.36 o                         
 -12  12   3        329.32        315.33        21.39 o                         
 -10  12   3       3044.13       3014.12        50.09 o                         
  -8  12   3        218.88        204.79        15.22 o                         
  -6  12   3       4085.07       3947.43        45.68 o                         
  -4  12   3       2789.47       2785.75        37.04 o                         
  -2  12   3       1272.39       1249.90        22.25 o                         
   0  12   3       8105.10       8037.89        86.37 o                         
   2  12   3       1810.04       1800.08        31.20 o                         
   4  12   3      16522.79      16449.05       155.73 o                         
   6  12   3       2253.94       2250.13        38.72 o                         
   8  12   3       6688.69       6794.60        86.57 o                         
  10  12   3        186.83        219.48        19.37 o                         
 -15  13   3          1.30         -2.93        23.21 o                         
 -13  13   3        687.78        632.50        43.64 o                         
 -11  13   3        168.96        189.94        18.69 o                         
  -9  13   3       3515.84       3442.00        55.06 o                         
  -7  13   3         49.57         72.22        12.07 o                         
  -5  13   3        110.16        123.95        10.74 o                         
  -3  13   3        295.89        260.26        14.40 o                         
  -1  13   3       1354.09       1366.21        33.37 o                         
   1  13   3         83.29         80.47        10.71 o                         
   3  13   3        370.92        399.88        17.44 o                         
   5  13   3        301.97        313.75        17.64 o                         
   7  13   3        633.11        693.55        25.14 o                         
   9  13   3       1085.61       1103.15        36.33 o                         
 -14  14   3       2609.74       2695.57        82.48 o                         
 -12  14   3         15.21          9.61        15.47 o                         
 -10  14   3       8683.09       8810.28       110.72 o                         
  -8  14   3        101.50        129.40        15.18 o                         
  -6  14   3       4343.38       4356.14        60.19 o                         
  -4  14   3        944.30        964.54        25.45 o                         
  -2  14   3        300.57        344.43        17.85 o                         
   0  14   3      10765.35      10674.48       126.31 o                         
   2  14   3        398.99        380.26        19.39 o                         
   4  14   3       6839.52       6992.52        79.00 o                         
   6  14   3         84.54        108.31        14.33 o                         
   8  14   3       5255.16       5396.27        79.18 o                         
  10  14   3          3.29          3.70        14.40 o                         
 -13  15   3        263.34        269.01        29.30 o                         
 -11  15   3         60.80         72.96        17.56 o                         
  -9  15   3       3376.06       3317.72        56.45 o                         
  -7  15   3       4096.56       4088.68        63.67 o                         
  -5  15   3       6191.89       6244.70        74.55 o                         
  -3  15   3       6852.51       6792.08        83.58 o                         
  -1  15   3       6050.83       6129.25        74.35 o                         
   1  15   3       1435.36       1431.26        57.09 o                         
   3  15   3       1170.98       1232.43        32.89 o                         
   5  15   3        280.66        277.79        18.80 o                         
   7  15   3         13.43          3.08        13.01 o                         
   9  15   3       2804.27       2929.64        59.95 o                         
 -12  16   3       2116.48       2316.40        59.52 o                         
 -10  16   3       1520.59       1506.43        43.14 o                         
  -8  16   3       1433.77       1422.82        48.39 o                         
  -6  16   3       1624.44       1595.07        41.73 o                         
  -4  16   3        185.61        187.72        16.02 o                         
  -2  16   3       5505.90       5354.93        72.08 o                         
   0  16   3        631.05        626.19        29.10 o                         
   2  16   3       5244.23       5247.43        81.59 o                         
   4  16   3        315.03        326.91        24.06 o                         
   6  16   3       5228.18       5120.78        89.80 o                         
   8  16   3         24.02         43.01        17.26 o                         
 -11  17   3        193.64        196.20        25.71 o                         
  -9  17   3       1133.83       1114.14        43.53 o                         
  -7  17   3         16.43         37.02        15.51 o                         
  -5  17   3        470.14        440.86        28.73 o                         
  -3  17   3       1316.75       1325.42        44.90 o                         
  -1  17   3        185.22        176.42        21.62 o                         
   1  17   3         38.90         46.89        19.52 o                         
   3  17   3          0.73        -14.51        14.51 o                         
   5  17   3        366.41        336.29        25.25 o                         
  -8  18   3       4753.41       4716.63        90.79 o                         
  -6  18   3        756.74        806.67        35.29 o                         
  -4  18   3       2675.97       2686.23        56.60 o                         
  -2  18   3       2197.03       2178.43        46.98 o                         
   0  18   3         61.42         79.33        20.36 o                         
   2  18   3       6375.91       6250.62        97.18 o                         
   4  18   3          7.73          1.23        16.58 o                         
  -7  19   3        120.35         90.99        21.56 o                         
  -5  19   3       1823.98       1924.70        49.91 o                         
  -3  19   3        119.89        102.69        19.79 o                         
  -1  19   3       2018.35       2039.48        54.75 o                         
   1  19   3         38.71         43.26        20.52 o                         
   3  19   3        642.91        696.19        37.57 o                         
  -2  20   3        750.81        712.23        38.52 o                         
 -18   0   4        443.04        469.53        55.34 o                         
 -16   0   4      10402.99      10550.26       224.23 o                         
 -14   0   4         16.76         11.90        16.68 o                         
 -12   0   4      10106.15      10409.19       178.68 o                         
 -10   0   4      16403.65      16679.26       309.06 o                         
  -8   0   4       4925.83       5003.42        72.04 o                         
  -6   0   4      19347.51      19287.98       233.21 o                         
  -4   0   4        396.26        524.02        11.31 o                         
  -2   0   4     169235.42     151221.94      2682.77 o                         
   0   0   4       4857.17       5060.72        57.00 o                         
   2   0   4     105270.62     103670.88       998.08 o                         
   4   0   4         57.49         63.58        10.13 o                         
   6   0   4      21226.15      21289.44       218.78 o                         
   8   0   4       5471.15       5399.54        74.57 o                         
  10   0   4       2785.13       2738.26        58.29 o                         
  12   0   4       3273.68       3361.80        77.46 o                         
 -19   1   4        231.03        262.52        33.88 o                         
 -17   1   4        836.67        749.82        37.80 o                         
 -15   1   4       1723.21       1711.05        46.25 o                         
 -13   1   4       2918.02       2922.51        90.66 o                         
 -11   1   4        295.16        339.66        15.45 o                         
  -9   1   4      12170.86      12523.45       146.86 o                         
  -7   1   4       6539.70       6751.13        70.04 o                         
  -5   1   4      11721.94      12068.68       109.47 o                         
  -3   1   4       2378.68       2449.53        25.00 o                         
  -1   1   4       7024.24       7350.14        58.09 o                         
   1   1   4       2896.85       2992.48        25.85 o                         
   3   1   4       5212.57       5150.00        42.88 o                         
   5   1   4       9014.89       8906.23        70.07 o                         
   7   1   4       1854.47       1821.69        24.84 o                         
   9   1   4       3000.77       2989.65        44.93 o                         
  11   1   4        524.03        527.72        19.47 o                         
  13   1   4       1759.55       1661.65        43.44 o                         
 -18   2   4        352.21        365.62        34.75 o                         
 -16   2   4       5998.02       6017.63       103.66 o                         
 -14   2   4        123.55        147.12        17.11 o                         
 -12   2   4       4371.71       4394.39        62.81 o                         
 -10   2   4       1625.97       1633.44        30.72 o                         
  -8   2   4        950.14        902.10        19.08 o                         
  -6   2   4       5870.46       5801.30        60.74 o                         
  -4   2   4       1423.06       1408.30        16.16 o                         
  -2   2   4       6445.78       6077.78        52.49 o                         
   0   2   4       3979.60       4137.46        34.94 o                         
   2   2   4      11403.91      11136.27        84.96 o                         
   4   2   4       2218.11       2148.97        22.86 o                         
   6   2   4       2814.46       2840.04        29.33 o                         
   8   2   4       2807.73       2838.75        33.82 o                         
  10   2   4        279.81        278.08        14.76 o                         
  12   2   4       1842.24       1913.91        39.45 o                         
 -19   3   4       2807.67       2866.41        98.70 o                         
 -17   3   4         69.25        106.67        22.24 o                         
 -15   3   4        443.94        438.30        27.35 o                         
 -13   3   4       9260.38       9252.62       136.56 o                         
 -11   3   4       2630.61       2636.94        70.50 o                         
  -9   3   4      29039.88      29998.91       339.52 o                         
  -7   3   4       4180.10       4271.46        55.27 o                         
  -5   3   4      11367.60      11240.01       102.47 o                         
  -3   3   4       1102.30       1064.22        14.64 o                         
  -1   3   4       6668.66       6849.58        51.71 o                         
   1   3   4       2827.49       2665.33        26.50 o                         
   3   3   4       4337.90       4243.24        36.90 o                         
   5   3   4      10565.74      10431.57        80.68 o                         
   7   3   4       5006.38       5003.34        48.78 o                         
   9   3   4       9770.74       9693.79        91.91 o                         
  11   3   4        945.72        926.87        26.23 o                         
  13   3   4       2817.13       2761.42        49.79 o                         
 -18   4   4       3597.56       3755.98       112.64 o                         
 -16   4   4         75.81         71.35        26.01 o                         
 -14   4   4      14254.27      14366.08       200.62 o                         
 -12   4   4        743.86        796.20        26.33 o                         
 -10   4   4        738.88        703.67        21.45 o                         
  -8   4   4      16665.79      16828.17       210.88 o                         
  -6   4   4       2076.20       2000.70        23.61 o                         
  -4   4   4      50854.20      51648.41       429.90 o                         
  -2   4   4       1333.48       1466.34        20.52 o                         
   0   4   4      57256.31      56548.57       412.77 o                         
   2   4   4         66.03         98.91         6.37 o                         
   4   4   4      43892.55      43921.12       305.16 o                         
   6   4   4         69.97         67.41         7.72 o                         
   8   4   4       7897.53       7890.70        79.60 o                         
  10   4   4       1297.41       1350.37        30.06 o                         
  12   4   4        243.05        265.17        19.06 o                         
 -19   5   4        734.99        773.66        49.34 o                         
 -17   5   4         43.76         44.52        22.30 o                         
 -15   5   4       4976.97       4911.07        88.32 o                         
 -13   5   4       1048.79       1002.65        34.02 o                         
 -11   5   4       6640.29       6701.98        91.19 o                         
  -9   5   4        625.34        615.84        27.48 o                         
  -7   5   4      17311.39      17461.96       203.05 o                         
  -5   5   4      11121.05      11500.04        95.02 o                         
  -3   5   4       2437.71       2452.12        27.62 o                         
  -1   5   4       1946.69       1959.50        23.51 o                         
   1   5   4       8680.82       8813.27        80.05 o                         
   3   5   4        798.87        778.48        16.33 o                         
   5   5   4       2429.32       2392.15        28.28 o                         
   7   5   4       2118.31       2116.91        30.11 o                         
   9   5   4        249.82        250.90        13.64 o                         
  11   5   4       4303.18       4177.26        59.12 o                         
  13   5   4         48.11         30.59        14.12 o                         
 -18   6   4       4838.81       4789.43       113.26 o                         
 -16   6   4       1478.96       1416.58        46.21 o                         
 -14   6   4       5307.56       5235.46        90.32 o                         
 -12   6   4        564.47        563.82        21.04 o                         
 -10   6   4       4701.68       4742.00        63.65 o                         
  -8   6   4        695.74        765.30        20.96 o                         
  -6   6   4       1183.23       1197.91        19.58 o                         
  -4   6   4       4101.99       3780.32        42.04 o                         
  -2   6   4       1838.97       1823.86        24.14 o                         
   0   6   4      14467.98      13700.39       116.88 o                         
   2   6   4       3891.98       3816.33        39.58 o                         
   4   6   4       2510.47       2425.41        31.54 o                         
   6   6   4       3465.52       3444.45        37.56 o                         
   8   6   4        997.25        988.64        22.95 o                         
  10   6   4       1432.81       1441.70        32.47 o                         
  12   6   4        590.73        592.89        26.55 o                         
 -17   7   4       1784.06       1903.70        74.62 o                         
 -15   7   4       2766.94       2663.36        60.82 o                         
 -13   7   4        727.03        725.17        31.37 o                         
 -11   7   4       9967.61      10133.76       114.00 o                         
  -9   7   4         31.24         45.07         8.08 o                         
  -7   7   4      27471.18      27246.26       260.15 o                         
  -5   7   4        335.33        347.68        11.68 o                         
  -3   7   4      28207.04      27283.25       272.27 o                         
  -1   7   4         32.97         41.12         6.99 o                         
   1   7   4         10.19         21.44         5.57 o                         
   3   7   4      10964.27      10601.62        93.61 o                         
   5   7   4        589.42        588.81        17.09 o                         
   7   7   4       8946.65       8808.96        90.90 o                         
   9   7   4        399.64        384.91        21.54 o                         
  11   7   4       3402.06       3349.07        55.17 o                         
 -18   8   4        406.96        501.12        42.38 o                         
 -16   8   4          8.54         10.62        19.60 o                         
 -14   8   4        172.71        150.68        19.50 o                         
 -12   8   4        868.53        868.20        25.58 o                         
 -10   8   4       1804.65       1830.18        32.42 o                         
  -8   8   4       1753.64       1815.38        34.84 o                         
  -6   8   4       1757.62       1762.92        26.48 o                         
  -4   8   4         42.24         79.88         8.70 o                         
  -2   8   4      14091.31      13521.79       136.07 o                         
   0   8   4         19.73         29.00         6.88 o                         
   2   8   4       7612.32       7444.29        72.74 o                         
   4   8   4        356.93        379.40        16.50 o                         
   6   8   4       3238.78       3266.33        40.40 o                         
   8   8   4          8.00          5.47        11.36 o                         
  10   8   4       1698.53       1633.23        47.80 o                         
  12   8   4          5.23        -12.02        16.82 o                         
 -17   9   4       5397.83       5500.96       175.22 o                         
 -15   9   4        185.34        169.55        28.60 o                         
 -13   9   4       1592.15       1652.60        40.49 o                         
 -11   9   4      10744.18      10528.78       129.01 o                         
  -9   9   4       3554.51       3524.62        50.56 o                         
  -7   9   4       8407.71       8415.03        96.94 o                         
  -5   9   4       2916.59       2814.29        38.77 o                         
  -3   9   4      13487.38      13315.27       143.70 o                         
  -1   9   4       3960.94       3836.79        49.16 o                         
   1   9   4       1676.39       1646.60        25.03 o                         
   3   9   4       5231.33       5140.40        56.26 o                         
   5   9   4        245.67        242.18        12.50 o                         
   7   9   4       6096.21       6143.66        71.28 o                         
   9   9   4        243.09        226.69        16.97 o                         
  11   9   4       1919.06       2079.88        49.61 o                         
 -16  10   4       3998.77       4066.30       103.64 o                         
 -14  10   4       7131.97       6955.42       117.17 o                         
 -12  10   4       4365.21       4451.50        68.47 o                         
 -10  10   4       4226.10       4287.34        60.77 o                         
  -8  10   4       1293.53       1310.95        28.02 o                         
  -6  10   4        262.91        325.74        14.89 o                         
  -4  10   4       1036.91       1052.31        31.92 o                         
  -2  10   4         95.74        128.29        11.20 o                         
   0  10   4       2124.64       2120.79        32.58 o                         
   2  10   4       1015.56        966.08        24.98 o                         
   4  10   4       3318.23       3343.18        43.01 o                         
   6  10   4        938.10        964.73        26.21 o                         
   8  10   4         63.90         70.19        14.09 o                         
  10  10   4        817.43        796.57        33.46 o                         
 -15  11   4       2231.04       2161.87        70.78 o                         
 -13  11   4       1024.86       1076.32        37.40 o                         
 -11  11   4        910.84        919.59        33.19 o                         
  -9  11   4       7696.44       7873.74        96.26 o                         
  -7  11   4        887.10        868.92        22.47 o                         
  -5  11   4       3655.32       3635.81        56.78 o                         
  -3  11   4        447.25        470.67        19.63 o                         
  -1  11   4       3391.93       3243.50        43.60 o                         
   1  11   4       1069.81       1079.64        24.05 o                         
   3  11   4       1684.95       1687.73        30.19 o                         
   5  11   4         57.14         49.94        10.74 o                         
   7  11   4         30.22         46.35        11.97 o                         
   9  11   4       3893.82       3719.43        83.16 o                         
 -14  12   4        744.03        757.96        47.46 o                         
 -12  12   4        305.18        349.96        21.92 o                         
 -10  12   4        498.47        558.88        23.42 o                         
  -8  12   4        717.45        686.65        22.19 o                         
  -6  12   4         89.65        115.14        13.26 o                         
  -4  12   4         46.96         60.89        12.30 o                         
  -2  12   4        831.09        826.18        27.66 o                         
   0  12   4       4272.39       4219.75        54.12 o                         
   2  12   4        403.89        436.17        18.68 o                         
   4  12   4         40.86         36.05        10.18 o                         
   6  12   4        678.96        645.85        26.97 o                         
   8  12   4        258.54        295.38        23.03 o                         
  10  12   4        909.37        881.40        45.67 o                         
 -15  13   4       2463.38       2759.75        99.75 o                         
 -13  13   4        777.48        819.03        38.11 o                         
 -11  13   4        561.24        569.93        25.18 o                         
  -9  13   4       5307.49       5341.35        70.72 o                         
  -7  13   4         24.82         34.32        11.39 o                         
  -5  13   4      13249.15      13172.84       180.40 o                         
  -3  13   4        464.50        443.40        22.65 o                         
  -1  13   4       5232.62       5127.62        77.76 o                         
   1  13   4       2798.94       2767.79        42.55 o                         
   3  13   4          1.94         12.26        10.65 o                         
   5  13   4       4709.66       4747.13        67.29 o                         
   7  13   4         80.55         77.99        17.27 o                         
   9  13   4       2461.10       2681.70        79.19 o                         
 -14  14   4        490.13        511.17        42.48 o                         
 -12  14   4       4344.88       4204.67        75.55 o                         
 -10  14   4       1957.84       1997.09        42.12 o                         
  -8  14   4       6652.50       6659.72        89.38 o                         
  -6  14   4        192.16        164.91        16.15 o                         
  -4  14   4       1101.67       1150.36        35.88 o                         
  -2  14   4        835.78        901.50        31.77 o                         
   0  14   4       2025.41       2068.09        57.11 o                         
   2  14   4       2938.58       2905.12        45.98 o                         
   4  14   4       1160.89       1177.98        35.77 o                         
   6  14   4         33.86         17.41        14.00 o                         
   8  14   4       2289.10       2071.34        53.04 o                         
 -13  15   4       2573.37       2713.48        78.52 o                         
 -11  15   4        463.69        454.40        26.72 o                         
  -9  15   4       1788.31       1871.67        50.02 o                         
  -7  15   4         80.25        101.32        17.32 o                         
  -5  15   4       1445.24       1480.73        39.13 o                         
  -3  15   4        141.53        142.47        18.17 o                         
  -1  15   4        434.28        455.14        25.36 o                         
   1  15   4         18.75         11.35        12.80 o                         
   3  15   4         33.12         36.93        14.47 o                         
   5  15   4       2642.69       2725.16        52.95 o                         
   7  15   4        128.58        110.07        19.31 o                         
 -12  16   4       2679.10       2800.08        68.30 o                         
 -10  16   4        342.20        336.31        28.10 o                         
  -8  16   4         82.05         85.87        18.77 o                         
  -6  16   4        216.72        254.56        22.14 o                         
  -4  16   4         60.74         37.41        15.84 o                         
  -2  16   4       3354.89       3452.17        63.15 o                         
   0  16   4       1319.02       1264.34        45.56 o                         
   2  16   4       4454.39       4487.21        80.96 o                         
   4  16   4        225.92        267.43        25.02 o                         
   6  16   4       2397.01       2499.04        59.02 o                         
  -9  17   4        556.79        496.39        33.43 o                         
  -7  17   4       2230.29       2239.99        51.59 o                         
  -5  17   4         50.34         77.31        17.27 o                         
  -3  17   4       1338.41       1445.43        49.90 o                         
  -1  17   4          7.14         12.01        17.93 o                         
   1  17   4        651.93        690.50        35.82 o                         
   3  17   4        255.59        290.69        32.18 o                         
  -8  18   4         49.84         47.59        18.82 o                         
  -6  18   4       1272.55       1247.85        42.88 o                         
  -4  18   4         38.04         51.98        18.67 o                         
  -2  18   4       5031.70       5098.96        99.15 o                         
   0  18   4        952.16        944.85        46.96 o                         
   2  18   4       4403.63       4479.26        92.36 o                         
  -5  19   4       4438.91       4246.82       100.33 o                         
  -3  19   4       1661.12       1714.51        60.04 o                         
  -1  19   4        556.05        543.43        40.58 o                         
 -19   1   5        229.07        236.77        32.41 o                         
 -17   1   5        854.11        852.32        43.73 o                         
 -15   1   5       2353.31       2362.25        54.69 o                         
 -13   1   5        209.56        185.30        16.35 o                         
 -11   1   5      12272.57      12538.23       155.75 o                         
  -9   1   5       2396.77       2528.85        39.31 o                         
  -7   1   5       5386.26       5436.79        56.72 o                         
  -5   1   5         17.12         38.74         4.15 o                         
  -3   1   5       3889.34       3751.52        39.40 o                         
  -1   1   5        470.26        492.93        12.55 o                         
   1   1   5        276.90        310.45         8.36 o                         
   3   1   5       3073.55       3064.75        31.57 o                         
   5   1   5          3.53          4.48         5.99 o                         
   7   1   5       2122.06       2121.57        44.85 o                         
   9   1   5         25.30         31.77        11.22 o                         
  11   1   5         70.28         54.78        14.65 o                         
 -18   2   5       5145.38       4836.66       113.71 o                         
 -16   2   5       9062.92       9035.31       141.22 o                         
 -14   2   5       7569.60       7758.66       121.49 o                         
 -12   2   5       4178.33       4250.25        71.56 o                         
 -10   2   5        596.62        637.31        23.46 o                         
  -8   2   5        384.18        386.96        16.21 o                         
  -6   2   5         61.74         93.90         5.48 o                         
  -4   2   5       3769.24       3863.98        39.21 o                         
  -2   2   5        134.42        152.02         6.62 o                         
   0   2   5        183.62        162.94         7.88 o                         
   2   2   5       1362.96       1354.90        18.19 o                         
   4   2   5        359.65        344.17        11.43 o                         
   6   2   5       2173.62       2197.97        31.00 o                         
   8   2   5       4520.11       4479.71        57.64 o                         
  10   2   5        592.86        591.62        24.33 o                         
  12   2   5       1112.85       1126.13        36.08 o                         
 -19   3   5        594.69        725.90        56.08 o                         
 -17   3   5        163.05        187.30        28.85 o                         
 -15   3   5       1024.86       1061.85        48.22 o                         
 -13   3   5       1748.66       1733.06        38.48 o                         
 -11   3   5         49.13         73.25        14.75 o                         
  -9   3   5       5256.54       5359.68        71.18 o                         
  -7   3   5        298.42        272.11        11.80 o                         
  -5   3   5       1729.30       1781.18        21.81 o                         
  -3   3   5        620.91        702.93        13.20 o                         
  -1   3   5       1954.14       1972.25        23.72 o                         
   1   3   5        901.15        888.94        14.83 o                         
   3   3   5        880.57        878.89        15.47 o                         
   5   3   5        139.43        173.02        12.45 o                         
   7   3   5       1476.86       1486.73        26.27 o                         
   9   3   5        175.00        172.31        15.13 o                         
  11   3   5       1724.94       1744.98        40.00 o                         
 -18   4   5        260.46        240.66        45.54 o                         
 -16   4   5       1068.30       1065.06        46.47 o                         
 -14   4   5        551.69        568.60        29.11 o                         
 -12   4   5        228.70        258.09        24.99 o                         
 -10   4   5       1879.15       1877.49        37.15 o                         
  -8   4   5       3290.10       3349.34        46.35 o                         
  -6   4   5       1224.53       1350.70        19.28 o                         
  -4   4   5       4417.71       4621.73        48.66 o                         
  -2   4   5       2464.62       2691.99        30.37 o                         
   0   4   5       6048.87       5992.57        51.90 o                         
   2   4   5       1921.18       2048.76        24.43 o                         
   4   4   5        491.12        474.68        13.25 o                         
   6   4   5         31.94         50.75         9.54 o                         
   8   4   5       1131.41       1162.13        29.37 o                         
  10   4   5        298.93        361.55        21.69 o                         
 -17   5   5        519.17        599.77        50.12 o                         
 -15   5   5        279.07        289.66        23.88 o                         
 -13   5   5       8459.38       8493.82       129.03 o                         
 -11   5   5       1995.12       1978.26        40.23 o                         
  -9   5   5      15949.94      16011.87       205.65 o                         
  -7   5   5        727.10        819.30        18.00 o                         
  -5   5   5       2113.01       2105.42        27.87 o                         
  -3   5   5         27.00         40.43         6.34 o                         
  -1   5   5        976.09        917.22        15.05 o                         
   1   5   5       5440.05       5549.11        51.75 o                         
   3   5   5       1841.99       1812.41        27.81 o                         
   5   5   5       5917.94       6054.17        59.52 o                         
   7   5   5        700.20        659.61        20.80 o                         
   9   5   5       2127.98       2223.64        40.09 o                         
  11   5   5        687.62        764.68        31.78 o                         
 -18   6   5       2264.31       2097.17        91.42 o                         
 -16   6   5       1887.02       1901.02        51.42 o                         
 -14   6   5       3469.66       3435.54        71.46 o                         
 -12   6   5        942.18        915.25        29.17 o                         
 -10   6   5        384.11        413.09        18.44 o                         
  -8   6   5       1063.89       1065.99        21.73 o                         
  -6   6   5        334.60        352.83        10.93 o                         
  -4   6   5         49.33         79.94         7.67 o                         
  -2   6   5       1481.49       1507.33        23.41 o                         
   0   6   5       1417.10       1373.91        19.61 o                         
   2   6   5        384.65        351.41        12.12 o                         
   4   6   5         20.71         18.59         7.70 o                         
   6   6   5       1785.65       1823.41        31.79 o                         
   8   6   5        850.70        829.50        24.30 o                         
  10   6   5        627.88        586.22        27.79 o                         
 -17   7   5        877.17        866.29        70.98 o                         
 -15   7   5         10.88         -8.84        13.96 o                         
 -13   7   5       4357.71       4362.99        71.58 o                         
 -11   7   5         22.80         48.27         9.93 o                         
  -9   7   5       3329.66       3258.36        49.00 o                         
  -7   7   5        427.93        461.37        14.01 o                         
  -5   7   5       1085.10       1045.05        18.74 o                         
  -3   7   5       5020.46       5010.94        60.32 o                         
  -1   7   5         72.60         98.64         9.39 o                         
   1   7   5       3361.37       3398.88        49.73 o                         
   3   7   5        739.63        692.90        20.35 o                         
   5   7   5      11863.31      12079.18       123.95 o                         
   7   7   5       1129.60       1129.44        30.29 o                         
   9   7   5       2278.30       2350.07        47.70 o                         
  11   7   5        100.56         65.35        16.58 o                         
 -16   8   5        717.41        795.61        67.71 o                         
 -14   8   5       1451.06       1433.78        43.60 o                         
 -12   8   5         20.11         15.21        13.22 o                         
 -10   8   5       4940.44       4837.36        71.90 o                         
  -8   8   5       5613.69       5630.41        69.55 o                         
  -6   8   5      11248.98      11310.63       124.69 o                         
  -4   8   5       4660.62       4762.38        65.72 o                         
  -2   8   5      19410.79      19242.48       191.47 o                         
   0   8   5       4579.61       4718.60        56.61 o                         
   2   8   5       6056.13       5908.84        77.30 o                         
   4   8   5        462.05        483.80        19.47 o                         
   6   8   5        125.69        141.75        12.65 o                         
   8   8   5        762.00        749.95        28.26 o                         
  10   8   5       2872.17       2839.48        87.48 o                         
 -17   9   5         10.79         -5.99        20.93 o                         
 -15   9   5       4163.35       4157.78       101.15 o                         
 -13   9   5        352.59        305.17        26.06 o                         
 -11   9   5       4546.50       4649.44        87.34 o                         
  -9   9   5       1214.13       1248.40        26.99 o                         
  -7   9   5       6804.00       6583.70        81.00 o                         
  -5   9   5       1207.15       1185.94        28.55 o                         
  -3   9   5        645.73        669.76        30.36 o                         
  -1   9   5       3578.44       3592.36        49.66 o                         
   1   9   5        430.71        413.79        17.24 o                         
   3   9   5       8442.00       8554.12        94.08 o                         
   5   9   5        474.22        414.24        19.38 o                         
   7   9   5       3775.85       3874.44        62.77 o                         
   9   9   5        121.83        114.80        17.99 o                         
 -16  10   5        109.00         85.96        28.39 o                         
 -14  10   5        285.02        260.17        26.56 o                         
 -12  10   5         43.28         57.10        13.45 o                         
 -10  10   5       1254.67       1273.60        36.00 o                         
  -8  10   5        108.62        106.06        14.09 o                         
  -6  10   5       3894.02       3870.55        54.97 o                         
  -4  10   5        919.98        977.82        29.33 o                         
  -2  10   5       3033.24       2972.43        47.14 o                         
   0  10   5         54.47         44.95         9.91 o                         
   2  10   5       3121.40       3118.24        45.82 o                         
   4  10   5         10.49         31.55        13.27 o                         
   6  10   5        565.79        543.27        22.91 o                         
   8  10   5         14.52         16.60        14.91 o                         
 -15  11   5       4130.93       4175.11       103.84 o                         
 -13  11   5       1937.23       1883.57        48.64 o                         
 -11  11   5       6703.63       6826.69       147.36 o                         
  -9  11   5        634.54        668.25        26.64 o                         
  -7  11   5       4261.96       4200.17        64.58 o                         
  -5  11   5       1326.58       1275.49        32.55 o                         
  -3  11   5        161.44        213.81        16.68 o                         
  -1  11   5       6481.47       6448.29        78.90 o                         
   1  11   5        572.59        564.82        22.73 o                         
   3  11   5      13590.87      13608.85       141.04 o                         
   5  11   5       5712.12       5609.94        72.13 o                         
   7  11   5       8603.37       8773.66       120.38 o                         
   9  11   5        910.71        893.88        35.28 o                         
 -14  12   5        825.77        832.26        58.56 o                         
 -12  12   5       1243.69       1338.54        53.51 o                         
 -10  12   5       1719.02       1715.96        39.92 o                         
  -8  12   5      11935.08      11793.98       137.35 o                         
  -6  12   5       1879.68       1883.18        44.04 o                         
  -4  12   5      18533.23      18509.65       213.48 o                         
  -2  12   5       4365.61       4416.41        65.15 o                         
   0  12   5      11727.28      11616.70       135.17 o                         
   2  12   5        268.01        293.13        18.65 o                         
   4  12   5       1445.98       1423.24        33.67 o                         
   6  12   5        539.80        545.99        29.13 o                         
   8  12   5        281.87        253.28        23.71 o                         
 -13  13   5         84.98        120.24        29.89 o                         
 -11  13   5        549.17        590.41        30.48 o                         
  -9  13   5        851.78        842.52        35.08 o                         
  -7  13   5          6.57         16.53        13.08 o                         
  -5  13   5        215.02        214.11        20.13 o                         
  -3  13   5       2738.70       2671.53        60.43 o                         
  -1  13   5         94.42         78.94        14.61 o                         
   1  13   5       3113.90       3085.56        50.76 o                         
   3  13   5         30.14         31.20        13.18 o                         
   5  13   5        750.27        715.07        50.89 o                         
   7  13   5         14.81          7.68        17.38 o                         
 -12  14   5        841.54        872.04        37.31 o                         
 -10  14   5        278.45        280.70        23.67 o                         
  -8  14   5       5832.64       5792.70        87.56 o                         
  -6  14   5        347.19        288.04        23.24 o                         
  -4  14   5       7568.91       7606.50       113.76 o                         
  -2  14   5          6.64         -5.75        13.98 o                         
   0  14   5       7415.40       7318.78       103.97 o                         
   2  14   5         38.98         27.28        13.41 o                         
   4  14   5       1648.15       1781.97        48.21 o                         
   6  14   5       1090.35       1136.58        47.66 o                         
 -11  15   5       2776.34       2798.47        73.65 o                         
  -9  15   5       3735.58       3586.58       104.56 o                         
  -7  15   5        431.36        425.88        28.02 o                         
  -5  15   5        469.72        479.41        28.88 o                         
  -3  15   5       1823.68       1806.22        50.18 o                         
  -1  15   5        645.99        625.50        33.56 o                         
   1  15   5       7155.79       6954.89       110.20 o                         
   3  15   5       4089.95       4083.34        77.64 o                         
   5  15   5       6242.40       6197.12       102.27 o                         
 -10  16   5       5505.74       5423.30       102.17 o                         
  -8  16   5         38.26         34.34        18.19 o                         
  -6  16   5       6159.13       6112.84       108.34 o                         
  -4  16   5        725.26        700.12        35.41 o                         
  -2  16   5       8765.73       8604.80       129.88 o                         
   0  16   5          4.69        -11.36        17.78 o                         
   2  16   5       1924.55       1912.05        61.87 o                         
   4  16   5        361.58        421.70        30.20 o                         
  -9  17   5        288.37        301.00        29.85 o                         
  -7  17   5         66.19         86.36        21.05 o                         
  -5  17   5        643.11        668.46        43.72 o                         
  -3  17   5        165.88        207.90        27.20 o                         
  -1  17   5         87.32         56.10        20.49 o                         
   1  17   5         59.67         60.54        20.88 o                         
  -6  18   5       6584.29       6602.53       110.69 o                         
  -4  18   5        473.42        434.81        35.31 o                         
  -2  18   5       4847.65       4993.74        99.82 o                         
 -18   0   6       1227.98       1291.51       127.50 o                         
 -16   0   6        203.85        240.37        42.60 o                         
 -14   0   6       4104.05       4359.29       134.38 o                         
 -12   0   6        499.20        472.20        27.71 o                         
 -10   0   6      40469.59      41003.73       722.97 o                         
  -8   0   6       5375.10       5558.00       144.93 o                         
  -6   0   6      55141.64      55133.72       714.55 o                         
  -4   0   6       1708.16       1805.18        62.02 o                         
  -2   0   6      22853.90      22153.34       273.69 o                         
   0   0   6       2135.22       2064.28        41.84 o                         
   2   0   6        423.44        451.33        21.17 o                         
   4   0   6       7420.35       7421.04       103.37 o                         
   6   0   6       1605.88       1589.91        44.10 o                         
   8   0   6      10801.99      10872.01       160.78 o                         
  10   0   6       1520.52       1559.85        53.39 o                         
 -19   1   6         10.30         -5.26        21.92 o                         
 -17   1   6        362.58        385.25        42.29 o                         
 -15   1   6        924.99        933.92        48.77 o                         
 -13   1   6        734.49        786.93        38.65 o                         
 -11   1   6        172.08        151.53        14.67 o                         
  -9   1   6        166.99        181.58        13.74 o                         
  -7   1   6         31.95         56.28         8.75 o                         
  -5   1   6       5843.62       5959.98        64.78 o                         
  -3   1   6       9005.73       9181.23        87.07 o                         
  -1   1   6      11946.08      11928.44       106.20 o                         
   1   1   6       7003.79       6947.64        68.98 o                         
   3   1   6       5750.84       5725.85        58.85 o                         
   5   1   6       2660.63       2658.00        39.45 o                         
   7   1   6       1662.42       1637.40        32.53 o                         
   9   1   6        269.23        302.30        18.94 o                         
 -18   2   6         40.75         44.21        27.58 o                         
 -16   2   6       3946.02       4039.16        99.33 o                         
 -14   2   6       2127.87       2153.76        54.04 o                         
 -12   2   6       2387.68       2533.57        50.08 o                         
 -10   2   6      14021.29      13950.23       172.80 o                         
  -8   2   6       3067.07       3035.94        45.78 o                         
  -6   2   6      17514.55      17328.74       185.38 o                         
  -4   2   6       4922.82       4833.96        57.84 o                         
  -2   2   6       8788.07       8523.07        81.58 o                         
   0   2   6       4103.71       4051.37        44.42 o                         
   2   2   6       5274.75       5245.73        56.34 o                         
   4   2   6       1471.91       1502.67        34.30 o                         
   6   2   6        614.51        603.21        21.93 o                         
   8   2   6       4100.09       4039.80        68.27 o                         
  10   2   6         59.57         75.25        15.91 o                         
 -19   3   6         17.06        -28.12        29.33 o                         
 -17   3   6       5711.11       5698.71       126.84 o                         
 -15   3   6       2249.71       2201.10        59.61 o                         
 -13   3   6      12423.12      12590.68       193.75 o                         
 -11   3   6        480.79        515.96        30.40 o                         
  -9   3   6       5720.57       5752.98        70.66 o                         
  -7   3   6       3884.84       3904.19        56.48 o                         
  -5   3   6       1868.19       1869.25        31.16 o                         
  -3   3   6      21321.99      21096.91       192.38 o                         
  -1   3   6       1079.24       1052.98        22.65 o                         
   1   3   6      21734.35      21557.16       177.72 o                         
   3   3   6       1934.29       1998.04        30.37 o                         
   5   3   6      14950.41      14870.85       142.31 o                         
   7   3   6        609.95        615.87        23.93 o                         
   9   3   6       2825.61       2740.54        50.40 o                         
 -18   4   6        616.84        733.41        73.92 o                         
 -16   4   6       2741.34       2677.00        76.87 o                         
 -14   4   6        281.02        310.20        23.36 o                         
 -12   4   6       9966.59      10017.38       158.21 o                         
 -10   4   6       2960.17       3061.85        55.69 o                         
  -8   4   6      30116.10      30130.88       321.68 o                         
  -6   4   6        134.99        166.05        11.64 o                         
  -4   4   6      13927.78      13851.66       144.96 o                         
  -2   4   6         92.90         98.42         8.75 o                         
   0   4   6       2690.47       2634.14        38.87 o                         
   2   4   6       1416.99       1407.82        23.41 o                         
   4   4   6          0.76         40.26        16.42 o                         
   6   4   6       6073.38       6183.56        75.21 o                         
   8   4   6       1781.49       1735.43        37.18 o                         
  10   4   6       5930.31       6011.56       107.95 o                         
 -17   5   6       2371.61       2314.81       141.34 o                         
 -15   5   6        900.55        947.26        43.04 o                         
 -13   5   6       3299.67       3341.32        93.45 o                         
 -11   5   6       1467.51       1480.03        59.71 o                         
  -9   5   6       7667.91       7532.95        93.16 o                         
  -7   5   6        418.63        443.47        19.37 o                         
  -5   5   6       3777.07       3745.69        44.89 o                         
  -3   5   6        127.75        135.55        10.37 o                         
  -1   5   6       2745.82       2790.39        37.89 o                         
   1   5   6        305.43        290.31        13.62 o                         
   3   5   6       3637.12       3725.97        47.77 o                         
   5   5   6         16.07          6.50        10.36 o                         
   7   5   6       2671.89       2585.37        49.16 o                         
   9   5   6        102.66         62.50        17.61 o                         
 -18   6   6       3195.83       3187.68       110.20 o                         
 -16   6   6        246.43        305.80        27.44 o                         
 -14   6   6       3230.57       3130.83        69.80 o                         
 -12   6   6       1912.56       1874.93        43.86 o                         
 -10   6   6          9.77         17.00        10.69 o                         
  -8   6   6      13489.25      13193.28       180.89 o                         
  -6   6   6       2026.59       1986.43        35.80 o                         
  -4   6   6      20890.86      20448.70       190.14 o                         
  -2   6   6         46.10         58.82        12.08 o                         
   0   6   6       1148.37       1147.26        22.86 o                         
   2   6   6       1627.35       1636.57        32.31 o                         
   4   6   6        288.62        254.70        16.09 o                         
   6   6   6       3857.92       3973.82        60.88 o                         
   8   6   6        707.83        688.47        32.19 o                         
 -17   7   6        114.83        209.01        36.35 o                         
 -15   7   6       8905.76       8677.13       149.65 o                         
 -13   7   6         35.61         63.54        15.56 o                         
 -11   7   6       9778.29       9529.32       152.51 o                         
  -9   7   6          5.53          1.19        10.47 o                         
  -7   7   6       3773.70       3828.94        54.14 o                         
  -5   7   6      12021.11      11740.62       164.74 o                         
  -3   7   6          1.04          3.51         7.16 o                         
  -1   7   6      18844.10      18638.48       163.35 o                         
   1   7   6        162.34        158.68        11.68 o                         
   3   7   6      16015.37      15627.38       175.85 o                         
   5   7   6       1399.09       1372.26        31.83 o                         
   7   7   6       4413.12       4366.12        68.76 o                         
   9   7   6       1105.08       1180.07        43.00 o                         
 -16   8   6        639.71        643.90        43.34 o                         
 -14   8   6        672.42        637.55        40.99 o                         
 -12   8   6          3.78          3.68        20.59 o                         
 -10   8   6       1149.31       1238.84        35.62 o                         
  -8   8   6         23.20         44.26        13.22 o                         
  -6   8   6        307.98        317.25        16.75 o                         
  -4   8   6        286.72        305.07        14.11 o                         
  -2   8   6        604.09        581.21        18.29 o                         
   0   8   6        375.75        373.64        15.24 o                         
   2   8   6        362.16        348.78        17.71 o                         
   4   8   6        798.79        839.92        26.88 o                         
   6   8   6        389.32        311.10        22.40 o                         
   8   8   6        165.61        148.72        20.48 o                         
 -17   9   6        112.65        134.01        35.45 o                         
 -15   9   6       7957.74       7753.46       186.20 o                         
 -13   9   6       1460.99       1444.00        49.99 o                         
 -11   9   6      15141.80      14868.83       202.56 o                         
  -9   9   6       1216.64       1254.39        38.14 o                         
  -7   9   6       2201.88       2207.32        53.24 o                         
  -5   9   6        819.03        755.21        25.10 o                         
  -3   9   6       1916.02       1959.65        34.20 o                         
  -1   9   6       1013.35       1067.67        24.47 o                         
   1   9   6       1303.10       1291.28        27.78 o                         
   3   9   6       2591.56       2593.65        43.17 o                         
   5   9   6        725.89        712.83        26.57 o                         
   7   9   6       1480.85       1496.14        42.13 o                         
 -16  10   6       2496.11       2357.18        91.86 o                         
 -14  10   6        378.13        358.63        35.64 o                         
 -12  10   6        324.22        322.94        25.86 o                         
 -10  10   6       1821.12       1789.75        54.25 o                         
  -8  10   6       1473.01       1543.87        48.35 o                         
  -6  10   6       2172.22       2190.58        42.94 o                         
  -4  10   6       2214.14       2144.24        40.71 o                         
  -2  10   6        353.04        391.38        20.48 o                         
   0  10   6        243.98        256.73        20.39 o                         
   2  10   6        170.91        174.74        14.72 o                         
   4  10   6         64.78         76.68        13.45 o                         
   6  10   6        932.79        895.22        34.26 o                         
 -15  11   6        112.67        139.56        29.77 o                         
 -13  11   6       2599.70       2665.90        71.04 o                         
 -11  11   6        971.29       1013.03        36.45 o                         
  -9  11   6       2595.47       2553.69        57.67 o                         
  -7  11   6       2669.15       2640.43        54.04 o                         
  -5  11   6        893.94        957.64        30.80 o                         
  -3  11   6       1344.50       1353.71        47.25 o                         
  -1  11   6       4330.60       4330.51        62.06 o                         
   1  11   6       4883.69       4854.80        68.05 o                         
   3  11   6       1441.22       1505.89        34.83 o                         
   5  11   6        986.01       1047.29        40.41 o                         
   7  11   6       2166.50       2210.39        49.58 o                         
 -14  12   6        655.50        596.44        46.25 o                         
 -12  12   6         68.45         84.98        17.82 o                         
 -10  12   6        183.56        190.83        21.35 o                         
  -8  12   6       4623.12       4427.26        91.48 o                         
  -6  12   6        771.30        731.56        32.63 o                         
  -4  12   6       3342.05       3293.94        55.82 o                         
  -2  12   6         66.19         51.05        14.59 o                         
   0  12   6        751.72        754.35        27.98 o                         
   2  12   6        362.48        350.93        21.54 o                         
   4  12   6         33.95         21.94        13.49 o                         
   6  12   6        373.49        356.84        24.90 o                         
 -13  13   6       5256.72       5201.86       124.13 o                         
 -11  13   6       2345.37       2333.53        54.36 o                         
  -9  13   6       6464.07       6499.78       102.19 o                         
  -7  13   6        132.51        122.23        19.16 o                         
  -5  13   6        383.69        385.76        26.05 o                         
  -3  13   6       1182.64       1189.34        36.59 o                         
  -1  13   6         17.63         -0.55        14.10 o                         
   1  13   6       2460.00       2489.92        51.27 o                         
   3  13   6         53.70         52.07        14.91 o                         
   5  13   6        252.76        298.10        23.46 o                         
 -12  14   6        471.48        509.13        30.75 o                         
 -10  14   6        270.84        308.30        25.90 o                         
  -8  14   6       1036.27       1096.35        38.23 o                         
  -6  14   6       1021.78        987.44        39.81 o                         
  -4  14   6        184.59        162.34        20.47 o                         
  -2  14   6        623.40        631.86        31.13 o                         
   0  14   6        782.83        745.81        33.87 o                         
   2  14   6         76.87         88.51        16.67 o                         
   4  14   6        135.12         88.60        19.86 o                         
 -11  15   6         77.38        118.10        20.95 o                         
  -9  15   6         74.84         74.75        21.33 o                         
  -7  15   6       1772.38       1832.78        51.13 o                         
  -5  15   6         18.10         27.28        17.11 o                         
  -3  15   6       4564.37       4639.41        85.28 o                         
  -1  15   6        100.35         98.84        21.57 o                         
   1  15   6       1071.06       1227.01        46.79 o                         
  -8  16   6        539.53        487.04        34.62 o                         
  -6  16   6       5617.03       5557.43        96.83 o                         
  -4  16   6        170.31        187.79        24.46 o                         
  -2  16   6       1294.60       1383.32        50.72 o                         
   0  16   6         59.32         69.58        21.57 o                         
  -5  17   6         75.40         62.76        21.68 o                         
  -3  17   6         39.80         42.35        20.98 o                         
 -17   1   7       2591.07       2365.10        76.18 o                         
 -15   1   7       3172.92       3362.12        99.93 o                         
 -13   1   7        424.35        373.27        31.78 o                         
 -11   1   7        924.18        952.51        40.55 o                         
  -9   1   7        124.96        113.77        19.48 o                         
  -7   1   7         14.38         11.81         9.42 o                         
  -5   1   7       8549.50       8406.62        95.06 o                         
  -3   1   7        389.86        398.75        15.24 o                         
  -1   1   7       3427.63       3353.87        42.63 o                         
   1   1   7         15.25         20.38         8.82 o                         
   3   1   7        189.17        188.78        13.13 o                         
   5   1   7       1962.56       1982.26        36.53 o                         
   7   1   7        830.18        828.22        28.32 o                         
 -18   2   7         47.82         50.55        37.38 o                         
 -16   2   7        439.07        451.22        39.14 o                         
 -14   2   7        578.70        564.24        37.80 o                         
 -12   2   7       4289.08       4363.81        96.84 o                         
 -10   2   7       5588.56       5518.07       109.79 o                         
  -8   2   7       3530.13       3500.10        69.24 o                         
  -6   2   7       2802.33       2835.34        41.27 o                         
  -4   2   7       2782.83       2780.35        41.94 o                         
  -2   2   7         39.03         44.21         8.52 o                         
   0   2   7       3855.54       3779.95        57.41 o                         
   2   2   7        847.08        813.12        22.60 o                         
   4   2   7        124.79        126.08        14.43 o                         
   6   2   7        260.22        266.91        18.42 o                         
   8   2   7        271.19        244.32        19.44 o                         
 -17   3   7       2962.59       3024.08       102.89 o                         
 -15   3   7        982.92        943.37        56.40 o                         
 -13   3   7       1738.84       1791.13        57.35 o                         
 -11   3   7        971.41       1016.32        45.28 o                         
  -9   3   7       4529.28       4536.85       133.53 o                         
  -7   3   7         23.47         29.37        10.92 o                         
  -5   3   7       1005.25       1006.27        24.01 o                         
  -3   3   7         84.64         91.17        10.92 o                         
  -1   3   7       3471.72       3529.66        44.39 o                         
   1   3   7        638.24        644.87        20.35 o                         
   3   3   7        460.58        467.32        18.14 o                         
   5   3   7        103.88         95.98        14.42 o                         
   7   3   7        448.48        513.76        27.34 o                         
 -18   4   7        543.08        527.30        66.41 o                         
 -16   4   7       2057.81       1884.10       103.67 o                         
 -14   4   7        945.78        936.35        71.86 o                         
 -12   4   7       1775.72       1842.75        89.65 o                         
 -10   4   7       1219.28       1164.41        45.42 o                         
  -8   4   7       2546.15       2544.48        56.52 o                         
  -6   4   7        788.06        817.87        36.24 o                         
  -4   4   7        156.98        167.04        12.03 o                         
  -2   4   7        777.42        763.56        23.27 o                         
   0   4   7       4851.33       4902.86        57.31 o                         
   2   4   7       2522.37       2464.03        36.62 o                         
   4   4   7       3633.88       3646.01        55.93 o                         
   6   4   7       1441.74       1387.05        40.76 o                         
 -17   5   7       5005.14       5064.14       235.99 o                         
 -15   5   7       1363.88       1299.83        55.08 o                         
 -13   5   7       1581.45       1558.95        54.68 o                         
 -11   5   7        109.44        127.87        23.53 o                         
  -9   5   7        540.81        527.57        25.68 o                         
  -7   5   7       3893.88       3813.51        88.82 o                         
  -5   5   7       2735.33       2706.39        49.24 o                         
  -3   5   7      11093.88      11002.57       116.76 o                         
  -1   5   7        560.30        619.03        21.57 o                         
   1   5   7       3839.19       3823.34        52.74 o                         
   3   5   7        242.04        298.95        17.88 o                         
   5   5   7        165.83        169.91        18.70 o                         
   7   5   7       1066.76       1136.67        38.69 o                         
 -16   6   7         86.41         85.29        41.98 o                         
 -14   6   7        281.67        271.51        30.06 o                         
 -12   6   7        211.57        219.82        27.90 o                         
 -10   6   7       3579.93       3563.92        86.75 o                         
  -8   6   7        284.94        284.33        18.52 o                         
  -6   6   7        969.05        961.32        30.56 o                         
  -4   6   7       2381.61       2390.39        37.87 o                         
  -2   6   7        257.25        261.02        14.67 o                         
   0   6   7         18.41          0.03         9.64 o                         
   2   6   7         20.99          7.18        10.84 o                         
   4   6   7        414.38        413.27        22.21 o                         
   6   6   7         16.05         -0.80        14.84 o                         
 -17   7   7         45.15         78.82        42.56 o                         
 -15   7   7       1522.82       1569.34       105.35 o                         
 -13   7   7         23.93          8.75        19.98 o                         
 -11   7   7       4837.62       4782.60       108.36 o                         
  -9   7   7       1315.85       1227.14        61.88 o                         
  -7   7   7       8572.79       8572.62       117.58 o                         
  -5   7   7       1559.55       1569.82        37.40 o                         
  -3   7   7      14306.14      14378.24       142.62 o                         
  -1   7   7       2252.17       2213.46        37.12 o                         
   1   7   7       2793.13       2875.89        44.92 o                         
   3   7   7        340.83        389.02        23.95 o                         
   5   7   7        617.58        653.40        29.75 o                         
   7   7   7        196.09        229.23        23.49 o                         
 -16   8   7       1464.34       1595.04       110.23 o                         
 -14   8   7       4149.97       4123.26       132.43 o                         
 -12   8   7        817.66        828.56        48.32 o                         
 -10   8   7       6917.76       6873.14       109.04 o                         
  -8   8   7       2695.58       2792.01        59.24 o                         
  -6   8   7       2173.18       2144.92        43.20 o                         
  -4   8   7         12.26         19.60        12.75 o                         
  -2   8   7       2013.56       2071.45        35.97 o                         
   0   8   7       3749.22       3734.98        55.29 o                         
   2   8   7       6174.87       6061.29        93.48 o                         
   4   8   7       5072.96       4897.82        71.05 o                         
   6   8   7       3450.74       3386.69        61.77 o                         
 -15   9   7       4177.18       4176.64       126.65 o                         
 -13   9   7          8.28         -5.98        21.57 o                         
 -11   9   7        717.55        762.83        84.01 o                         
  -9   9   7       1188.19       1184.09        58.68 o                         
  -7   9   7         28.63         38.27        14.75 o                         
  -5   9   7       5775.00       5798.54        99.92 o                         
  -3   9   7        502.38        504.23        21.00 o                         
  -1   9   7       3518.24       3470.75        50.46 o                         
   1   9   7        225.35        233.43        17.25 o                         
   3   9   7       1169.31       1200.27        36.30 o                         
   5   9   7        416.53        425.70        25.82 o                         
 -14  10   7       2095.48       2007.01        84.48 o                         
 -12  10   7        236.52        220.37        35.96 o                         
 -10  10   7        564.93        572.84        33.96 o                         
  -8  10   7        136.43        152.16        24.29 o                         
  -6  10   7        771.42        756.39        30.06 o                         
  -4  10   7        821.27        847.39        31.78 o                         
  -2  10   7        622.90        588.61        24.98 o                         
   0  10   7       1210.77       1212.63        36.32 o                         
   2  10   7       1057.08       1072.61        32.20 o                         
   4  10   7       1660.99       1865.94        56.22 o                         
 -13  11   7       1164.93       1149.12        61.54 o                         
 -11  11   7          2.93         33.29        29.68 o                         
  -9  11   7       6025.36       5837.30       106.46 o                         
  -7  11   7       1547.53       1461.68        43.84 o                         
  -5  11   7      11620.73      11668.12       148.48 o                         
  -3  11   7       6357.58       6348.99       109.48 o                         
  -1  11   7      10809.95      10914.04       130.87 o                         
   1  11   7        999.44        962.30        32.65 o                         
   3  11   7       1133.91       1165.32        37.45 o                         
 -12  12   7       4020.73       4245.68       128.01 o                         
 -10  12   7        563.99        567.25        36.71 o                         
  -8  12   7       5094.21       5017.16        94.11 o                         
  -6  12   7          1.06          5.75        16.22 o                         
  -4  12   7        403.87        448.52        26.67 o                         
  -2  12   7       1230.96       1269.52        44.94 o                         
   0  12   7        619.26        569.55        40.69 o                         
   2  12   7       3893.16       3913.11        66.53 o                         
 -11  13   7       1777.92       1771.79        53.90 o                         
  -9  13   7         89.34         78.48        23.36 o                         
  -7  13   7        522.19        479.19        30.02 o                         
  -5  13   7         47.66         57.82        18.86 o                         
  -3  13   7        214.84        223.52        23.75 o                         
  -1  13   7          2.17         17.34        19.59 o                         
   1  13   7        641.09        670.03        30.36 o                         
 -10  14   7         22.21          4.76        18.62 o                         
  -8  14   7       4600.97       4666.50        93.11 o                         
  -6  14   7         77.34        103.68        23.52 o                         
  -4  14   7       1375.91       1462.99        65.32 o                         
  -2  14   7       1898.34       1935.72        53.91 o                         
   0  14   7        128.74        132.90        18.68 o                         
  -9  15   7        225.04        231.97        31.91 o                         
  -7  15   7       3510.29       3502.82       147.44 o                         
  -5  15   7       3410.88       3409.82        72.87 o                         
  -3  15   7       4622.23       4476.06        93.29 o                         
 -16   0   8         25.49         23.55        47.09 o                         
 -14   0   8       8457.64       8447.01       236.95 o                         
 -12   0   8       2196.19       2168.30       110.18 o                         
 -10   0   8       4690.88       4648.69       178.46 o                         
  -8   0   8       3525.70       3562.80       121.13 o                         
  -6   0   8        685.68        710.26        58.14 o                         
  -4   0   8      12517.34      12574.89       209.37 o                         
  -2   0   8       1070.98       1038.00        35.25 o                         
   0   0   8      26874.58      26430.39       335.63 o                         
   2   0   8        813.49        770.41        35.72 o                         
   4   0   8      13804.89      13870.15       215.79 o                         
   6   0   8         80.70         91.56        23.94 o                         
 -17   1   8         80.77         70.12        27.38 o                         
 -15   1   8        373.49        379.67        35.45 o                         
 -13   1   8        157.62        112.87        27.84 o                         
 -11   1   8       2970.03       2865.85        74.92 o                         
  -9   1   8        959.31        975.61        46.75 o                         
  -7   1   8       4142.76       4055.70       113.03 o                         
  -5   1   8       1159.12       1161.20        28.64 o                         
  -3   1   8       3857.18       3854.75        56.76 o                         
  -1   1   8         84.25         81.95        11.89 o                         
   1   1   8        120.48        119.39        12.94 o                         
   3   1   8       1729.60       1745.08        37.93 o                         
   5   1   8        849.91        889.10        32.21 o                         
 -16   2   8        430.69        444.97        56.90 o                         
 -14   2   8       4960.40       4906.29       113.56 o                         
 -12   2   8        480.06        499.26        49.79 o                         
 -10   2   8       2493.57       2402.20        81.28 o                         
  -8   2   8       1413.20       1437.55        51.82 o                         
  -6   2   8       1175.61       1163.75        32.32 o                         
  -4   2   8        342.72        355.32        17.72 o                         
  -2   2   8       1677.81       1693.27        33.56 o                         
   0   2   8       1655.44       1691.37        31.60 o                         
   2   2   8        583.97        615.89        22.66 o                         
   4   2   8       1840.29       1938.46        41.07 o                         
 -17   3   8       1011.98        928.54        56.07 o                         
 -15   3   8        173.66        232.94        30.91 o                         
 -13   3   8        510.79        472.02        36.21 o                         
 -11   3   8       7213.95       7046.53       163.39 o                         
  -9   3   8        812.35        846.07        72.38 o                         
  -7   3   8       5405.16       5357.23        81.20 o                         
  -5   3   8        611.65        633.11        27.53 o                         
  -3   3   8       4700.18       4659.98        71.27 o                         
  -1   3   8        156.08        162.11        13.80 o                         
   1   3   8        963.90        941.84        32.91 o                         
   3   3   8        880.68        954.73        31.83 o                         
   5   3   8       1495.12       1538.90        44.41 o                         
 -16   4   8       8217.60       8338.40       201.86 o                         
 -14   4   8         66.89         61.27        27.19 o                         
 -12   4   8       3187.13       3137.54        84.56 o                         
 -10   4   8       2237.16       2255.34        68.75 o                         
  -8   4   8        405.86        387.59        25.41 o                         
  -6   4   8       7764.84       7683.05       108.50 o                         
  -4   4   8         39.48         48.18        11.37 o                         
  -2   4   8      11822.21      11691.80       127.42 o                         
   0   4   8        919.77        881.14        28.75 o                         
   2   4   8      12656.17      12808.08       141.90 o                         
   4   4   8        319.87        293.68        23.12 o                         
 -15   5   8          4.34          0.79        25.80 o                         
 -13   5   8       3118.81       3044.54        84.11 o                         
 -11   5   8          8.32         15.49        25.31 o                         
  -9   5   8       7768.61       7598.26       132.20 o                         
  -7   5   8       1049.56        972.19        37.11 o                         
  -5   5   8       3135.84       3067.30        57.87 o                         
  -3   5   8       2583.16       2567.99        47.04 o                         
  -1   5   8       2138.77       2168.70        42.32 o                         
   1   5   8       1096.78       1109.29        33.24 o                         
   3   5   8        569.79        530.52        28.22 o                         
   5   5   8        732.19        728.10        32.46 o                         
 -16   6   8       3635.19       3684.27       226.10 o                         
 -14   6   8        391.49        377.34        36.87 o                         
 -12   6   8       5157.41       4959.62       160.92 o                         
 -10   6   8        960.77        802.84        46.25 o                         
  -8   6   8       2083.75       2089.62        57.50 o                         
  -6   6   8         50.34         57.76        14.19 o                         
  -4   6   8       1040.19        997.79        35.19 o                         
  -2   6   8        783.60        853.99        27.71 o                         
   0   6   8        954.52        895.05        32.79 o                         
   2   6   8       2384.58       2440.27        46.23 o                         
   4   6   8         71.72         89.73        17.76 o                         
 -15   7   8       1050.94       1109.15        59.58 o                         
 -13   7   8       2728.88       2777.42       116.17 o                         
 -11   7   8          0.30         -3.22        21.60 o                         
  -9   7   8       6233.65       6191.05       145.40 o                         
  -7   7   8         57.29         50.97        14.11 o                         
  -5   7   8      14408.45      14095.46       182.23 o                         
  -3   7   8         36.23         24.30        15.26 o                         
  -1   7   8       2860.22       2892.91        51.61 o                         
   1   7   8        663.55        710.00        27.82 o                         
   3   7   8         20.00         16.92        15.90 o                         
 -14   8   8         41.93         51.56        30.66 o                         
 -12   8   8        437.60        488.92        44.99 o                         
 -10   8   8        489.18        522.32        39.82 o                         
  -8   8   8        726.11        735.84        34.99 o                         
  -6   8   8        127.36        125.91        16.51 o                         
  -4   8   8       3764.70       3813.46        65.16 o                         
  -2   8   8        897.83        748.00        26.99 o                         
   0   8   8       4556.25       4676.03        71.57 o                         
   2   8   8        245.54        222.40        20.72 o                         
 -13   9   8       1474.16       1547.79        73.22 o                         
 -11   9   8       1486.61       1404.11        65.87 o                         
  -9   9   8       2296.96       2315.39        57.47 o                         
  -7   9   8       2523.33       2343.33        58.06 o                         
  -5   9   8       4722.24       4785.32        76.63 o                         
  -3   9   8       1276.41       1346.28        51.45 o                         
  -1   9   8       3685.29       3744.83        62.17 o                         
   1   9   8        543.70        534.37        27.78 o                         
   3   9   8        822.88        784.36        37.17 o                         
 -14  10   8       2754.34       2734.86        78.70 o                         
 -12  10   8       5305.61       5197.22       125.99 o                         
 -10  10   8       2276.53       2337.28        78.49 o                         
  -8  10   8        373.99        344.26        28.09 o                         
  -6  10   8          2.24         10.55        14.66 o                         
  -4  10   8        442.76        391.82        24.84 o                         
  -2  10   8        103.04         78.02        19.56 o                         
   0  10   8        725.51        774.47        31.67 o                         
   2  10   8       1683.53       1694.97        49.14 o                         
 -13  11   8         93.81        104.56        30.26 o                         
 -11  11   8       3030.53       3284.35       111.46 o                         
  -9  11   8        385.27        443.39        35.09 o                         
  -7  11   8       3677.41       3787.55        79.74 o                         
  -5  11   8          9.63          7.71        15.11 o                         
  -3  11   8       1429.81       1519.97        47.22 o                         
  -1  11   8       1172.35       1197.45        49.84 o                         
   1  11   8        831.03        896.01        37.26 o                         
 -10  12   8        113.90        152.98        33.80 o                         
  -8  12   8        560.51        557.34        35.68 o                         
  -6  12   8        825.12        754.49        46.30 o                         
  -4  12   8         13.89         22.62        17.88 o                         
  -2  12   8        116.18        140.68        22.49 o                         
   0  12   8        131.50        132.91        21.60 o                         
  -9  13   8        130.83        153.62        24.82 o                         
  -7  13   8       5100.44       5072.33        91.82 o                         
  -5  13   8        294.94        302.08        28.54 o                         
  -3  13   8       4612.45       4574.58       103.68 o                         
 -15   1   9         58.70         79.33        27.82 o                         
 -13   1   9       5440.64       5161.74       140.03 o                         
 -11   1   9       2098.42       2070.22        66.45 o                         
  -9   1   9       5621.24       5664.28       123.57 o                         
  -7   1   9        663.76        628.69        43.01 o                         
  -5   1   9       3271.22       3347.10        78.13 o                         
  -3   1   9        264.61        247.62        19.36 o                         
  -1   1   9          4.43          3.50        12.13 o                         
   1   1   9         58.03         49.11        13.43 o                         
   3   1   9        252.32        234.09        21.37 o                         
 -16   2   9       6632.02       6316.66       207.16 o                         
 -14   2   9       4727.81       4764.41       134.25 o                         
 -12   2   9       3457.08       3421.63        92.46 o                         
 -10   2   9       2722.15       2677.08        76.65 o                         
  -8   2   9         89.02         95.14        25.29 o                         
  -6   2   9        672.48        724.40        44.99 o                         
  -4   2   9         74.95         71.28        17.78 o                         
  -2   2   9        159.18        148.42        17.71 o                         
   0   2   9       1197.92       1196.41        33.11 o                         
   2   2   9        896.77        877.53        35.97 o                         
 -15   3   9         71.45         76.90        26.91 o                         
 -13   3   9         59.90         60.92        25.67 o                         
 -11   3   9       1737.39       1840.29        66.65 o                         
  -9   3   9        441.99        507.96        36.57 o                         
  -7   3   9        991.81       1007.40        52.73 o                         
  -5   3   9        205.30        149.98        20.35 o                         
  -3   3   9        585.75        622.40        25.90 o                         
  -1   3   9         17.86         39.65        13.40 o                         
   1   3   9        148.50        176.90        18.38 o                         
 -14   4   9       1394.37       1456.35        79.28 o                         
 -12   4   9         15.50         39.09        24.51 o                         
 -10   4   9         77.09         97.96        26.94 o                         
  -8   4   9       1784.37       1814.36        57.48 o                         
  -6   4   9       1459.41       1422.66        48.25 o                         
  -4   4   9       2059.44       2026.27        48.60 o                         
  -2   4   9       2539.63       2531.07        47.74 o                         
   0   4   9       1697.59       1759.09        39.80 o                         
   2   4   9       1621.73       1530.87        46.10 o                         
 -15   5   9       1261.93       1464.45       140.53 o                         
 -13   5   9       1198.09       1165.62        60.72 o                         
 -11   5   9       9375.69       9636.67       190.99 o                         
  -9   5   9       1255.66       1241.13        61.52 o                         
  -7   5   9       4363.18       4341.46        95.09 o                         
  -5   5   9        405.82        393.16        24.50 o                         
  -3   5   9        568.75        602.25        29.68 o                         
  -1   5   9        250.20        277.37        19.56 o                         
   1   5   9         15.71         12.66        13.73 o                         
 -14   6   9        495.43        504.34        43.38 o                         
 -12   6   9       1411.32       1259.27        73.22 o                         
 -10   6   9        810.63        841.16        53.03 o                         
  -8   6   9        228.55        232.68        27.92 o                         
  -6   6   9         39.45         53.18        15.69 o                         
  -4   6   9         93.74         96.05        17.66 o                         
  -2   6   9        224.04        241.59        21.89 o                         
   0   6   9        276.08        275.47        20.44 o                         
 -13   7   9         43.93         31.92        27.32 o                         
 -11   7   9       3442.47       3640.15       117.06 o                         
  -9   7   9        510.10        578.11        53.04 o                         
  -7   7   9       1845.88       1902.79        48.32 o                         
  -5   7   9        792.72        767.36        38.13 o                         
  -3   7   9         61.23         56.71        18.26 o                         
  -1   7   9        389.20        457.48        29.03 o                         
 -12   8   9         21.87        -11.84        39.32 o                         
 -10   8   9       1067.13       1052.02        58.93 o                         
  -8   8   9       2696.24       2639.24        87.28 o                         
  -6   8   9       3448.00       3447.28        68.47 o                         
  -4   8   9       5076.65       5220.77       115.30 o                         
  -2   8   9       3125.27       3066.45       104.74 o                         
   0   8   9       4800.85       4639.33        77.75 o                         
 -11   9   9        375.48        359.37        47.29 o                         
  -9   9   9       2044.46       2059.95        75.13 o                         
  -7   9   9          4.25          2.74        17.62 o                         
  -5   9   9        990.06        962.43        40.15 o                         
  -3   9   9        781.15        724.80        44.00 o                         
  -1   9   9          0.28         -7.38        18.70 o                         
 -10  10   9        339.19        351.19        41.19 o                         
  -8  10   9        915.63        935.54        58.65 o                         
  -6  10   9         91.61         88.34        22.58 o                         
  -4  10   9       1660.27       1739.05        62.44 o                         
  -7  11   9        176.57        171.04        25.12 o                         
  -5  11   9        342.03        386.42        35.17 o                         
 -12   0  10       5460.20       5253.53       254.16 o                         
 -10   0  10        793.76        775.82        84.45 o                         
  -8   0  10      17702.52      17710.22       439.18 o                         
  -6   0  10       1747.29       1758.35       114.37 o                         
  -4   0  10      10616.42      10293.60       287.53 o                         
  -2   0  10         74.60         93.24        25.41 o                         
 -13   1  10         57.23         81.78        34.43 o                         
 -11   1  10        296.20        267.63        64.71 o                         
  -9   1  10         31.25         56.49        26.45 o                         
  -7   1  10        122.74        125.45        30.25 o                         
  -5   1  10       1370.76       1297.05        64.91 o                         
  -3   1  10       3899.98       4001.91       106.83 o                         
 -12   2  10       2173.92       2115.58        74.97 o                         
 -10   2  10        662.64        661.90        42.31 o                         
  -8   2  10       4803.67       4869.77       118.32 o                         
  -6   2  10        888.18        942.18        55.55 o                         
  -4   2  10       3317.65       3328.95       127.34 o                         
  -2   2  10       2105.32       2122.47        63.82 o                         
 -13   3  10        429.43        457.93        60.22 o                         
 -11   3  10       3783.59       3813.69       103.91 o                         
  -9   3  10        169.28        152.68        27.96 o                         
  -7   3  10          6.76         14.21        24.97 o                         
  -5   3  10       3666.87       3769.56       124.52 o                         
  -3   3  10       2010.89       2080.33        60.01 o                         
 -12   4  10        344.39        294.97        37.73 o                         
 -10   4  10       6951.37       7061.10       157.35 o                         
  -8   4  10       1032.18       1002.31        52.41 o                         
  -6   4  10       7190.19       7233.15       139.80 o                         
  -4   4  10          1.66         -4.52        18.34 o                         
 -11   5  10       2925.91       3028.86       124.33 o                         
  -9   5  10         46.38         25.57        23.84 o                         
  -7   5  10       1433.06       1415.90        67.53 o                         
  -5   5  10         16.65         10.73        22.23 o                         
  -3   5  10        598.60        596.48        34.25 o                         
 -10   6  10       1515.94       1631.62        76.20 o                         
  -8   6  10        581.95        536.34        66.24 o                         
  -6   6  10       8086.64       8135.73       153.26 o                         
  -4   6  10        165.31        186.95        23.86 o                         
  -9   7  10       3307.50       3183.10       122.17 o                         
  -7   7  10        530.96        561.37        42.19 o                         
                                                                                
